# Supplementary material for: Spatiotemporal genomic patterns of Quercus gilva: decoupling historical isolation from contemporary environmental adaptation
Source: For Res (Fayettev). 2026 Apr 28;6:e016. doi: 10.48130/forres-0026-0016 (PMC13195491; doi:10.48130/forres-0026-0016)
Supplement: Supplementary file 1 — Supplementary data to this article can be found online. [file forres-0026-0016-S1.zip]

Archive with 27 entries (27 files):
- 10.48130_forres-0026-0016-Suppl-FigureS1.pdf
- 10.48130_forres-0026-0016-Suppl-FigureS10.pdf
- 10.48130_forres-0026-0016-Suppl-FigureS11.pdf
- 10.48130_forres-0026-0016-Suppl-FigureS12.pdf
- 10.48130_forres-0026-0016-Suppl-FigureS2.pdf
- 10.48130_forres-0026-0016-Suppl-FigureS3.pdf
- 10.48130_forres-0026-0016-Suppl-FigureS4.pdf
- 10.48130_forres-0026-0016-Suppl-FigureS5.pdf
- 10.48130_forres-0026-0016-Suppl-FigureS6.pdf
- 10.48130_forres-0026-0016-Suppl-FigureS7.pdf
- 10.48130_forres-0026-0016-Suppl-FigureS8.pdf
- 10.48130_forres-0026-0016-Suppl-FigureS9.pdf
- 10.48130_forres-0026-0016-Suppl-TableS1.xlsx
- 10.48130_forres-0026-0016-Suppl-TableS10.xlsx
- 10.48130_forres-0026-0016-Suppl-TableS11.xlsx
- 10.48130_forres-0026-0016-Suppl-TableS12.xlsx
- 10.48130_forres-0026-0016-Suppl-TableS13.xlsx
- 10.48130_forres-0026-0016-Suppl-TableS14.xlsx
- 10.48130_forres-0026-0016-Suppl-TableS15.xlsx
- 10.48130_forres-0026-0016-Suppl-TableS2.xlsx
- 10.48130_forres-0026-0016-Suppl-TableS3.xlsx
- 10.48130_forres-0026-0016-Suppl-TableS4.xlsx
- 10.48130_forres-0026-0016-Suppl-TableS5.xlsx
- 10.48130_forres-0026-0016-Suppl-TableS6.xlsx
- 10.48130_forres-0026-0016-Suppl-TableS7.xlsx
- 10.48130_forres-0026-0016-Suppl-TableS8.xlsx
- 10.48130_forres-0026-0016-Suppl-TableS9.xlsx
