# Supplementary material for: Spatiotemporal genomic patterns of Quercus gilva: decoupling historical isolation from contemporary environmental adaptation
Source: For Res (Fayettev). 2026 Apr 28;6:e016. doi: 10.48130/forres-0026-0016 (PMC13195491; doi:10.48130/forres-0026-0016)
Supplement: Supplementary file 1 — Supplementary data to this article can be found online. [file forres-0026-0016-S1.zip › 10.48130_forres-0026-0016-Suppl-TableS1.xlsx]

## Sheet: Table S1
Table S1 Collecting sites and distribution
Individual ID	Population	Latitude	Longitude	Altitude	Location
	ID
DM22917	GCS	26.0374	106.283	1321	Tuan-Po village, Changshun, Qiannan, Guizhou, China
DM22918	GCS	26.0374	106.283	1321	Tuan-Po village, Changshun, Qiannan, Guizhou, China
DM22920	GCS	26.0374	106.283	1321	Tuan-Po village, Changshun, Qiannan, Guizhou, China
DM22921	GCS	26.0374	106.283	1321	Tuan-Po village, Changshun, Qiannan, Guizhou, China
DM22922	GCS	26.0374	106.283	1321	Tuan-Po village, Changshun, Qiannan, Guizhou, China
DM21497	FMQ	26.242	118.746	639	Bai-Yun village, Minqing, Fuzhou, Fujian, China
DM21500	FMQ	26.242	118.746	639	Bai-Yun village, Minqing, Fuzhou, Fujian, China
DM21501	FMQ	26.242	118.746	639	Bai-Yun village, Minqing, Fuzhou, Fujian, China
DM21511	FMQ	26.242	118.746	639	Bai-Yun village, Minqing, Fuzhou, Fujian, China
DM21514	FMQ	26.242	118.746	639	Bai-Yun village, Minqing, Fuzhou, Fujian, China
DM21576	FJO	27.3141	118.533	863	Qing-Tian-Yan village, Jian'ou, Nanping, Fujian,China
DM21577	FJO	27.3141	118.533	863	Qing-Tian-Yan village, Jian'ou, Nanping, Fujian,China
DM21578	FJO	27.3141	118.533	863	Qing-Tian-Yan village, Jian'ou, Nanping, Fujian,China
DM21581	FJO	27.3141	118.533	863	Qing-Tian-Yan village, Jian'ou, Nanping, Fujian,China
SYG07418	FZR	27.2653	119.849	785	Shi-Gu-Lan village, Zherong, Ningde, Fujian, China
SYG07422	FZR	27.2653	119.849	785	Shi-Gu-Lan village, Zherong, Ningde, Fujian, China
SYG07423	FZR	27.2653	119.849	785	Shi-Gu-Lan village, Zherong, Ningde, Fujian, China
SYG07497	FCT	25.9848	116.415	800	She-Bei, Changting, Longyan, Fujian, China
SYG07498	FCT	25.9848	116.415	800	She-Bei, Changting, Longyan, Fujian, China
SYG07500	FCT	25.9848	116.415	800	She-Bei, Changting, Longyan, Fujian, China
SYG07502	FCT	25.9848	116.415	800	She-Bei, Changting, Longyan, Fujian, China
SYG07504	FCT	25.9848	116.415	800	She-Bei, Changting, Longyan, Fujian, China
SYG00323	GLP	26.3919	109.148	450	Gong-Zhai and Shao-Zhai, Liping, Qiandongnan, Guizhou, China
SYG00325	GLP	26.3919	109.148	450	Gong-Zhai and Shao-Zhai, Liping, Qiandongnan, Guizhou, China
SYG00327	GLP	26.3919	109.148	450	Gong-Zhai and Shao-Zhai, Liping, Qiandongnan, Guizhou, China
SYG00329	GLP	26.3919	109.148	450	Gong-Zhai and Shao-Zhai, Liping, Qiandongnan, Guizhou, China
SYG00331	GLP	26.3919	109.148	450	Gong-Zhai and Shao-Zhai, Liping, Qiandongnan, Guizhou, China
SYG00346	GJK	27.5452	108.674	570	Xin-Tain village, Jiangkou, Tongren, Guizhou, China
SYG00349	GJK	27.5452	108.674	570	Xin-Tain village, Jiangkou, Tongren, Guizhou, China
SYG00352	GJK	27.5452	108.674	570	Xin-Tain village, Jiangkou, Tongren, Guizhou, China
SYG00354	GJK	27.5452	108.674	570	Xin-Tain village, Jiangkou, Tongren, Guizhou, China
SYG00358	GJK	27.5452	108.674	570	Xin-Tain village, Jiangkou, Tongren, Guizhou, China
SYG07710	HPJ	28.585	113.887	269	Xin-Wu-Li, Lu-Shan-Lin-Chang, Pingjiang, Yueyang, Hunan, China
SYG07712	HPJ	28.585	113.887	269	Xin-Wu-Li, Lu-Shan-Lin-Chang, Pingjiang, Yueyang, Hunan, China
SYG07714	HPJ	28.585	113.887	269	Xin-Wu-Li, Lu-Shan-Lin-Chang, Pingjiang, Yueyang, Hunan, China
SYG07719	HPJ	28.585	113.887	269	Xin-Wu-Li, Lu-Shan-Lin-Chang, Pingjiang, Yueyang, Hunan, China
SYG07723	HPJ	28.585	113.887	269	Xin-Wu-Li, Lu-Shan-Lin-Chang, Pingjiang, Yueyang, Hunan, China
SYG07741	HSZ	29.2443	110	567	Wang-Jia-Po, Chen-Jia village, Sangzhi, Zhangjiajie, Hunan, China
SYG07742	HSZ	29.2443	110	567	Wang-Jia-Po, Chen-Jia village, Sangzhi, Zhangjiajie, Hunan, China
SYG07746	HSZ	29.2443	110	567	Wang-Jia-Po, Chen-Jia village, Sangzhi, Zhangjiajie, Hunan, China
SYG07748	HSZ	29.2443	110	567	Wang-Jia-Po, Chen-Jia village, Sangzhi, Zhangjiajie, Hunan, China
SYG07750	HSZ	29.2443	110	567	Wang-Jia-Po, Chen-Jia village, Sangzhi, Zhangjiajie, Hunan, China
SYG07587-4	JWY	29.1934	117.902	122	Liu-Fang, Yi-Du village, Wuyuan, Jiangxi, China
SYG07587-8	JWY	29.1934	117.902	122	Liu-Fang, Yi-Du village, Wuyuan, Jiangxi, China
SYG07587-10	JWY	29.1934	117.902	122	Liu-Fang, Yi-Du village, Wuyuan, Jiangxi, China
SYG07587-12	JWY	29.1934	117.902	122	Liu-Fang, Yi-Du village, Wuyuan, Jiangxi, China
SYG07587-14	JWY	29.1934	117.902	122	Liu-Fang, Yi-Du village, Wuyuan, Jiangxi, China
SYG07526	HXX	27.7207	112.552	128	Dongtai mountain, Xiangxiang, Hunan, China
SYG07530	HXX	27.7207	112.552	128	Dongtai mountain, Xiangxiang, Hunan, China
SYG07532	HXX	27.7207	112.552	128	Dongtai mountain, Xiangxiang, Hunan, China
SYG07533	HXX	27.7207	112.552	128	Dongtai mountain, Xiangxiang, Hunan, China
SYG07534	HXX	27.7207	112.552	128	Dongtai mountain, Xiangxiang, Hunan, China
SYG07538	HXS	27.5301	111.41	317	Cai-Jia-Xi, Xinshao, Shaoyang, Hunan, China
SYG07539	HXS	27.5301	111.41	317	Cai-Jia-Xi, Xinshao, Shaoyang, Hunan, China
SYG07541	HXS	27.5301	111.41	317	Cai-Jia-Xi, Xinshao, Shaoyang, Hunan, China
SYG07544	HXS	27.5301	111.41	317	Cai-Jia-Xi, Xinshao, Shaoyang, Hunan, China
SYG07546	HXS	27.5301	111.41	317	Cai-Jia-Xi, Xinshao, Shaoyang, Hunan, China
SYG07564	HCN	26.3806	112.514	138	Chen-Xi Kindgarden, Changning, Hengyang, Hunan, China
SYG07567	HCN	26.3806	112.514	138	Chen-Xi Kindgarden, Changning, Hengyang, Hunan, China
SYG07570	HCN	26.3806	112.514	138	Chen-Xi Kindgarden, Changning, Hengyang, Hunan, China
SYG07572	HCN	26.3806	112.514	138	Chen-Xi Kindgarden, Changning, Hengyang, Hunan, China
SYG07575	HCN	26.3806	112.514	138	Chen-Xi Kindgarden, Changning, Hengyang, Hunan, China
SYG00320-1	HYL	26.0833	113.74	830	Qiao-Jiao-Tou, Yanling, Zhuzhou, Hunan, China
SYG00320-2	HYL	26.0833	113.74	830	Qiao-Jiao-Tou, Yanling, Zhuzhou, Hunan, China
SYG00320-3	HYL	26.0833	113.74	830	Qiao-Jiao-Tou, Yanling, Zhuzhou, Hunan, China
SYG00320-4	HYL	26.0833	113.74	830	Qiao-Jiao-Tou, Yanling, Zhuzhou, Hunan, China
SYG00322	HYL	26.0833	113.74	830	Qiao-Jiao-Tou, Yanling, Zhuzhou, Hunan, China
ZX14347-01	ZZS	30.0156	122.396	201	Pu-Tuo mountain, Pu-Tuo island, Zhoushan, Zhejiang,China
ZX14347-02	ZZS	30.0156	122.396	201	Pu-Tuo mountain, Pu-Tuo island, Zhoushan, Zhejiang,China
ZX14347-03	ZZS	30.0156	122.396	201	Pu-Tuo mountain, Pu-Tuo island, Zhoushan, Zhejiang,China
ZX14347-04	ZZS	30.0156	122.396	201	Pu-Tuo mountain, Pu-Tuo island, Zhoushan, Zhejiang,China
ZX14347-05	ZZS	30.0156	122.396	201	Pu-Tuo mountain, Pu-Tuo island, Zhoushan, Zhejiang,China
ZX14367-01	ZNH	29.2032	121.399	187	Huang-Qi-Shan village, Yi-Shi town, Ninghai, Ningbo, Zhejiang, China
ZX14367-02	ZNH	29.2032	121.399	187	Huang-Qi-Shan village, Yi-Shi town, Ninghai, Ningbo, Zhejiang, China
ZX14367-03	ZNH	29.2032	121.399	187	Huang-Qi-Shan village, Yi-Shi town, Ninghai, Ningbo, Zhejiang, China
ZX14367-04	ZNH	29.2032	121.399	187	Huang-Qi-Shan village, Yi-Shi town, Ninghai, Ningbo, Zhejiang, China
ZX14367-05	ZNH	29.2032	121.399	187	Huang-Qi-Shan village, Yi-Shi town, Ninghai, Ningbo, Zhejiang, China
ZX14382-01	ZJN	28.0197	119.817	445	Xia-He village, Jingning, Lishui, Zhejiang, China
ZX14382-02	ZJN	28.0197	119.817	445	Xia-He village, Jingning, Lishui, Zhejiang, China
ZX14382-03	ZJN	28.0197	119.817	445	Xia-He village, Jingning, Lishui, Zhejiang, China
ZX14382-04	ZJN	28.0197	119.817	445	Xia-He village, Jingning, Lishui, Zhejiang, China
K-GU-5	JGU	33.3023	126.277	133	Gueok-ri, Daejeong-eup, Jeju, South Korea
K-GU-9	JGU	33.3023	126.277	133	Gueok-ri, Daejeong-eup, Jeju, South Korea
K-GU-14	JGU	33.3023	126.277	133	Gueok-ri, Daejeong-eup, Jeju, South Korea
K-GU-24	JGU	33.3023	126.277	133	Gueok-ri, Daejeong-eup, Jeju, South Korea
K-GU-28	JGU	33.3023	126.277	133	Gueok-ri, Daejeong-eup, Jeju, South Korea
j-MY-1	MMY	31.8488	131.225	/	Miyakonojo-shi, Miyazaki Prefecture, Japan
j-MY-5	MMY	31.8488	131.225	/	Miyakonojo-shi, Miyazaki Prefecture, Japan
j-MY-10	MMY	31.8488	131.225	/	Miyakonojo-shi, Miyazaki Prefecture, Japan
j-MY-15	MMY	31.8488	131.225	/	Miyakonojo-shi, Miyazaki Prefecture, Japan
j-MY-21	MMY	31.8488	131.225	/	Miyakonojo-shi, Miyazaki Prefecture, Japan
j-NB-1	MNB	32.6544	131.687	/	Nobeoka-shi, Miyazaki Prefecture, Japan
j-NB-5	MNB	32.6544	131.687	/	Nobeoka-shi, Miyazaki Prefecture, Japan
j-NB-8	MNB	32.6544	131.687	/	Nobeoka-shi, Miyazaki Prefecture, Japan
j-NB-10	MNB	32.6544	131.687	/	Nobeoka-shi, Miyazaki Prefecture, Japan
j-NB-26	MNB	32.6544	131.687	/	Nobeoka-shi, Miyazaki Prefecture, Japan
SYG07401	FNP	26.9376	119.16	690	Pingnan, Xianglong Village, Ningde, Fujian, China
SYG07405	FNP	26.9376	119.16	690	Pingnan, Xianglong Village, Ningde, Fujian, China
SYG07410	FNP	26.9376	119.16	690	Pingnan, Xianglong Village, Ningde, Fujian, China
SYG07413	FNP	26.9376	119.16	690	Pingnan, Xianglong Village, Ningde, Fujian, China
SYG07417	FNP	26.9376	119.16	690	Pingnan, Xianglong Village, Ningde, Fujian, China
SYG00421	JAS	34.9343	137.524	151	Japan Aichi,Shinshiro,Sunaga,Ganbo mountain
SYG00422	JAS	34.9343	137.524	151	Japan，Aichi,Shinshiro,Sunaga,Ganbo mountain
SYG00423	JAS	34.9343	137.524	151	Japan，Aichi,Shinshiro,Sunaga,Ganbo mountain
SYG00424	JAS	34.9343	137.524	151	Japan，Aichi,Shinshiro,Sunaga,Ganbo mountain
SYG00425	JAS	34.9343	137.524	151	Japan，Aichi,Shinshiro,Sunaga,Ganbo mountain
SYG00426	JSY	34.8844	138.274	20	Japan.Shizuoka,Fujieda,Yamata,Aoyamahachimangu
SYG00427	JSY	34.8844	138.274	20	Japan.Shizuoka,Fujieda,Yamata,Aoyamahachimangu
SYG00428	JSY	34.8844	138.274	20	Japan.Shizuoka,Fujieda,Yamata,Aoyamahachimangu
SYG00429	JSY	34.8844	138.274	20	Japan.Shizuoka,Fujieda,Yamata,Aoyamahachimangu
SYG00430	JSY	34.8844	138.274	20	Japan.Shizuoka,Fujieda,Yamata,Aoyamahachimangu
SYG00431	JSK	34.982	138.402	64	Janpan，Shizuoka, Aoi ward, Komochizaka,Yatsu mountain
SYG00432	JSK	34.982	138.402	64	Janpan，Shizuoka, Aoi ward, Komochizaka,Yatsu mountain
SYG00433	JSK	34.982	138.402	64	Janpan，Shizuoka, Aoi ward, Komochizaka,Yatsu mountain
SYG00434	JSK	34.982	138.402	64	Janpan，Shizuoka, Aoi ward, Komochizaka,Yatsu mountain
SYG00435	JSK	34.982	138.402	64	Janpan，Shizuoka, Aoi ward, Komochizaka,Yatsu mountain
SYG00564-1	JKT	33.5217	134.23	72	Janpan，Kochi，Aki，Toyo，Kawachi shrine
SYG00564-2	JKT	33.5217	134.23	72	Janpan，Kochi，Aki，Toyo，Kawachi shrine
SYG00564-3	JKT	33.5217	134.23	72	Janpan，Kochi，Aki，Toyo，Kawachi shrine
SYG00564-4	JKT	33.5217	134.23	72	Janpan，Kochi，Aki，Toyo，Kawachi shrine
SYG00564-5	JKT	33.5217	134.23	72	Janpan，Kochi，Aki，Toyo，Kawachi shrine
SYG00565-1	JMF	35.1625	136.501	101	Japan，Mie,Inabe，Fujiwarach，Kasuga Shrine
SYG00565-2	JMF	35.1625	136.501	101	Japan，Mie,Inabe，Fujiwarach，Kasuga Shrine
SYG00565-3	JMF	35.1625	136.501	101	Japan，Mie,Inabe，Fujiwarach，Kasuga Shrine
SYG00565-4	JMF	35.1625	136.501	101	Japan，Mie,Inabe，Fujiwarach，Kasuga Shrine
SYG00565-5	JMF	35.1625	136.501	101	Japan，Mie,Inabe，Fujiwarach，Kasuga Shrine
SYG00566-1	JWK	33.9861	135.112	62	Japan, Wakayama, Hidaka, Komochizaka, Yuracho
SYG00566-2	JWK	33.9861	135.112	62	Japan，Wakayama, Hidaka, Komochizaka, Yuracho
SYG00566-3	JWK	33.9861	135.112	62	Japan，Wakayama, Hidaka, Komochizaka, Yuracho
SYG00566-4	JWK	33.9861	135.112	62	Japan，Wakayama, Hidaka, Komochizaka, Yuracho
SYG00566-5	JWK	33.9861	135.112	62	Japan，Wakayama, Hidaka, Komochizaka, Yuracho
SYG00567-1	JWH	33.8453	135.771	155	Japan, Wakayama, Tanabe, Hongucho, Hongu
SYG00567-2	JWH	33.8453	135.771	155	Japan, Wakayama, Tanabe, Hongucho, Hongu
SYG00567-3	JWH	33.8453	135.771	155	Japan, Wakayama, Tanabe, Hongucho, Hongu
SYG00567-4	JWH	33.8453	135.771	155	Japan, Wakayama, Tanabe, Hongucho, Hongu
SYG00567-5	JWH	33.8453	135.771	155	Japan, Wakayama, Tanabe, Hongucho, Hongu
SYG01424-1	JKN	33.2656	133.237	70	Japan, Kochi, Takatosa, Nakatosa
SYG01424-2	JKN	33.2656	133.237	70	Japan, Kochi, Takatosa, Nakatosa
SYG01424-3	JKN	33.2656	133.237	70	Japan, Kochi, Takatosa, Nakatosa
SYG01424-4	JKN	33.2656	133.237	70	Japan, Kochi, Takatosa, Nakatosa
SYG01424-5	JKN	33.2656	133.237	70	Japan, Kochi, Takatosa, Nakatosa
SYG01425-1	JNK	33.0086	129.992	400	Japan，Nagasaki，Higashisonogi，Kaburago
SYG01425-2	JNK	33.0086	129.992	400	Japan，Nagasaki，Higashisonogi，Kaburago
SYG01425-3	JNK	33.0086	129.992	400	Japan，Nagasaki，Higashisonogi，Kaburago
SYG01425-4	JNK	33.0086	129.992	400	Japan，Nagasaki，Higashisonogi，Kaburago
SYG01425-5	JNK	33.0086	129.992	400	Japan，Nagasaki，Higashisonogi，Kaburago
SYG01426-1	JFK	33.7542	130.621	37	Japan，Fukuoka，Miyawaka，Kamiaruki
SYG01426-2	JFK	33.7542	130.621	37	Japan，Fukuoka，Miyawaka，Kamiaruki
SYG01426-3	JFK	33.7542	130.621	37	Japan，Fukuoka，Miyawaka，Kamiaruki
SYG01426-4	JFK	33.7542	130.621	37	Japan，Fukuoka，Miyawaka，Kamiaruki
SYG01426-5	JFK	33.7542	130.621	37	Japan，Fukuoka，Miyawaka，Kamiaruki
SYG01427-1	JKA	34.7756	135.817	60	Japan, Kyoto, Kizugawa, Atutajinja
SYG01427-2	JKA	34.7756	135.817	60	Japan, Kyoto, Kizugawa, Atutajinja
SYG01427-3	JKA	34.7756	135.817	60	Japan, Kyoto, Kizugawa, Atutajinja
SYG01427-4	JKA	34.7756	135.817	60	Japan, Kyoto, Kizugawa, Atutajinja
SYG01427-5	JKA	34.7756	135.817	60	Japan, Kyoto, Kizugawa, Atutajinja
SYG01428-1	TCZ	23.43	120.594	454	China，Taiwan，Chiayi，Zhongpu
SYG01428-2	TCZ	23.43	120.594	454	China，Taiwan，Chiayi，Zhongpu
SYG01428-3	TCZ	23.43	120.594	454	China，Taiwan，Chiayi，Zhongpu
SYG01428-4	TCZ	23.43	120.594	454	China，Taiwan，Chiayi，Zhongpu
SYG01428-5	TCZ	23.43	120.594	454	China，Taiwan，Chiayi，Zhongpu
SYG01429-1	THJ	24.7028	121.257	1316	China，Taiwan，Hsinchu，Jianshi
SYG01429-2	THJ	24.7028	121.257	1316	China，Taiwan，Hsinchu，Jianshi
SYG01429-3	THJ	24.7028	121.257	1316	China，Taiwan，Hsinchu，Jianshi
SYG01429-4	THJ	24.7028	121.257	1316	China，Taiwan，Hsinchu，Jianshi
SYG01429-5	THJ	24.7028	121.257	1316	China，Taiwan，Hsinchu，Jianshi
SYG01430-1	TNS	25.1908	121.522	873	China，Taiwan，New Taipei，Sanzhi， Mt. Caigongkeng
SYG01430-2	TNS	25.1908	121.522	873	China，Taiwan，New Taipei，Sanzhi， Mt. Caigongkeng
SYG01430-3	TNS	25.1908	121.522	873	China，Taiwan，New Taipei，Sanzhi， Mt. Caigongkeng
SYG01430-4	TNS	25.1908	121.522	873	China，Taiwan，New Taipei，Sanzhi， Mt. Caigongkeng
SYG01430-5	TNS	25.1908	121.522	873	China，Taiwan，New Taipei，Sanzhi， Mt. Caigongkeng
