# Supplementary material for: Spatiotemporal genomic patterns of Quercus gilva: decoupling historical isolation from contemporary environmental adaptation
Source: For Res (Fayettev). 2026 Apr 28;6:e016. doi: 10.48130/forres-0026-0016 (PMC13195491; doi:10.48130/forres-0026-0016)
Supplement: Supplementary file 1 — Supplementary data to this article can be found online. [file forres-0026-0016-S1.zip › 10.48130_forres-0026-0016-Suppl-TableS10.xlsx]

## Sheet: Table S10
Table S10 Three environmental factors for Q. gilva under the SSP126 scenario
Covar	bio9	bio5	bio12
#SNPs	50397	41821	40334
GCS	0.01256440538707258	0.08091972927261533	0.10289223757752303
GJK	0.04230121772498603	0.10103822643422256	0.11630357455528101
GLP	0.03312918264700254	0.08437650348137071	0.12055912235877053
HSZ	0.04524618647907465	0.11736366528626975	0.12770281098367295
HXS	0.1424215097260691	0.08950632357105752	0.10893091227437637
HCN	0.07020479900376232	0.07147925220214633	0.09842649897146642
HXX	0.07400269459393244	0.08692884153505316	0.09313879996139793
HYL	0.08271012886415943	0.06909895146381675	0.12723700511570712
HPJ	0.06921959729065008	0.10556797370967756	0.08717903102734187
FCT	0.05393780341559161	0.06767820917443375	0.12120535159042937
JWY	0.054785752176533066	0.10559788427275812	0.09428367121610219
FJO	0.04849077662007523	0.07365081224956097	0.10939347055629838
FMQ	0.037600975440052586	0.06437863440191367	0.102144176522126
FNP	0.041361072083918045	0.06309196333675678	0.10847059351222725
ZJN	0.04400698539170608	0.07909583018730477	0.10625123709225066
FZR	0.04302520044991887	0.06687409564992795	0.11136015489057548
TCZ	nan	0.04541610457704521	0.1611350998342808
THJ	0.019420291350549	nan	0.1551761722764917
ZNH	0.03547330911487021	0.0877564808438702	0.08771674278502069
TNS	0.025722431639431463	0.05615035236948761	nan
ZZS	0.029235970896059473	0.09215367631501917	0.08559828801920334
JGU	0.19033463427240338	0.09983350752277707	0.14562698163779803
JNK	0.033697352212097235	0.0838538732918897	0.1566458656910745
JFK	0.04279246454403358	0.08585957009362356	0.1350206861671688
MMY	0.015981834706611294	0.061082860478754296	0.1731726966120431
MNB	0.027894580957882605	0.07263273097816757	0.1471824931767758
JKN	0.10469782106882922	0.06576480819111073	0.14539270434832788
JKT	0.008555405359216712	0.0631377193255838	0.13658226936833695
JWK	0.014804008293654166	0.06324300409291221	0.11698043561481707
JWH	0.01024524970583687	0.06090118875512325	0.13024535630577977
JKA	0.11495842675554141	0.06930927249081509	0.10683740253923003
JMF	0.11798122354211536	0.07313850405240005	0.12176637053996346
JAS	0.11177151300019224	0.06636271825414213	0.12948538473168192
JSY	0.10176915439026721	0.06328760496845597	0.13649229267818205
JSK	0.10303691749160514	0.0662419469506807	0.12998538439298227
Min R^2	5.905842567147093e-12	8.623977028805473e-12	3.235711519241089e-10
Max R^2	0.5272509742352957	0.4222360116974199	0.526419058623159
Average R^2	0.041268991628478906	0.037496930356720554	0.04904536389097363
Three environmental factors for Q. gilva under the SSP585 scenario
Covar	bio9	bio5	bio12
#SNPs	50397	41821	40334
GCS	0.11487698695983856	0.2122440123214392	0.1239037006541571
GJK	0.11735593828190362	0.20777233303708015	0.11597441921930265
GLP	0.234759637161227	0.18833152885269402	0.13107617819941328
HSZ	0.10972683319528931	0.23933717234223062	0.12474158738089462
HXS	0.23954548975710394	0.1960448507131359	0.12056092909371985
HCN	0.1728624042523749	0.18764083299025508	0.11858016631664003
HXX	0.17635489374475316	0.19036528308706302	0.11634147771275556
HYL	0.16055616541475481	0.1887368315159748	0.14632358005015964
HPJ	0.15917388028898613	0.2410653618362528	0.11866986753188874
FCT	0.23451617791403184	0.20597867225426086	0.13973752791199875
JWY	0.26881153008180964	0.24720781733882136	0.1471778629927849
FJO	0.24614622957348398	0.21708699093623804	0.14856306871049316
FMQ	0.12222737995203874	0.19398782838107087	0.12185973437733835
FNP	0.1301631751276431	0.2076805115638944	0.14425069375997768
ZJN	0.14412945543654948	0.22066707886208922	0.15823254166866216
FZR	0.12883846608266844	0.21186948805387856	0.15317614880037267
TCZ	nan	0.15089231283645713	0.21484533491209049
THJ	0.08598940693952169	nan	0.16949568757916605
ZNH	0.11709419544425671	0.21743859333481477	0.11468666676353312
TNS	0.09166506189722598	0.153755430290648	nan
ZZS	0.09822584006819093	0.19137382456142268	0.10624652651294024
JGU	0.2445483040974031	0.2368072750562185	0.1300279875313258
JNK	0.12215690851511989	0.19796381965595702	0.18382792226808137
JFK	0.1306632287523227	0.20326472569772383	0.15376741194544366
MMY	0.09957296846302259	0.15919957726628917	0.2320558718599062
MNB	0.11817439582177583	0.17892345476151697	0.17681013758196443
JKN	0.18424815114358484	0.17053467652626011	0.17918778614108508
JKT	0.09490404476497186	0.18303327072341283	0.16128363862942346
JWK	0.10083422452236945	0.17980256578791562	0.1389821458143146
JWH	0.0930889982429295	0.17443538349786858	0.15066767159573013
JKA	0.20305726053243356	0.19284102522226437	0.1246360716842014
JMF	0.20536336108349806	0.20069289856345546	0.14218807074597525
JAS	0.20063433188645813	0.19843984306828027	0.14822176147903202
JSY	0.16851907323256082	0.19403865614199697	0.1521314258390507
JSK	0.17552460101103654	0.1900364969081689	0.14580278772130428
Min R^2	5.905842567147093e-12	8.623977028805473e-12	3.235711519241089e-10
Max R^2	0.5272509742352957	0.4222360116974199	0.526419058623159
Average R^2	0.041268991628478906	0.037496930356720554	0.04904536389097363
Average R^2	0.04128892832655552	0.039976943260047054	0.04930774976261764
