# Supplementary material for: Spatiotemporal genomic patterns of Quercus gilva: decoupling historical isolation from contemporary environmental adaptation
Source: For Res (Fayettev). 2026 Apr 28;6:e016. doi: 10.48130/forres-0026-0016 (PMC13195491; doi:10.48130/forres-0026-0016)
Supplement: Supplementary file 1 — Supplementary data to this article can be found online. [file forres-0026-0016-S1.zip › 10.48130_forres-0026-0016-Suppl-TableS11.xlsx]

## Sheet: Table S11
Table S11 The value of Area Under the Curve (AUC)
Period	Test AUC
LIG	0.9546
LGM	0.9458
Mid Holocene	0.9568
Now	0.9564
ssp126 2041-2060	0.9565
ssp126 2061-2080	0.9568
ssp126 2081-2100	0.9531
ssp585 2041-2060	0.9569
ssp585 2061-2080	0.9579
ssp585 2081-2100	0.9587
Average	0.95535
