# Supplementary material for: Spatiotemporal genomic patterns of Quercus gilva: decoupling historical isolation from contemporary environmental adaptation
Source: For Res (Fayettev). 2026 Apr 28;6:e016. doi: 10.48130/forres-0026-0016 (PMC13195491; doi:10.48130/forres-0026-0016)
Supplement: Supplementary file 1 — Supplementary data to this article can be found online. [file forres-0026-0016-S1.zip › 10.48130_forres-0026-0016-Suppl-TableS12.xlsx]

## Sheet: Table S12
Table S12 Area of suitable habitats for Q. gilva across different periods (×10⁴ km²)
Period	LIG	LGM	MH	Present	2041-2060		2061-2080		2081-2100
	Last Interglacial	Last Glacial Maximum	Mid-Holocene		SSP126 SSP585		SSP126 SSP585		SSP126 SSP585
No suitability area	889.882	1681.22	877.486	892.215	887.373	896.25	894.246	897.031	876.517	888.483
Low suitability area	53.9807	77.7691	79.6719	52.5746	58.4496	51.2674	38.8056	40.4132	56.6042	48.6979
Medially suitability area	40.6631	50.8854	40.8142	48.1875	47.8889	39.809	44.4965	50.6181	47.9792	38.849
Highly suitability area	37.2295	42.3629	24.5139	29.6163	28.8819	35.2674	45.0451	34.5312	41.4931	46.5642
Total suitability aera	131.873	171.017	145	130.378	135.22	126.344	128.347	125.563	146.076	134.111
