# Supplementary material for: Spatiotemporal genomic patterns of Quercus gilva: decoupling historical isolation from contemporary environmental adaptation
Source: For Res (Fayettev). 2026 Apr 28;6:e016. doi: 10.48130/forres-0026-0016 (PMC13195491; doi:10.48130/forres-0026-0016)
Supplement: Supplementary file 1 — Supplementary data to this article can be found online. [file forres-0026-0016-S1.zip › 10.48130_forres-0026-0016-Suppl-TableS13.xlsx]

## Sheet: Table S13
Table S13 The results of Gene Ontology (GO) enrichment analysis for the jointly significant loci identified by BayeScan and LFMM
ONTOLOGY	ID	Description	GeneRatio	BgRatio	RichFactor	FoldEnrichment	zScore	pvalue	p.adjust	qvalue	geneID	Count
BP	GO:0009696	salicylic acid metabolic process	45703	27/15270	0.0740740740740741	75.4074074074074	12.1341022685643	0.000311683369314005	0.0141392981739656	0.00987721307846402	Cgil0166900.1/Cgil0166910.1	2
BP	GO:0018958	phenol-containing compound metabolic process	45703	29/15270	0.0689655172413793	70.2068965517241	11.6973224820688	0.000360113699379763	0.0141392981739656	0.00987721307846402	Cgil0166900.1/Cgil0166910.1	2
BP	GO:0009694	jasmonic acid metabolic process	45703	30/15270	0.0666666666666667	67.8666666666667	11.4953616489966	0.000385617222926335	0.0141392981739656	0.00987721307846402	Cgil0166900.1/Cgil0166910.1	2
BP	GO:0001676	long-chain fatty acid metabolic process	45703	38/15270	0.0526315789473684	53.578947368421	10.1758346443906	0.000620370503319314	0.0170601888412811	0.0119176438795553	Cgil0166900.1/Cgil0166910.1	2
BP	GO:0042537	benzene-containing compound metabolic process	45703	45/15270	0.0444444444444444	45.2444444444444	9.32032751297727	0.000870174536220461	0.0191438397968501	0.0133732086619144	Cgil0166900.1/Cgil0166910.1	2
BP	GO:0019520	aldonic acid metabolic process	45672	4/15270	0.25	254.5	15.8997447156763	0.00392387208207934	0.0441463768509599	0.0308390957906227	Cgil0085570.1	1
BP	GO:0019521	D-gluconate metabolic process	45672	4/15270	0.25	254.5	15.8997447156763	0.00392387208207934	0.0441463768509599	0.0308390957906227	Cgil0085570.1	1
BP	GO:0046176	aldonic acid catabolic process	45672	4/15270	0.25	254.5	15.8997447156763	0.00392387208207934	0.0441463768509599	0.0308390957906227	Cgil0085570.1	1
BP	GO:0046177	D-gluconate catabolic process	45672	4/15270	0.25	254.5	15.8997447156763	0.00392387208207934	0.0441463768509599	0.0308390957906227	Cgil0085570.1	1
BP	GO:0032787	monocarboxylic acid metabolic process	45731	338/15270	0.00887573964497041	9.03550295857988	4.68443531021029	0.0040133069864509	0.0441463768509599	0.0308390957906227	Cgil0085570.1/Cgil0166900.1/Cgil0166910.1	3
BP	GO:0009051	pentose-phosphate shunt, oxidative branch	45672	5/15270	0.2	203.6	14.2076045295863	0.00490259223921108	0.0490259223921108	0.0342477735370726	Cgil0085570.1	1
BP	GO:0009910	negative regulation of flower development	45672	7/15270	0.142857142857143	145.428571428571	11.9846955095588	0.00685734047506892	0.0628589543547984	0.0439110398842133	Cgil0235630.1	1
BP	GO:0006607	NLS-bearing protein import into nucleus	45672	8/15270	0.125	127.25	11.1999343439671	0.00783337008215002	0.0662823622335771	0.0463025114167572	Cgil0358750.1	1
BP	GO:2000242	negative regulation of reproductive process	45672	11/15270	0.0909090909090909	92.5454545454545	9.52390188250851	0.0107560900175111	0.0845121358518729	0.0590371858103993	Cgil0235630.1	1
BP	GO:0006631	fatty acid metabolic process	45703	200/15270	0.01	10.18	4.09775391571461	0.0160217221970073	0.113969889146067	0.0796153292599316	Cgil0166900.1/Cgil0166910.1	2
BP	GO:0048581	negative regulation of post-embryonic development	45672	17/15270	0.0588235294117647	59.8823529411765	7.61687454876866	0.016577438421246	0.113969889146067	0.0796153292599316	Cgil0235630.1	1
BP	GO:0051241	negative regulation of multicellular organismal process	45672	22/15270	0.0454545454545455	46.2727272727273	6.6632541346349	0.0214041219016642	0.12795574090837	0.0893853501082395	Cgil0235630.1	1
BP	GO:0051093	negative regulation of developmental process	45672	23/15270	0.0434782608695652	44.2608695652174	6.51046162975797	0.0223668014774433	0.12795574090837	0.0893853501082395	Cgil0235630.1	1
BP	GO:0006457	protein folding	45703	244/15270	0.00819672131147541	8.34426229508197	3.62632079973293	0.0232824969183849	0.12795574090837	0.0893853501082395	Cgil0085520.1/Cgil0357500.1	2
BP	GO:0009909	regulation of flower development	45672	24/15270	0.0416666666666667	42.4166666666667	6.36718732143046	0.0233285971079171	0.12795574090837	0.0893853501082395	Cgil0235630.1	1
BP	GO:0006098	pentose-phosphate shunt	45672	27/15270	0.037037037037037	37.7037037037037	5.98551286617583	0.0262086878617939	0.12795574090837	0.0893853501082395	Cgil0085570.1	1
BP	GO:0006740	NADPH regeneration	45672	28/15270	0.0357142857142857	36.3571428571429	5.87191853057729	0.0271669552423667	0.12795574090837	0.0893853501082395	Cgil0085570.1	1
BP	GO:1901615	organic hydroxy compound metabolic process	45703	275/15270	0.00727272727272727	7.40363636363636	3.36019588081962	0.0290750469278203	0.12795574090837	0.0893853501082395	Cgil0166900.1/Cgil0166910.1	2
BP	GO:0000413	protein peptidyl-prolyl isomerization	45672	30/15270	0.0333333333333333	33.9333333333333	5.66172348415188	0.0290808502064478	0.12795574090837	0.0893853501082395	Cgil0357500.1	1
BP	GO:0048831	regulation of shoot system development	45672	30/15270	0.0333333333333333	33.9333333333333	5.66172348415188	0.0290808502064478	0.12795574090837	0.0893853501082395	Cgil0235630.1	1
BP	GO:0006739	NADP metabolic process	45672	36/15270	0.0277777777777778	28.2777777777778	5.13804712101871	0.0348014707026555	0.13695966531582	0.0956751729000463	Cgil0085570.1	1
BP	GO:0042026	protein refolding	45672	38/15270	0.0263157894736842	26.7894736842105	4.99115012587728	0.0367013426855533	0.13695966531582	0.0956751729000463	Cgil0085520.1	1
BP	GO:0051156	glucose 6-phosphate metabolic process	45672	38/15270	0.0263157894736842	26.7894736842105	4.99115012587728	0.0367013426855533	0.13695966531582	0.0956751729000463	Cgil0085570.1	1
BP	GO:0048731	system development	45703	316/15270	0.00632911392405063	6.44303797468354	3.06585095877676	0.0375316877493833	0.13695966531582	0.0956751729000463	Cgil0235630.1/Cgil0357500.1	2
BP	GO:0018208	peptidyl-proline modification	45672	39/15270	0.0256410256410256	26.1025641025641	4.92187976565429	0.0376499692519738	0.13695966531582	0.0956751729000463	Cgil0357500.1	1
BP	GO:0072329	monocarboxylic acid catabolic process	45672	40/15270	0.025	25.45	4.85516203520923	0.038597723861731	0.13695966531582	0.0956751729000463	Cgil0085570.1	1
BP	GO:2000241	regulation of reproductive process	45672	43/15270	0.0232558139534884	23.6744186046512	4.66883	0.0414357633909307	0.139992540282349	0.0977938319675739	Cgil0235630.1	1
BP	GO:0006813	potassium ion transport	45672	46/15270	0.0217391304347826	22.1304347826087	4.50057271102707	0.0442659820692036	0.139992540282349	0.0977938319675739	Cgil0357510.1	1
BP	GO:0006606	protein import into nucleus	45672	48/15270	0.0208333333333333	21.2083333333333	4.39703657219351	0.0461484594908942	0.139992540282349	0.0977938319675739	Cgil0358750.1	1
BP	GO:0034504	protein localization to nucleus	45672	48/15270	0.0208333333333333	21.2083333333333	4.39703657219351	0.0461484594908942	0.139992540282349	0.0977938319675739	Cgil0358750.1	1
BP	GO:0048580	regulation of post-embryonic development	45672	48/15270	0.0208333333333333	21.2083333333333	4.39703657219351	0.0461484594908942	0.139992540282349	0.0977938319675739	Cgil0235630.1	1
BP	GO:2000026	regulation of multicellular organismal development	45672	49/15270	0.0204081632653061	20.7755102040816	4.3475938440471	0.0470883999131537	0.139992540282349	0.0977938319675739	Cgil0235630.1	1
BP	GO:0006885	regulation of pH	45672	54/15270	0.0185185185185185	18.8518518518519	4.12073536878376	0.0517751486819412	0.146032470641373	0.102013113462394	Cgil0389940.1	1
BP	GO:0051170	import into nucleus	45672	54/15270	0.0185185185185185	18.8518518518519	4.12073536878376	0.0517751486819412	0.146032470641373	0.102013113462394	Cgil0358750.1	1
BP	GO:0022622	root system development	45672	59/15270	0.0169491525423729	17.2542372881356	3.92246014257045	0.0564403760767351	0.148997671228249	0.104084497604422	Cgil0357500.1	1
BP	GO:0048364	root development	45672	59/15270	0.0169491525423729	17.2542372881356	3.92246014257045	0.0564403760767351	0.148997671228249	0.104084497604422	Cgil0357500.1	1
BP	GO:0051604	protein maturation	45703	398/15270	0.0050251256281407	5.11557788944724	2.60875019233886	0.0568900199235131	0.148997671228249	0.104084497604422	Cgil0085520.1/Cgil0357500.1	2
BP	GO:0016579	protein deubiquitination	45672	64/15270	0.015625	15.9062	3.74710373012458	0.0610841738940437	0.150633790928111	0.105227432897149	Cgil0045110.1	1
BP	GO:0051239	regulation of multicellular organismal process	45672	67/15270	0.0149253731343284	15.1940298507463	3.65109630863873	0.0638602044391818	0.150633790928111	0.105227432897149	Cgil0235630.1	1
BP	GO:0045892	negative regulation of DNA-templated transcription	45672	70/15270	0.0142857142857143	14.5428571428571	3.56108503621747	0.0666285729475861	0.150633790928111	0.105227432897149	Cgil0235630.1	1
BP	GO:1902679	negative regulation of RNA biosynthetic process	45672	70/15270	0.0142857142857143	14.5428571428571	3.56108503621747	0.0666285729475861	0.150633790928111	0.105227432897149	Cgil0235630.1	1
BP	GO:0009908	flower development	45672	71/15270	0.0140845070422535	14.3380281690141	3.53230436694143	0.0675496631716507	0.150633790928111	0.105227432897149	Cgil0235630.1	1
BP	GO:0051253	negative regulation of RNA metabolic process	45672	71/15270	0.0140845070422535	14.3380281690141	3.53230436694143	0.0675496631716507	0.150633790928111	0.105227432897149	Cgil0235630.1	1
BP	GO:0070646	protein modification by small protein removal	45672	72/15270	0.0138888888888889	14.1388888888889	3.50409998078616	0.0684699049673232	0.150633790928111	0.105227432897149	Cgil0045110.1	1
BP	GO:0090567	reproductive shoot system development	45672	72/15270	0.0138888888888889	14.1388888888889	3.50409998078616	0.0684699049673232	0.150633790928111	0.105227432897149	Cgil0235630.1	1
BP	GO:0007275	multicellular organism development	45703	472/15270	0.00423728813559322	4.3135593220339	2.29302642184421	0.0767865125667183	0.162433007352673	0.113469947720049	Cgil0235630.1/Cgil0357500.1	2
BP	GO:0044248	cellular catabolic process	45703	472/15270	0.00423728813559322	4.3135593220339	2.29302642184421	0.0767865125667183	0.162433007352673	0.113469947720049	Cgil0085570.1/Cgil0201430.1	2
BP	GO:0032501	multicellular organismal process	45703	500/15270	0.004	4.072	2.19008407346433	0.0848354663411986	0.176073609387393	0.12299878933282	Cgil0235630.1/Cgil0357500.1	2
BP	GO:0045934	negative regulation of nucleobase-containing compound metabolic process	45672	96/15270	0.0104166666666667	10.6041666666667	2.95998892253204	0.0903030578908873	0.183950673481437	0.128501427408085	Cgil0235630.1	1
BP	GO:0006913	nucleocytoplasmic transport	45672	115/15270	0.00869565217391304	8.85217391304348	2.65036495810941	0.107247902082665	0.210095243953032	0.146765098646616	Cgil0358750.1	1
BP	GO:0051169	nuclear transport	45672	115/15270	0.00869565217391304	8.85217391304348	2.65036495810941	0.107247902082665	0.210095243953032	0.146765098646616	Cgil0358750.1	1
BP	GO:0019362	pyridine nucleotide metabolic process	45672	119/15270	0.00840336134453781	8.5546218487395	2.59424138399163	0.110777492266144	0.210095243953032	0.146765098646616	Cgil0085570.1	1
BP	GO:0046496	nicotinamide nucleotide metabolic process	45672	119/15270	0.00840336134453781	8.5546218487395	2.59424138399163	0.110777492266144	0.210095243953032	0.146765098646616	Cgil0085570.1	1
BP	GO:0050793	regulation of developmental process	45672	129/15270	0.00775193798449612	7.89147286821705	2.46475892098983	0.119544569035892	0.218716561300652	0.152787645693278	Cgil0235630.1	1
BP	GO:0072524	pyridine-containing compound metabolic process	45672	129/15270	0.00775193798449612	7.89147286821705	2.46475892098983	0.119544569035892	0.218716561300652	0.152787645693278	Cgil0085570.1	1
BP	GO:0099402	plant organ development	45672	131/15270	0.00763358778625954	7.77099236641221	2.44053027001544	0.121288274903089	0.218716561300652	0.152787645693278	Cgil0357500.1	1
BP	GO:0055080	monoatomic cation homeostasis	45672	137/15270	0.0072992700729927	7.43065693430657	2.37081643874449	0.126500073386787	0.22430529186378	0.156691734986181	Cgil0389940.1	1
BP	GO:0016054	organic acid catabolic process	45672	144/15270	0.00694444444444444	7.06944444444444	2.29463154487264	0.132544036101324	0.22430529186378	0.156691734986181	Cgil0085570.1	1
BP	GO:0046395	carboxylic acid catabolic process	45672	144/15270	0.00694444444444444	7.06944444444444	2.29463154487264	0.132544036101324	0.22430529186378	0.156691734986181	Cgil0085570.1	1
BP	GO:0048367	shoot system development	45672	144/15270	0.00694444444444444	7.06944444444444	2.29463154487264	0.132544036101324	0.22430529186378	0.156691734986181	Cgil0235630.1	1
BP	GO:0050801	monoatomic ion homeostasis	45672	154/15270	0.00649350649350649	6.61038961038961	2.19421793991567	0.141110587365255	0.23307339438521	0.162816820958089	Cgil0389940.1	1
BP	GO:0006325	chromatin organization	45672	155/15270	0.00645161290322581	6.56774193548387	2.18466923032205	0.141962885670992	0.23307339438521	0.162816820958089	Cgil0319090.1	1
BP	GO:0042744	hydrogen peroxide catabolic process	45672	161/15270	0.0062111801242236	6.32298136645963	2.12909404084096	0.14706012130268	0.235793621235152	0.164717075121207	Cgil0201430.1	1
BP	GO:0042743	hydrogen peroxide metabolic process	45672	162/15270	0.00617283950617284	6.28395061728395	2.12010607471866	0.147906907865686	0.235793621235152	0.164717075121207	Cgil0201430.1	1
BP	GO:0018193	peptidyl-amino acid modification	45672	176/15270	0.00568181818181818	5.78409090909091	2.00169731142605	0.159679834390584	0.249977685993554	0.174625560550521	Cgil0357500.1	1
BP	GO:0072593	reactive oxygen species metabolic process	45672	178/15270	0.00561797752808989	5.71910112359551	1.98582378327338	0.161349233686748	0.249977685993554	0.174625560550521	Cgil0201430.1	1
BP	GO:0048608	reproductive structure development	45672	188/15270	0.00531914893617021	5.41489361702128	1.90991711544476	0.169649899983788	0.256881245298424	0.17944814264866	Cgil0235630.1	1
BP	GO:0061458	reproductive system development	45672	189/15270	0.00529100529100529	5.38624338624339	1.90262579125417	0.170475735516227	0.256881245298424	0.17944814264866	Cgil0235630.1	1
BP	GO:0044282	small molecule catabolic process	45672	203/15270	0.00492610837438424	5.01477832512315	1.80568095203679	0.181957235764212	0.270476972081937	0.188945635999822	Cgil0085570.1	1
BP	GO:0072594	establishment of protein localization to organelle	45672	211/15270	0.004739336492891	4.82464454976303	1.75419981759976	0.188451323119732	0.273828989502135	0.191287236685702	Cgil0358750.1	1
BP	GO:0003006	developmental process involved in reproduction	45672	213/15270	0.00469483568075117	4.77934272300469	1.74173337776085	0.190067309731562	0.273828989502135	0.191287236685702	Cgil0235630.1	1
BP	GO:0006163	purine nucleotide metabolic process	45672	215/15270	0.00465116279069767	4.73488372093023	1.72942111255465	0.191680292651495	0.273828989502135	0.191287236685702	Cgil0085570.1	1
MF	GO:0080031	methyl salicylate esterase activity	45711	18/22961	0.111111111111111	110.92270531401	14.7730661998362	0.000145426033416533	0.0030539467017472	0.00214312049245418	Cgil0166900.1/Cgil0166910.1	2
MF	GO:0080032	methyl jasmonate esterase activity	45711	18/22961	0.111111111111111	110.92270531401	14.7730661998362	0.000145426033416533	0.0030539467017472	0.00214312049245418	Cgil0166900.1/Cgil0166910.1	2
MF	GO:0080030	methyl indole-3-acetate esterase activity	45711	30/22961	0.0666666666666667	66.5536231884058	11.3767421817748	0.000410453636512759	0.00574635091117863	0.00403252695521307	Cgil0166900.1/Cgil0166910.1	2
MF	GO:0050529	polyneuridine-aldehyde esterase activity	45680	1/22961	1	998.304347826087	31.5801258361345	0.00100169853229382	0.0105178345890851	0.0073809365537439	Cgil0166900.1	1
MF	GO:0004616	phosphogluconate dehydrogenase (decarboxylating) activity	45680	3/22961	0.333333333333333	332.768115942029	18.1970225705002	0.00300221702779979	0.0252186230335183	0.0176972793217672	Cgil0085570.1	1
MF	GO:0016018	cyclosporin A binding	45680	12/22961	0.0833333333333333	83.1920289855072	9.01800615224229	0.0119572273174909	0.0679741956413859	0.0477011899237796	Cgil0357500.1	1
MF	GO:0008139	nuclear localization sequence binding	45680	13/22961	0.0769230769230769	76.7926421404682	8.65562411300587	0.0129474658364545	0.0679741956413859	0.0477011899237796	Cgil0358750.1	1
MF	GO:0061608	nuclear import signal receptor activity	45680	13/22961	0.0769230769230769	76.7926421404682	8.65562411300587	0.0129474658364545	0.0679741956413859	0.0477011899237796	Cgil0358750.1	1
MF	GO:0140142	nucleocytoplasmic carrier activity	45680	25/22961	0.04	39.9321739130435	6.16725498614023	0.0247565281784364	0.113159376780498	0.0794100889687703	Cgil0358750.1	1
MF	GO:0001216	DNA-binding transcription activator activity	45680	30/22961	0.0333333333333333	33.2768115942029	5.60159677065588	0.0296369796329875	0.113159376780498	0.0794100889687703	Cgil0200630.1	1
MF	GO:0001228	DNA-binding transcription activator activity, RNA polymerase II-specific	45680	30/22961	0.0333333333333333	33.2768115942029	5.60159677065588	0.0296369796329875	0.113159376780498	0.0794100889687703	Cgil0200630.1	1
MF	GO:0033218	amide binding	45680	45/22961	0.0222222222222222	22.1845410628019	4.50430713164486	0.0441385609228007	0.129528584240796	0.0908972520988044	Cgil0357500.1	1
MF	GO:0005048	signal sequence binding	45680	48/22961	0.0208333333333333	20.7980072463768	4.34783651565412	0.0470138942171517	0.129528584240796	0.0908972520988044	Cgil0358750.1	1
MF	GO:0140104	molecular carrier activity	45680	48/22961	0.0208333333333333	20.7980072463768	4.34783651565412	0.0470138942171517	0.129528584240796	0.0908972520988044	Cgil0358750.1	1
MF	GO:0052689	carboxylic ester hydrolase activity	45711	364/22961	0.00549450549450549	5.48518872431916	2.73135472566799	0.0509406704264977	0.129528584240796	0.0908972520988044	Cgil0166900.1/Cgil0166910.1	2
MF	GO:0004843	cysteine-type deubiquitinase activity	45680	60/22961	0.0166666666666667	16.6384057971014	3.84072282001536	0.0584327110628214	0.129528584240796	0.0908972520988044	Cgil0045110.1	1
MF	GO:0008080	N-acetyltransferase activity	45680	66/22961	0.0151515151515152	15.1258234519104	3.63904564924999	0.0640929264755244	0.129528584240796	0.0908972520988044	Cgil0085560.1	1
MF	GO:0101005	deubiquitinase activity	45680	66/22961	0.0151515151515152	15.1258234519104	3.63904564924999	0.0640929264755244	0.129528584240796	0.0908972520988044	Cgil0045110.1	1
MF	GO:0019783	ubiquitin-like protein peptidase activity	45680	67/22961	0.0149253731343284	14.9000648929267	3.60799124937167	0.0650331257631888	0.129528584240796	0.0908972520988044	Cgil0045110.1	1
MF	GO:0042277	peptide binding	45680	67/22961	0.0149253731343284	14.9000648929267	3.60799124937167	0.0650331257631888	0.129528584240796	0.0908972520988044	Cgil0358750.1	1
MF	GO:0008483	transaminase activity	45680	69/22961	0.0144927536231884	14.4681789540013	3.54783685381168	0.0669108147124581	0.129528584240796	0.0908972520988044	Cgil0057540.1	1
MF	GO:0016769	transferase activity, transferring nitrogenous groups	45680	70/22961	0.0142857142857143	14.2614906832298	3.51869049221524	0.0678483060308933	0.129528584240796	0.0908972520988044	Cgil0057540.1	1
MF	GO:0016410	N-acyltransferase activity	45680	77/22961	0.012987012987013	12.9649915302089	3.33015060078687	0.0743855634773366	0.131802772314585	0.0924931735540945	Cgil0085560.1	1
MF	GO:0003899	DNA-directed 5'-3' RNA polymerase activity	45680	78/22961	0.0128205128205128	12.798773690078	3.30521547772815	0.0753158698940484	0.131802772314585	0.0924931735540945	Cgil0176890.1	1
MF	GO:0003755	peptidyl-prolyl cis-trans isomerase activity	45680	91/22961	0.010989010989011	10.9703774486383	3.0176669000536	0.0873287602422378	0.137074900686441	0.0961929127624147	Cgil0357500.1	1
MF	GO:0050661	NADP binding	45680	91/22961	0.010989010989011	10.9703774486383	3.0176669000536	0.0873287602422378	0.137074900686441	0.0961929127624147	Cgil0085570.1	1
MF	GO:0016859	cis-trans isomerase activity	45680	95/22961	0.0105263157894737	10.508466819222	2.94069026639552	0.0909949021536567	0.137074900686441	0.0961929127624147	Cgil0357500.1	1
MF	GO:0034062	5'-3' RNA polymerase activity	45680	99/22961	0.0101010101010101	10.0838823012736	2.86816459984121	0.0946469552358759	0.137074900686441	0.0961929127624147	Cgil0176890.1	1
MF	GO:0097747	RNA polymerase activity	45680	99/22961	0.0101010101010101	10.0838823012736	2.86816459984121	0.0946469552358759	0.137074900686441	0.0961929127624147	Cgil0176890.1	1
MF	GO:0003682	chromatin binding	45680	146/22961	0.00684931506849315	6.83770101250744	2.24068148278933	0.13652081847626	0.183746992452195	0.12894525786119	Cgil0319090.1	1
MF	GO:0000981	DNA-binding transcription factor activity, RNA polymerase II-specific	45680	148/22961	0.00675675675675676	6.74529964747356	2.22036527925546	0.138260940805053	0.183746992452195	0.12894525786119	Cgil0200630.1	1
MF	GO:0016407	acetyltransferase activity	45680	150/22961	0.00666666666666667	6.65536231884058	2.20042204244881	0.139997708535006	0.183746992452195	0.12894525786119	Cgil0085560.1	1
MF	GO:0008234	cysteine-type peptidase activity	45680	167/22961	0.00598802395209581	5.97787034626399	2.04438944492729	0.154625661852416	0.196796296903075	0.138102664493386	Cgil0045110.1	1
MF	GO:0004601	peroxidase activity	45680	208/22961	0.00480769230769231	4.79954013377926	1.74307251920822	0.188932134934696	0.226718561921635	0.159100745208165	Cgil0201430.1	1
MF	GO:0016684	oxidoreductase activity, acting on peroxide as acceptor	45680	208/22961	0.00480769230769231	4.79954013377926	1.74307251920822	0.188932134934696	0.226718561921635	0.159100745208165	Cgil0201430.1	1
MF	GO:0016209	antioxidant activity	45680	232/22961	0.00431034482758621	4.30304	1.60117654086559	0.208391745553078	0.23655279224944	0.166001959473292	Cgil0201430.1	1
MF	GO:0016616	oxidoreductase activity, acting on the CH-OH group of donors, NAD or NADP as acceptor	45680	232/22961	0.00431034482758621	4.30304	1.60117654086559	0.208391745553078	0.23655279224944	0.166001959473292	Cgil0085570.1	1
MF	GO:0016614	oxidoreductase activity, acting on CH-OH group of donors	45680	269/22961	0.00371747211895911	3.71116857927913	1.41634274043187	0.237519589374057	0.262521651413431	0.184225720290127	Cgil0085570.1	1
