# Supplementary material for: Spatiotemporal genomic patterns of Quercus gilva: decoupling historical isolation from contemporary environmental adaptation
Source: For Res (Fayettev). 2026 Apr 28;6:e016. doi: 10.48130/forres-0026-0016 (PMC13195491; doi:10.48130/forres-0026-0016)
Supplement: Supplementary file 1 — Supplementary data to this article can be found online. [file forres-0026-0016-S1.zip › 10.48130_forres-0026-0016-Suppl-TableS14.xlsx]

## Sheet: Table S14
Table S14 The results of Gene Ontology (GO) enrichment analysis for the missense mutation sites
ONTOLOGY	ID	Description	GeneRatio	BgRatio	RichFactor	FoldEnrichment	zScore	pvalue	p.adjust	qvalue	geneID	Count
BP	GO:0046148	pigment biosynthetic process	37/2800	106/15270	0.349057	1.90361	4.4236	3.56E-05	0.0962566	0.0938367	Cgil0020580.1/Cgil0021310.1/Cgil0037650.1/Cgil0040280.1/Cgil0046950.1/Cgil0049160.1/Cgil0055820.1/Cgil0071370.1/Cgil0071390.1/Cgil0145570.1/Cgil0149820.1/Cgil0156100.1/Cgil0156120.1/Cgil0175550.1/Cgil0202520.1/Cgil0207020.1/Cgil0212270.1/Cgil0212410.1/Cgil0213570.1/Cgil0250310.1/Cgil0250640.1/Cgil0265380.1/Cgil0267570.1/Cgil0268780.1/Cgil0288210.1/Cgil0294360.1/Cgil0294370.1/Cgil0299820.1/Cgil029…	37
BP	GO:0042440	pigment metabolic process	38/2800	116/15270	0.327586	1.78651	4.02924	0.000133399	0.132166	0.128843	Cgil0020580.1/Cgil0021310.1/Cgil0037650.1/Cgil0040280.1/Cgil0046950.1/Cgil0049160.1/Cgil0055820.1/Cgil0071370.1/Cgil0071390.1/Cgil0121470.1/Cgil0145570.1/Cgil0149820.1/Cgil0156100.1/Cgil0156120.1/Cgil0175550.1/Cgil0202520.1/Cgil0207020.1/Cgil0212270.1/Cgil0212410.1/Cgil0213570.1/Cgil0250310.1/Cgil0250640.1/Cgil0265380.1/Cgil0267570.1/Cgil0268780.1/Cgil0288210.1/Cgil0294360.1/Cgil0294370.1/Cgil029…	38
BP	GO:0009082	branched-chain amino acid biosynthetic process	13/2800	26/15270	0.5	2.72679	4.17568	0.000244562	0.132166	0.128843	Cgil0056380.1/Cgil0081630.1/Cgil0083030.1/Cgil0178560.1/Cgil0189040.1/Cgil0211680.1/Cgil0235700.1/Cgil0262700.1/Cgil0262710.1/Cgil0304430.1/Cgil0310830.1/Cgil0324580.1/Cgil0324610.1	13
BP	GO:0006399	tRNA metabolic process	77/2800	290/15270	0.265517	1.44802	3.64997	0.000310814	0.132166	0.128843	Cgil0006180.1/Cgil0007460.1/Cgil0008080.1/Cgil0031190.1/Cgil0033790.1/Cgil0041330.1/Cgil0045080.1/Cgil0054650.1/Cgil0057400.1/Cgil0062780.1/Cgil0064510.1/Cgil0065590.1/Cgil0066730.1/Cgil0071550.1/Cgil0076530.1/Cgil0084490.1/Cgil0085030.1/Cgil0092410.1/Cgil0092770.1/Cgil0097640.1/Cgil0102270.1/Cgil0105120.1/Cgil0106170.1/Cgil0107590.1/Cgil0110560.1/Cgil0114580.1/Cgil0115830.1/Cgil0119450.1/Cgil012…	77
BP	GO:0034440	lipid oxidation	19/2800	47/15270	0.404255	2.20464	3.91927	0.000339457	0.132166	0.128843	Cgil0022670.1/Cgil0022680.1/Cgil0022700.1/Cgil0043330.1/Cgil0066770.1/Cgil0066780.1/Cgil0072380.1/Cgil0072400.1/Cgil0072900.1/Cgil0088490.1/Cgil0104510.1/Cgil0162390.1/Cgil0182270.1/Cgil0184300.1/Cgil0188220.1/Cgil0188230.1/Cgil0270840.1/Cgil0287330.1/Cgil0397230.1	19
BP	GO:0006722	triterpenoid metabolic process	17/2800	40/15270	0.425	2.31777	3.9543	0.000341766	0.132166	0.128843	Cgil0000740.1/Cgil0000860.1/Cgil0000870.1/Cgil0000880.1/Cgil0001530.1/Cgil0001540.1/Cgil0001920.1/Cgil0096310.1/Cgil0144060.1/Cgil0170740.1/Cgil0327290.1/Cgil0351190.1/Cgil0351280.1/Cgil0351300.1/Cgil0351310.1/Cgil0351350.1/Cgil0372700.1	17
BP	GO:0016104	triterpenoid biosynthetic process	17/2800	40/15270	0.425	2.31777	3.9543	0.000341766	0.132166	0.128843	Cgil0000740.1/Cgil0000860.1/Cgil0000870.1/Cgil0000880.1/Cgil0001530.1/Cgil0001540.1/Cgil0001920.1/Cgil0096310.1/Cgil0144060.1/Cgil0170740.1/Cgil0327290.1/Cgil0351190.1/Cgil0351280.1/Cgil0351300.1/Cgil0351310.1/Cgil0351350.1/Cgil0372700.1	17
BP	GO:0120253	hydrocarbon catabolic process	7/2800	10/15270	0.7	3.8175	4.22316	0.000493347	0.149604	0.145843	Cgil0015820.1/Cgil0054860.1/Cgil0076110.1/Cgil0225550.1/Cgil0225570.1/Cgil0235430.1/Cgil0382140.1	7
BP	GO:0006720	isoprenoid metabolic process	47/2800	161/15270	0.291925	1.59204	3.57845	0.000497389	0.149604	0.145843	Cgil0000740.1/Cgil0000860.1/Cgil0000870.1/Cgil0000880.1/Cgil0001530.1/Cgil0001540.1/Cgil0001920.1/Cgil0014820.1/Cgil0015820.1/Cgil0028430.1/Cgil0042040.1/Cgil0046950.1/Cgil0054860.1/Cgil0055820.1/Cgil0091130.1/Cgil0096310.1/Cgil0097330.1/Cgil0097340.1/Cgil0128630.1/Cgil0143970.1/Cgil0144060.1/Cgil0154970.1/Cgil0161000.1/Cgil0170740.1/Cgil0171660.1/Cgil0175550.1/Cgil0202520.1/Cgil0219150.1/Cgil022…	47
BP	GO:0007030	Golgi organization	17/2800	42/15270	0.404762	2.2074	3.71283	0.000676933	0.154847	0.150954	Cgil0008290.1/Cgil0079540.1/Cgil0080930.1/Cgil0096850.1/Cgil0115840.1/Cgil0128310.1/Cgil0134210.1/Cgil0189700.1/Cgil0189810.1/Cgil0224880.1/Cgil0224890.1/Cgil0243940.1/Cgil0251620.1/Cgil0310810.1/Cgil0329670.1/Cgil0363430.1/Cgil0363530.1	17
BP	GO:0043414	macromolecule methylation	25/2800	72/15270	0.347222	1.8936	3.60137	0.000684083	0.154847	0.150954	Cgil0007460.1/Cgil0038860.1/Cgil0039130.1/Cgil0039140.1/Cgil0045080.1/Cgil0071550.1/Cgil0092410.1/Cgil0096800.1/Cgil0110240.1/Cgil0114820.1/Cgil0119450.1/Cgil0120310.1/Cgil0139350.1/Cgil0153670.1/Cgil0162650.1/Cgil0200580.1/Cgil0230570.1/Cgil0250980.1/Cgil0269260.1/Cgil0273970.1/Cgil0280040.1/Cgil0306360.1/Cgil0308280.1/Cgil0347750.1/Cgil0350140.1	25
BP	GO:0009451	RNA modification	61/2800	225/15270	0.271111	1.47852	3.42649	0.000705965	0.154847	0.150954	Cgil0004130.1/Cgil0007460.1/Cgil0038860.1/Cgil0039130.1/Cgil0039140.1/Cgil0041330.1/Cgil0045080.1/Cgil0063840.1/Cgil0064920.1/Cgil0065590.1/Cgil0066730.1/Cgil0071550.1/Cgil0076530.1/Cgil0084490.1/Cgil0092410.1/Cgil0094730.1/Cgil0097200.1/Cgil0097640.1/Cgil0102830.1/Cgil0105120.1/Cgil0105410.1/Cgil0107590.1/Cgil0115830.1/Cgil0119450.1/Cgil0120310.1/Cgil0139350.1/Cgil0153670.1/Cgil0162650.1/Cgil017…	61
BP	GO:0006779	porphyrin-containing compound biosynthetic process	21/2800	57/15270	0.368421	2.00921	3.61712	0.000743633	0.154847	0.150954	Cgil0020580.1/Cgil0037650.1/Cgil0046950.1/Cgil0049160.1/Cgil0071370.1/Cgil0071390.1/Cgil0149820.1/Cgil0156100.1/Cgil0156120.1/Cgil0207020.1/Cgil0250640.1/Cgil0265380.1/Cgil0268780.1/Cgil0294360.1/Cgil0294370.1/Cgil0312950.1/Cgil0316500.1/Cgil0322810.1/Cgil0328370.1/Cgil0357060.1/Cgil0377740.1	21
BP	GO:0033014	tetrapyrrole biosynthetic process	21/2800	58/15270	0.362069	1.97457	3.52358	0.000966886	0.174358	0.169974	Cgil0020580.1/Cgil0037650.1/Cgil0046950.1/Cgil0049160.1/Cgil0071370.1/Cgil0071390.1/Cgil0149820.1/Cgil0156100.1/Cgil0156120.1/Cgil0207020.1/Cgil0250640.1/Cgil0265380.1/Cgil0268780.1/Cgil0294360.1/Cgil0294370.1/Cgil0312950.1/Cgil0316500.1/Cgil0322810.1/Cgil0328370.1/Cgil0357060.1/Cgil0377740.1	21
BP	GO:0008299	isoprenoid biosynthetic process	41/2800	140/15270	0.292857	1.59712	3.36322	0.00102521	0.174358	0.169974	Cgil0000740.1/Cgil0000860.1/Cgil0000870.1/Cgil0000880.1/Cgil0001530.1/Cgil0001540.1/Cgil0001920.1/Cgil0014820.1/Cgil0028430.1/Cgil0042040.1/Cgil0046950.1/Cgil0055820.1/Cgil0091130.1/Cgil0096310.1/Cgil0097330.1/Cgil0097340.1/Cgil0128630.1/Cgil0143970.1/Cgil0144060.1/Cgil0161000.1/Cgil0170740.1/Cgil0171660.1/Cgil0175550.1/Cgil0202520.1/Cgil0219150.1/Cgil0225570.1/Cgil0272560.1/Cgil0288210.1/Cgil030…	41
BP	GO:0009079	pyruvate family amino acid biosynthetic process	7/2800	11/15270	0.636364	3.47045	3.88384	0.00114147	0.174358	0.169974	Cgil0056380.1/Cgil0178560.1/Cgil0189040.1/Cgil0304430.1/Cgil0310830.1/Cgil0324580.1/Cgil0324610.1	7
BP	GO:1901137	carbohydrate derivative biosynthetic process	91/2800	368/15270	0.247283	1.34857	3.20735	0.00120207	0.174358	0.169974	Cgil0008930.1/Cgil0008950.1/Cgil0009150.1/Cgil0038120.1/Cgil0040530.1/Cgil0044280.1/Cgil0050770.1/Cgil0054900.1/Cgil0056480.1/Cgil0058940.1/Cgil0064470.1/Cgil0065710.1/Cgil0067090.1/Cgil0068300.1/Cgil0069210.1/Cgil0070550.1/Cgil0072420.1/Cgil0073680.1/Cgil0081460.1/Cgil0088000.1/Cgil0094300.1/Cgil0094410.1/Cgil0095930.1/Cgil0100020.1/Cgil0101250.1/Cgil0110440.1/Cgil0118370.1/Cgil0120200.1/Cgil012…	91
BP	GO:0051301	cell division	67/2800	257/15270	0.2607	1.42175	3.231	0.00123761	0.174358	0.169974	Cgil0003670.1/Cgil0008910.1/Cgil0010500.1/Cgil0010610.1/Cgil0017390.1/Cgil0018880.1/Cgil0030120.1/Cgil0032180.1/Cgil0038970.1/Cgil0040880.1/Cgil0051570.1/Cgil0051580.1/Cgil0051750.1/Cgil0061270.1/Cgil0062540.1/Cgil0062580.1/Cgil0063790.1/Cgil0079160.1/Cgil0082550.1/Cgil0084190.1/Cgil0086440.1/Cgil0095670.1/Cgil0096450.1/Cgil0096470.1/Cgil0097070.1/Cgil0102620.1/Cgil0107400.1/Cgil0121400.1/Cgil013…	67
BP	GO:0001510	RNA methylation	21/2800	59/15270	0.355932	1.9411	3.4319	0.00124539	0.174358	0.169974	Cgil0007460.1/Cgil0038860.1/Cgil0039130.1/Cgil0039140.1/Cgil0045080.1/Cgil0071550.1/Cgil0092410.1/Cgil0119450.1/Cgil0120310.1/Cgil0139350.1/Cgil0153670.1/Cgil0162650.1/Cgil0200580.1/Cgil0230570.1/Cgil0250980.1/Cgil0269260.1/Cgil0273970.1/Cgil0280040.1/Cgil0306360.1/Cgil0347750.1/Cgil0350140.1	21
BP	GO:0043455	regulation of secondary metabolic process	10/2800	20/15270	0.5	2.72679	3.66159	0.00129235	0.174358	0.169974	Cgil0097330.1/Cgil0097340.1/Cgil0187120.1/Cgil0204440.1/Cgil0204450.1/Cgil0223070.1/Cgil0223120.1/Cgil0223130.1/Cgil0238440.1/Cgil0329800.1	10
BP	GO:0000076	DNA replication checkpoint signaling	9/2800	17/15270	0.529412	2.88718	3.68903	0.00135261	0.174358	0.169974	Cgil0107570.1/Cgil0136380.1/Cgil0137900.1/Cgil0138080.1/Cgil0148800.1/Cgil0150510.1/Cgil0151690.1/Cgil0162430.1/Cgil0286300.1	9
BP	GO:0032259	methylation	113/2800	477/15270	0.236897	1.29194	3.06952	0.00172006	0.206738	0.201541	Cgil0007460.1/Cgil0012520.1/Cgil0016860.1/Cgil0017340.1/Cgil0018620.1/Cgil0021540.1/Cgil0032550.1/Cgil0037590.1/Cgil0038860.1/Cgil0039130.1/Cgil0039140.1/Cgil0045080.1/Cgil0052610.1/Cgil0054200.1/Cgil0054210.1/Cgil0055600.1/Cgil0056220.1/Cgil0059170.1/Cgil0059550.1/Cgil0059570.1/Cgil0059580.1/Cgil0059680.1/Cgil0061400.1/Cgil0065760.1/Cgil0070750.1/Cgil0071550.1/Cgil0079000.1/Cgil0079590.1/Cgil008…	113
BP	GO:0015995	chlorophyll biosynthetic process	11/2800	24/15270	0.458333	2.49955	3.4837	0.00182662	0.206738	0.201541	Cgil0020580.1/Cgil0037650.1/Cgil0046950.1/Cgil0049160.1/Cgil0071370.1/Cgil0071390.1/Cgil0149820.1/Cgil0207020.1/Cgil0294360.1/Cgil0294370.1/Cgil0316500.1	11
BP	GO:0016121	carotene catabolic process	6/2800	9/15270	0.666667	3.63571	3.74782	0.00190929	0.206738	0.201541	Cgil0015820.1/Cgil0054860.1/Cgil0225550.1/Cgil0225570.1/Cgil0235430.1/Cgil0382140.1	6
BP	GO:0046247	terpene catabolic process	6/2800	9/15270	0.666667	3.63571	3.74782	0.00190929	0.206738	0.201541	Cgil0015820.1/Cgil0054860.1/Cgil0225550.1/Cgil0225570.1/Cgil0235430.1/Cgil0382140.1	6
BP	GO:0006188	IMP biosynthetic process	10/2800	21/15270	0.47619	2.59694	3.46999	0.00206462	0.214959	0.209555	Cgil0009150.1/Cgil0044280.1/Cgil0069210.1/Cgil0094300.1/Cgil0094410.1/Cgil0100020.1/Cgil0101250.1/Cgil0131730.1/Cgil0192250.1/Cgil0335910.1	10
BP	GO:0016114	terpenoid biosynthetic process	30/2800	98/15270	0.306122	1.66946	3.15041	0.00218364	0.21893	0.213426	Cgil0000740.1/Cgil0000860.1/Cgil0000870.1/Cgil0000880.1/Cgil0001530.1/Cgil0001540.1/Cgil0001920.1/Cgil0028430.1/Cgil0055820.1/Cgil0096310.1/Cgil0097330.1/Cgil0097340.1/Cgil0128630.1/Cgil0144060.1/Cgil0170740.1/Cgil0171660.1/Cgil0175550.1/Cgil0202520.1/Cgil0225570.1/Cgil0288210.1/Cgil0305100.1/Cgil0306200.1/Cgil0327290.1/Cgil0329800.1/Cgil0351190.1/Cgil0351280.1/Cgil0351300.1/Cgil0351310.1/Cgil035…	30
BP	GO:0006400	tRNA modification	28/2800	90/15270	0.311111	1.69667	3.14095	0.00231808	0.224109	0.218475	Cgil0007460.1/Cgil0041330.1/Cgil0045080.1/Cgil0065590.1/Cgil0066730.1/Cgil0071550.1/Cgil0084490.1/Cgil0092410.1/Cgil0097640.1/Cgil0105120.1/Cgil0107590.1/Cgil0115830.1/Cgil0119450.1/Cgil0120310.1/Cgil0171550.1/Cgil0181560.1/Cgil0193120.1/Cgil0200580.1/Cgil0230570.1/Cgil0247920.1/Cgil0250980.1/Cgil0267090.1/Cgil0269260.1/Cgil0270710.1/Cgil0304460.1/Cgil0306360.1/Cgil0385910.1/Cgil0387340.1	28
BP	GO:0009127	purine nucleoside monophosphate biosynthetic process	13/2800	32/15270	0.40625	2.21551	3.26153	0.00273918	0.247165	0.240952	Cgil0009150.1/Cgil0044280.1/Cgil0069210.1/Cgil0094300.1/Cgil0094410.1/Cgil0100020.1/Cgil0101250.1/Cgil0131730.1/Cgil0192250.1/Cgil0229260.1/Cgil0232270.1/Cgil0260200.1/Cgil0335910.1	13
BP	GO:0009168	purine ribonucleoside monophosphate biosynthetic process	13/2800	32/15270	0.40625	2.21551	3.26153	0.00273918	0.247165	0.240952	Cgil0009150.1/Cgil0044280.1/Cgil0069210.1/Cgil0094300.1/Cgil0094410.1/Cgil0100020.1/Cgil0101250.1/Cgil0131730.1/Cgil0192250.1/Cgil0229260.1/Cgil0232270.1/Cgil0260200.1/Cgil0335910.1	13
BP	GO:0006427	histidyl-tRNA aminoacylation	5/2800	7/15270	0.714286	3.89541	3.6307	0.00311989	0.254314	0.247921	Cgil0148520.1/Cgil0213460.1/Cgil0277540.1/Cgil0303280.1/Cgil0386390.1	5
BP	GO:0046040	IMP metabolic process	10/2800	22/15270	0.454545	2.4789	3.28923	0.00316882	0.254314	0.247921	Cgil0009150.1/Cgil0044280.1/Cgil0069210.1/Cgil0094300.1/Cgil0094410.1/Cgil0100020.1/Cgil0101250.1/Cgil0131730.1/Cgil0192250.1/Cgil0335910.1	10
BP	GO:0031047	regulatory ncRNA-mediated gene silencing	28/2800	92/15270	0.304348	1.65978	3.00773	0.00330213	0.254314	0.247921	Cgil0005220.1/Cgil0012800.1/Cgil0043050.1/Cgil0081640.1/Cgil0081650.1/Cgil0081850.1/Cgil0125520.1/Cgil0126130.1/Cgil0131340.1/Cgil0142440.1/Cgil0160040.1/Cgil0160050.1/Cgil0205280.1/Cgil0205290.1/Cgil0238050.1/Cgil0245840.1/Cgil0273670.1/Cgil0292240.1/Cgil0292560.1/Cgil0308420.1/Cgil0319010.1/Cgil0326930.1/Cgil0329590.1/Cgil0338760.1/Cgil0348800.1/Cgil0349750.1/Cgil0387670.1/Cgil0396030.1	28
BP	GO:0009126	purine nucleoside monophosphate metabolic process	13/2800	33/15270	0.393939	2.14838	3.12927	0.00377122	0.254314	0.247921	Cgil0009150.1/Cgil0044280.1/Cgil0069210.1/Cgil0094300.1/Cgil0094410.1/Cgil0100020.1/Cgil0101250.1/Cgil0131730.1/Cgil0192250.1/Cgil0229260.1/Cgil0232270.1/Cgil0260200.1/Cgil0335910.1	13
BP	GO:0009167	purine ribonucleoside monophosphate metabolic process	13/2800	33/15270	0.393939	2.14838	3.12927	0.00377122	0.254314	0.247921	Cgil0009150.1/Cgil0044280.1/Cgil0069210.1/Cgil0094300.1/Cgil0094410.1/Cgil0100020.1/Cgil0101250.1/Cgil0131730.1/Cgil0192250.1/Cgil0229260.1/Cgil0232270.1/Cgil0260200.1/Cgil0335910.1	13
BP	GO:0030488	tRNA methylation	11/2800	26/15270	0.423077	2.30728	3.16124	0.00395225	0.254314	0.247921	Cgil0007460.1/Cgil0045080.1/Cgil0071550.1/Cgil0092410.1/Cgil0119450.1/Cgil0120310.1/Cgil0200580.1/Cgil0230570.1/Cgil0250980.1/Cgil0269260.1/Cgil0306360.1	11
BP	GO:0006549	isoleucine metabolic process	6/2800	10/15270	0.6	3.27214	3.40572	0.00403321	0.254314	0.247921	Cgil0056380.1/Cgil0081630.1/Cgil0211680.1/Cgil0310830.1/Cgil0324580.1/Cgil0324610.1	6
BP	GO:0009097	isoleucine biosynthetic process	6/2800	10/15270	0.6	3.27214	3.40572	0.00403321	0.254314	0.247921	Cgil0056380.1/Cgil0081630.1/Cgil0211680.1/Cgil0310830.1/Cgil0324580.1/Cgil0324610.1	6
BP	GO:0010256	endomembrane system organization	27/2800	89/15270	0.303371	1.65445	2.9341	0.00406205	0.254314	0.247921	Cgil0008290.1/Cgil0012580.1/Cgil0015520.1/Cgil0075170.1/Cgil0079540.1/Cgil0080930.1/Cgil0096850.1/Cgil0109980.1/Cgil0115840.1/Cgil0128310.1/Cgil0134210.1/Cgil0140900.1/Cgil0189700.1/Cgil0189810.1/Cgil0217800.1/Cgil0224880.1/Cgil0224890.1/Cgil0231210.1/Cgil0236730.1/Cgil0243940.1/Cgil0251620.1/Cgil0310810.1/Cgil0329670.1/Cgil0363430.1/Cgil0363530.1/Cgil0379290.1/Cgil0383420.1	27
BP	GO:0031407	oxylipin metabolic process	14/2800	37/15270	0.378378	2.06351	3.06904	0.00414276	0.254314	0.247921	Cgil0022670.1/Cgil0022680.1/Cgil0022700.1/Cgil0072380.1/Cgil0072400.1/Cgil0088490.1/Cgil0156320.1/Cgil0175590.1/Cgil0188220.1/Cgil0188230.1/Cgil0287320.1/Cgil0287330.1/Cgil0348020.1/Cgil0397230.1	14
BP	GO:0031408	oxylipin biosynthetic process	14/2800	37/15270	0.378378	2.06351	3.06904	0.00414276	0.254314	0.247921	Cgil0022670.1/Cgil0022680.1/Cgil0022700.1/Cgil0072380.1/Cgil0072400.1/Cgil0088490.1/Cgil0156320.1/Cgil0175590.1/Cgil0188220.1/Cgil0188230.1/Cgil0287320.1/Cgil0287330.1/Cgil0348020.1/Cgil0397230.1	14
BP	GO:0019742	pentacyclic triterpenoid metabolic process	7/2800	13/15270	0.538462	2.93654	3.3099	0.00420965	0.254314	0.247921	Cgil0000860.1/Cgil0000880.1/Cgil0001530.1/Cgil0001540.1/Cgil0001920.1/Cgil0144060.1/Cgil0327290.1	7
BP	GO:0019745	pentacyclic triterpenoid biosynthetic process	7/2800	13/15270	0.538462	2.93654	3.3099	0.00420965	0.254314	0.247921	Cgil0000860.1/Cgil0000880.1/Cgil0001530.1/Cgil0001540.1/Cgil0001920.1/Cgil0144060.1/Cgil0327290.1	7
BP	GO:0043038	amino acid activation	36/2800	128/15270	0.28125	1.53382	2.8738	0.00422761	0.254314	0.247921	Cgil0008080.1/Cgil0031190.1/Cgil0033790.1/Cgil0057400.1/Cgil0064510.1/Cgil0085030.1/Cgil0092770.1/Cgil0110560.1/Cgil0114580.1/Cgil0121080.1/Cgil0139260.1/Cgil0140880.1/Cgil0140920.1/Cgil0148520.1/Cgil0170740.1/Cgil0193380.1/Cgil0199090.1/Cgil0213460.1/Cgil0233570.1/Cgil0250760.1/Cgil0261560.1/Cgil0261630.1/Cgil0275750.1/Cgil0277540.1/Cgil0284960.1/Cgil0285030.1/Cgil0303280.1/Cgil0304010.1/Cgil031…	36
BP	GO:0043039	tRNA aminoacylation	36/2800	128/15270	0.28125	1.53382	2.8738	0.00422761	0.254314	0.247921	Cgil0008080.1/Cgil0031190.1/Cgil0033790.1/Cgil0057400.1/Cgil0064510.1/Cgil0085030.1/Cgil0092770.1/Cgil0110560.1/Cgil0114580.1/Cgil0121080.1/Cgil0139260.1/Cgil0140880.1/Cgil0140920.1/Cgil0148520.1/Cgil0170740.1/Cgil0193380.1/Cgil0199090.1/Cgil0213460.1/Cgil0233570.1/Cgil0250760.1/Cgil0261560.1/Cgil0261630.1/Cgil0275750.1/Cgil0277540.1/Cgil0284960.1/Cgil0285030.1/Cgil0303280.1/Cgil0304010.1/Cgil031…	36
BP	GO:0009081	branched-chain amino acid metabolic process	16/2800	45/15270	0.355556	1.93905	2.98928	0.00462094	0.260733	0.254179	Cgil0056380.1/Cgil0081630.1/Cgil0083030.1/Cgil0161850.1/Cgil0178560.1/Cgil0189040.1/Cgil0211680.1/Cgil0235700.1/Cgil0262700.1/Cgil0262710.1/Cgil0304430.1/Cgil0305760.1/Cgil0310830.1/Cgil0324580.1/Cgil0324610.1/Cgil0377570.1	16
BP	GO:0009099	L-valine biosynthetic process	4/2800	5/15270	0.8	4.36286	3.56366	0.00481591	0.260733	0.254179	Cgil0056380.1/Cgil0310830.1/Cgil0324580.1/Cgil0324610.1	4
BP	GO:0010206	photosystem II repair	4/2800	5/15270	0.8	4.36286	3.56366	0.00481591	0.260733	0.254179	Cgil0015230.1/Cgil0015550.1/Cgil0015620.1/Cgil0015670.1	4
BP	GO:0032264	IMP salvage	4/2800	5/15270	0.8	4.36286	3.56366	0.00481591	0.260733	0.254179	Cgil0094300.1/Cgil0094410.1/Cgil0100020.1/Cgil0101250.1	4
BP	GO:0071163	DNA replication preinitiation complex assembly	4/2800	5/15270	0.8	4.36286	3.56366	0.00481591	0.260733	0.254179	Cgil0107570.1/Cgil0136380.1/Cgil0148800.1/Cgil0151690.1	4
BP	GO:0006418	tRNA aminoacylation for protein translation	34/2800	121/15270	0.280992	1.53241	2.7861	0.00541115	0.276316	0.269369	Cgil0008080.1/Cgil0031190.1/Cgil0033790.1/Cgil0064510.1/Cgil0085030.1/Cgil0092770.1/Cgil0110560.1/Cgil0121080.1/Cgil0139260.1/Cgil0140880.1/Cgil0140920.1/Cgil0148520.1/Cgil0170740.1/Cgil0193380.1/Cgil0199090.1/Cgil0213460.1/Cgil0233570.1/Cgil0250760.1/Cgil0261560.1/Cgil0261630.1/Cgil0275750.1/Cgil0277540.1/Cgil0284960.1/Cgil0285030.1/Cgil0303280.1/Cgil0304010.1/Cgil0313610.1/Cgil0314950.1/Cgil032…	34
BP	GO:0000902	cell morphogenesis	28/2800	95/15270	0.294737	1.60737	2.81385	0.00542698	0.276316	0.269369	Cgil0022780.1/Cgil0031210.1/Cgil0042930.1/Cgil0051460.1/Cgil0054710.1/Cgil0058110.1/Cgil0062580.1/Cgil0079540.1/Cgil0113620.1/Cgil0124860.1/Cgil0128310.1/Cgil0151610.1/Cgil0163800.1/Cgil0196770.1/Cgil0200690.1/Cgil0232300.1/Cgil0239940.1/Cgil0252480.1/Cgil0265470.1/Cgil0279440.1/Cgil0289130.1/Cgil0306200.1/Cgil0308680.1/Cgil0311670.1/Cgil0313480.1/Cgil0328720.1/Cgil0336880.1/Cgil0393010.1	28
BP	GO:0006783	heme biosynthetic process	14/2800	38/15270	0.368421	2.00921	2.95152	0.00547055	0.276316	0.269369	Cgil0037650.1/Cgil0049160.1/Cgil0071370.1/Cgil0071390.1/Cgil0149820.1/Cgil0156100.1/Cgil0156120.1/Cgil0250640.1/Cgil0265380.1/Cgil0268780.1/Cgil0312950.1/Cgil0328370.1/Cgil0357060.1/Cgil0377740.1	14
BP	GO:0006997	nucleus organization	9/2800	20/15270	0.45	2.45411	3.08338	0.00551203	0.276316	0.269369	Cgil0008290.1/Cgil0038610.1/Cgil0071370.1/Cgil0088070.1/Cgil0112060.1/Cgil0119550.1/Cgil0170630.1/Cgil0217800.1/Cgil0236730.1	9
BP	GO:0006778	porphyrin-containing compound metabolic process	22/2800	70/15270	0.314286	1.71398	2.83703	0.00567675	0.277138	0.270171	Cgil0020580.1/Cgil0037650.1/Cgil0046950.1/Cgil0049160.1/Cgil0071370.1/Cgil0071390.1/Cgil0121470.1/Cgil0149820.1/Cgil0156100.1/Cgil0156120.1/Cgil0207020.1/Cgil0250640.1/Cgil0265380.1/Cgil0268780.1/Cgil0294360.1/Cgil0294370.1/Cgil0312950.1/Cgil0316500.1/Cgil0322810.1/Cgil0328370.1/Cgil0357060.1/Cgil0377740.1	22
BP	GO:0007033	vacuole organization	15/2800	42/15270	0.357143	1.9477	2.91425	0.00573318	0.277138	0.270171	Cgil0008290.1/Cgil0107420.1/Cgil0151710.1/Cgil0166920.1/Cgil0183470.1/Cgil0208600.1/Cgil0221190.1/Cgil0222830.1/Cgil0247040.1/Cgil0255060.1/Cgil0258110.1/Cgil0294110.1/Cgil0313480.1/Cgil0333700.1/Cgil0393150.1	15
BP	GO:0009156	ribonucleoside monophosphate biosynthetic process	18/2800	54/15270	0.333333	1.81786	2.85283	0.00601355	0.284879	0.277717	Cgil0009150.1/Cgil0038120.1/Cgil0044280.1/Cgil0054900.1/Cgil0069210.1/Cgil0094300.1/Cgil0094410.1/Cgil0100020.1/Cgil0101250.1/Cgil0131730.1/Cgil0164150.1/Cgil0192250.1/Cgil0229260.1/Cgil0232270.1/Cgil0246550.1/Cgil0260200.1/Cgil0335910.1/Cgil0377760.1	18
BP	GO:0060628	regulation of ER to Golgi vesicle-mediated transport	3/2800	3/15270	1	5.45357	3.65547	0.00615995	0.284879	0.277717	Cgil0296020.1/Cgil0317080.1/Cgil0317120.1	3
BP	GO:0006302	double-strand break repair	34/2800	122/15270	0.278689	1.51985	2.73168	0.00620903	0.284879	0.277717	Cgil0007730.1/Cgil0053340.1/Cgil0086360.1/Cgil0088600.1/Cgil0099850.1/Cgil0103830.1/Cgil0104470.1/Cgil0106030.1/Cgil0111110.1/Cgil0112060.1/Cgil0112360.1/Cgil0130650.1/Cgil0133850.1/Cgil0152830.1/Cgil0152860.1/Cgil0180390.1/Cgil0245310.1/Cgil0245650.1/Cgil0271830.1/Cgil0271860.1/Cgil0273750.1/Cgil0291000.1/Cgil0297550.1/Cgil0309970.1/Cgil0325010.1/Cgil0325050.1/Cgil0343050.1/Cgil0361160.1/Cgil036…	34
BP	GO:0006721	terpenoid metabolic process	31/2800	109/15270	0.284404	1.55102	2.73567	0.00634881	0.286437	0.279236	Cgil0000740.1/Cgil0000860.1/Cgil0000870.1/Cgil0000880.1/Cgil0001530.1/Cgil0001540.1/Cgil0001920.1/Cgil0028430.1/Cgil0055820.1/Cgil0096310.1/Cgil0097330.1/Cgil0097340.1/Cgil0128630.1/Cgil0144060.1/Cgil0154970.1/Cgil0170740.1/Cgil0171660.1/Cgil0175550.1/Cgil0202520.1/Cgil0225570.1/Cgil0288210.1/Cgil0305100.1/Cgil0306200.1/Cgil0327290.1/Cgil0329800.1/Cgil0351190.1/Cgil0351280.1/Cgil0351300.1/Cgil035…	31
BP	GO:0070085	glycosylation	45/2800	172/15270	0.261628	1.42681	2.66739	0.00669247	0.288916	0.281652	Cgil0008930.1/Cgil0008950.1/Cgil0040530.1/Cgil0056480.1/Cgil0062580.1/Cgil0064470.1/Cgil0065710.1/Cgil0067090.1/Cgil0068300.1/Cgil0073680.1/Cgil0088000.1/Cgil0095930.1/Cgil0110440.1/Cgil0120200.1/Cgil0124320.1/Cgil0124360.1/Cgil0129270.1/Cgil0130590.1/Cgil0161720.1/Cgil0186990.1/Cgil0187580.1/Cgil0192880.1/Cgil0202300.1/Cgil0227110.1/Cgil0227600.1/Cgil0234090.1/Cgil0243040.1/Cgil0275860.1/Cgil027…	45
BP	GO:0006782	protoporphyrinogen IX biosynthetic process	10/2800	24/15270	0.416667	2.27232	2.9558	0.0067448	0.288916	0.281652	Cgil0037650.1/Cgil0049160.1/Cgil0071370.1/Cgil0071390.1/Cgil0149820.1/Cgil0250640.1/Cgil0265380.1/Cgil0268780.1/Cgil0312950.1/Cgil0328370.1	10
BP	GO:0046501	protoporphyrinogen IX metabolic process	10/2800	24/15270	0.416667	2.27232	2.9558	0.0067448	0.288916	0.281652	Cgil0037650.1/Cgil0049160.1/Cgil0071370.1/Cgil0071390.1/Cgil0149820.1/Cgil0250640.1/Cgil0265380.1/Cgil0268780.1/Cgil0312950.1/Cgil0328370.1	10
BP	GO:0033013	tetrapyrrole metabolic process	22/2800	71/15270	0.309859	1.68984	2.76071	0.00683066	0.288916	0.281652	Cgil0020580.1/Cgil0037650.1/Cgil0046950.1/Cgil0049160.1/Cgil0071370.1/Cgil0071390.1/Cgil0121470.1/Cgil0149820.1/Cgil0156100.1/Cgil0156120.1/Cgil0207020.1/Cgil0250640.1/Cgil0265380.1/Cgil0268780.1/Cgil0294360.1/Cgil0294370.1/Cgil0312950.1/Cgil0316500.1/Cgil0322810.1/Cgil0328370.1/Cgil0357060.1/Cgil0377740.1	22
BP	GO:0030174	regulation of DNA-templated DNA replication initiation	5/2800	8/15270	0.625	3.40848	3.22875	0.00706343	0.294165	0.286769	Cgil0107570.1/Cgil0136380.1/Cgil0137900.1/Cgil0148800.1/Cgil0151690.1	5
BP	GO:0008033	tRNA processing	40/2800	150/15270	0.266667	1.45429	2.64941	0.00724557	0.296086	0.288643	Cgil0006180.1/Cgil0007460.1/Cgil0041330.1/Cgil0045080.1/Cgil0054650.1/Cgil0062780.1/Cgil0065590.1/Cgil0066730.1/Cgil0071550.1/Cgil0076530.1/Cgil0084490.1/Cgil0092410.1/Cgil0097640.1/Cgil0102270.1/Cgil0105120.1/Cgil0106170.1/Cgil0107590.1/Cgil0115830.1/Cgil0119450.1/Cgil0120310.1/Cgil0171550.1/Cgil0181560.1/Cgil0190500.1/Cgil0191530.1/Cgil0193120.1/Cgil0200580.1/Cgil0216280.1/Cgil0230570.1/Cgil024…	40
BP	GO:0009124	nucleoside monophosphate biosynthetic process	19/2800	59/15270	0.322034	1.75623	2.75775	0.0073406	0.296086	0.288643	Cgil0009150.1/Cgil0038120.1/Cgil0044280.1/Cgil0054900.1/Cgil0069210.1/Cgil0094300.1/Cgil0094410.1/Cgil0100020.1/Cgil0101250.1/Cgil0131730.1/Cgil0164150.1/Cgil0192250.1/Cgil0229260.1/Cgil0232270.1/Cgil0246550.1/Cgil0260200.1/Cgil0266880.1/Cgil0335910.1/Cgil0377760.1	19
BP	GO:0009161	ribonucleoside monophosphate metabolic process	18/2800	55/15270	0.327273	1.78481	2.76286	0.0074377	0.296086	0.288643	Cgil0009150.1/Cgil0038120.1/Cgil0044280.1/Cgil0054900.1/Cgil0069210.1/Cgil0094300.1/Cgil0094410.1/Cgil0100020.1/Cgil0101250.1/Cgil0131730.1/Cgil0164150.1/Cgil0192250.1/Cgil0229260.1/Cgil0232270.1/Cgil0246550.1/Cgil0260200.1/Cgil0335910.1/Cgil0377760.1	18
BP	GO:0006281	DNA repair	101/2800	440/15270	0.229545	1.25184	2.54001	0.00774489	0.303847	0.296208	Cgil0007730.1/Cgil0010500.1/Cgil0017440.1/Cgil0023000.1/Cgil0025520.1/Cgil0037280.1/Cgil0037290.1/Cgil0040240.1/Cgil0045940.1/Cgil0048860.1/Cgil0053340.1/Cgil0057600.1/Cgil0063740.1/Cgil0072280.1/Cgil0074070.1/Cgil0080910.1/Cgil0086130.1/Cgil0086360.1/Cgil0087690.1/Cgil0088600.1/Cgil0099850.1/Cgil0103830.1/Cgil0104470.1/Cgil0106030.1/Cgil0109450.1/Cgil0111110.1/Cgil0112060.1/Cgil0112360.1/Cgil011…	101
BP	GO:0006260	DNA replication	48/2800	188/15270	0.255319	1.3924	2.56526	0.00849947	0.328687	0.320424	Cgil0026800.1/Cgil0042920.1/Cgil0048860.1/Cgil0057600.1/Cgil0067050.1/Cgil0071730.1/Cgil0072280.1/Cgil0088600.1/Cgil0103830.1/Cgil0104470.1/Cgil0107570.1/Cgil0111110.1/Cgil0119550.1/Cgil0125520.1/Cgil0130650.1/Cgil0134450.1/Cgil0136380.1/Cgil0137900.1/Cgil0138080.1/Cgil0138800.1/Cgil0140180.1/Cgil0144010.1/Cgil0144020.1/Cgil0148800.1/Cgil0149650.1/Cgil0149700.1/Cgil0151690.1/Cgil0176260.1/Cgil020…	48
BP	GO:0009123	nucleoside monophosphate metabolic process	19/2800	60/15270	0.316667	1.72696	2.67347	0.00893528	0.340673	0.332109	Cgil0009150.1/Cgil0038120.1/Cgil0044280.1/Cgil0054900.1/Cgil0069210.1/Cgil0094300.1/Cgil0094410.1/Cgil0100020.1/Cgil0101250.1/Cgil0131730.1/Cgil0164150.1/Cgil0192250.1/Cgil0229260.1/Cgil0232270.1/Cgil0246550.1/Cgil0260200.1/Cgil0266880.1/Cgil0335910.1/Cgil0377760.1	19
BP	GO:0042180	cellular ketone metabolic process	23/2800	77/15270	0.298701	1.62899	2.62191	0.00932528	0.341518	0.332932	Cgil0014820.1/Cgil0072100.1/Cgil0085470.1/Cgil0091130.1/Cgil0097330.1/Cgil0097340.1/Cgil0098550.1/Cgil0126000.1/Cgil0141870.1/Cgil0151300.1/Cgil0152830.1/Cgil0152860.1/Cgil0158590.1/Cgil0178320.1/Cgil0230250.1/Cgil0307220.1/Cgil0311830.1/Cgil0317520.1/Cgil0329800.1/Cgil0332440.1/Cgil0332470.1/Cgil0332520.1/Cgil0348560.1	23
BP	GO:0006486	protein glycosylation	43/2800	166/15270	0.259036	1.41267	2.53317	0.00946207	0.341518	0.332932	Cgil0008930.1/Cgil0008950.1/Cgil0040530.1/Cgil0056480.1/Cgil0064470.1/Cgil0065710.1/Cgil0067090.1/Cgil0068300.1/Cgil0073680.1/Cgil0088000.1/Cgil0095930.1/Cgil0110440.1/Cgil0120200.1/Cgil0124320.1/Cgil0124360.1/Cgil0129270.1/Cgil0130590.1/Cgil0161720.1/Cgil0186990.1/Cgil0187580.1/Cgil0192880.1/Cgil0202300.1/Cgil0227110.1/Cgil0227600.1/Cgil0234090.1/Cgil0243040.1/Cgil0275860.1/Cgil0275870.1/Cgil027…	43
BP	GO:0009101	glycoprotein biosynthetic process	43/2800	166/15270	0.259036	1.41267	2.53317	0.00946207	0.341518	0.332932	Cgil0008930.1/Cgil0008950.1/Cgil0040530.1/Cgil0056480.1/Cgil0064470.1/Cgil0065710.1/Cgil0067090.1/Cgil0068300.1/Cgil0073680.1/Cgil0088000.1/Cgil0095930.1/Cgil0110440.1/Cgil0120200.1/Cgil0124320.1/Cgil0124360.1/Cgil0129270.1/Cgil0130590.1/Cgil0161720.1/Cgil0186990.1/Cgil0187580.1/Cgil0192880.1/Cgil0202300.1/Cgil0227110.1/Cgil0227600.1/Cgil0234090.1/Cgil0243040.1/Cgil0275860.1/Cgil0275870.1/Cgil027…	43
BP	GO:0043413	macromolecule glycosylation	43/2800	166/15270	0.259036	1.41267	2.53317	0.00946207	0.341518	0.332932	Cgil0008930.1/Cgil0008950.1/Cgil0040530.1/Cgil0056480.1/Cgil0064470.1/Cgil0065710.1/Cgil0067090.1/Cgil0068300.1/Cgil0073680.1/Cgil0088000.1/Cgil0095930.1/Cgil0110440.1/Cgil0120200.1/Cgil0124320.1/Cgil0124360.1/Cgil0129270.1/Cgil0130590.1/Cgil0161720.1/Cgil0186990.1/Cgil0187580.1/Cgil0192880.1/Cgil0202300.1/Cgil0227110.1/Cgil0227600.1/Cgil0234090.1/Cgil0243040.1/Cgil0275860.1/Cgil0275870.1/Cgil027…	43
BP	GO:0006974	DNA damage response	106/2800	468/15270	0.226496	1.23521	2.4489	0.00970254	0.345589	0.336901	Cgil0007730.1/Cgil0010500.1/Cgil0017440.1/Cgil0021100.1/Cgil0023000.1/Cgil0025520.1/Cgil0037280.1/Cgil0037290.1/Cgil0040240.1/Cgil0045940.1/Cgil0048860.1/Cgil0053340.1/Cgil0053350.1/Cgil0057600.1/Cgil0063740.1/Cgil0067050.1/Cgil0072280.1/Cgil0074070.1/Cgil0080910.1/Cgil0086130.1/Cgil0086360.1/Cgil0087690.1/Cgil0088600.1/Cgil0099850.1/Cgil0103830.1/Cgil0104470.1/Cgil0106030.1/Cgil0109450.1/Cgil011…	106
BP	GO:0022402	cell cycle process	91/2800	395/15270	0.23038	1.25639	2.44639	0.0100101	0.351914	0.343067	Cgil0003670.1/Cgil0010500.1/Cgil0010610.1/Cgil0011270.1/Cgil0030120.1/Cgil0032180.1/Cgil0038970.1/Cgil0051570.1/Cgil0051580.1/Cgil0051750.1/Cgil0062540.1/Cgil0070590.1/Cgil0078780.1/Cgil0082550.1/Cgil0082770.1/Cgil0084190.1/Cgil0086440.1/Cgil0087780.1/Cgil0089470.1/Cgil0097070.1/Cgil0102620.1/Cgil0107400.1/Cgil0107570.1/Cgil0110880.1/Cgil0111110.1/Cgil0112060.1/Cgil0115050.1/Cgil0121400.1/Cgil012…	91
BP	GO:0000271	polysaccharide biosynthetic process	46/2800	181/15270	0.254144	1.38599	2.47535	0.0107048	0.371511	0.362171	Cgil0010610.1/Cgil0016730.1/Cgil0019360.1/Cgil0022780.1/Cgil0031210.1/Cgil0038970.1/Cgil0039050.1/Cgil0039070.1/Cgil0041510.1/Cgil0051750.1/Cgil0053850.1/Cgil0054710.1/Cgil0058110.1/Cgil0065710.1/Cgil0072870.1/Cgil0087660.1/Cgil0095930.1/Cgil0114070.1/Cgil0120650.1/Cgil0130940.1/Cgil0144260.1/Cgil0158780.1/Cgil0180510.1/Cgil0180520.1/Cgil0180550.1/Cgil0190830.1/Cgil0204240.1/Cgil0205450.1/Cgil023…	46
BP	GO:0015994	chlorophyll metabolic process	12/2800	33/15270	0.363636	1.98312	2.67894	0.0110134	0.375152	0.365721	Cgil0020580.1/Cgil0037650.1/Cgil0046950.1/Cgil0049160.1/Cgil0071370.1/Cgil0071390.1/Cgil0121470.1/Cgil0149820.1/Cgil0207020.1/Cgil0294360.1/Cgil0294370.1/Cgil0316500.1	12
BP	GO:0009078	pyruvate family amino acid metabolic process	7/2800	15/15270	0.466667	2.545	2.83674	0.0112255	0.375152	0.365721	Cgil0056380.1/Cgil0178560.1/Cgil0189040.1/Cgil0304430.1/Cgil0310830.1/Cgil0324580.1/Cgil0324610.1	7
BP	GO:2000762	regulation of phenylpropanoid metabolic process	7/2800	15/15270	0.466667	2.545	2.83674	0.0112255	0.375152	0.365721	Cgil0187120.1/Cgil0204440.1/Cgil0204450.1/Cgil0223070.1/Cgil0223120.1/Cgil0223130.1/Cgil0238440.1	7
BP	GO:0042168	heme metabolic process	14/2800	41/15270	0.341463	1.8622	2.61947	0.0115874	0.377797	0.368299	Cgil0037650.1/Cgil0049160.1/Cgil0071370.1/Cgil0071390.1/Cgil0149820.1/Cgil0156100.1/Cgil0156120.1/Cgil0250640.1/Cgil0265380.1/Cgil0268780.1/Cgil0312950.1/Cgil0328370.1/Cgil0357060.1/Cgil0377740.1	14
BP	GO:0042126	nitrate metabolic process	4/2800	6/15270	0.666667	3.63571	3.05978	0.0123458	0.377797	0.368299	Cgil0151250.1/Cgil0282570.1/Cgil0333540.1/Cgil0387230.1	4
BP	GO:0042128	nitrate assimilation	4/2800	6/15270	0.666667	3.63571	3.05978	0.0123458	0.377797	0.368299	Cgil0151250.1/Cgil0282570.1/Cgil0333540.1/Cgil0387230.1	4
BP	GO:0047484	regulation of response to osmotic stress	4/2800	6/15270	0.666667	3.63571	3.05978	0.0123458	0.377797	0.368299	Cgil0229600.1/Cgil0250040.1/Cgil0389560.1/Cgil0390390.1	4
BP	GO:1901000	regulation of response to salt stress	4/2800	6/15270	0.666667	3.63571	3.05978	0.0123458	0.377797	0.368299	Cgil0229600.1/Cgil0250040.1/Cgil0389560.1/Cgil0390390.1	4
BP	GO:1990481	mRNA pseudouridine synthesis	4/2800	6/15270	0.666667	3.63571	3.05978	0.0123458	0.377797	0.368299	Cgil0004130.1/Cgil0115830.1/Cgil0270710.1/Cgil0390170.1	4
BP	GO:2001057	reactive nitrogen species metabolic process	4/2800	6/15270	0.666667	3.63571	3.05978	0.0123458	0.377797	0.368299	Cgil0151250.1/Cgil0282570.1/Cgil0333540.1/Cgil0387230.1	4
BP	GO:0048285	organelle fission	45/2800	178/15270	0.252809	1.37871	2.40822	0.0126331	0.377797	0.368299	Cgil0003670.1/Cgil0032180.1/Cgil0040880.1/Cgil0051570.1/Cgil0051580.1/Cgil0070590.1/Cgil0078780.1/Cgil0082770.1/Cgil0083040.1/Cgil0087780.1/Cgil0089470.1/Cgil0097070.1/Cgil0102620.1/Cgil0107400.1/Cgil0112060.1/Cgil0121400.1/Cgil0126880.1/Cgil0140070.1/Cgil0140180.1/Cgil0146990.1/Cgil0152880.1/Cgil0155630.1/Cgil0164390.1/Cgil0169610.1/Cgil0171980.1/Cgil0194510.1/Cgil0196190.1/Cgil0201180.1/Cgil020…	45
BP	GO:0006144	purine nucleobase metabolic process	6/2800	12/15270	0.5	2.72679	2.83551	0.0127002	0.377797	0.368299	Cgil0100020.1/Cgil0101250.1/Cgil0131730.1/Cgil0219410.1/Cgil0229260.1/Cgil0377500.1	6
BP	GO:0030091	protein repair	6/2800	12/15270	0.5	2.72679	2.83551	0.0127002	0.377797	0.368299	Cgil0015230.1/Cgil0015550.1/Cgil0015620.1/Cgil0015670.1/Cgil0126840.1/Cgil0328890.1	6
BP	GO:0002097	tRNA wobble base modification	10/2800	26/15270	0.384615	2.09753	2.65402	0.0128431	0.377895	0.368395	Cgil0041330.1/Cgil0065590.1/Cgil0066730.1/Cgil0084490.1/Cgil0097640.1/Cgil0105120.1/Cgil0171550.1/Cgil0230570.1/Cgil0306360.1/Cgil0385910.1	10
BP	GO:0009250	glucan biosynthetic process	34/2800	128/15270	0.265625	1.4486	2.41506	0.0133279	0.384853	0.375178	Cgil0010610.1/Cgil0016730.1/Cgil0019360.1/Cgil0022780.1/Cgil0031210.1/Cgil0038970.1/Cgil0039050.1/Cgil0039070.1/Cgil0041510.1/Cgil0051750.1/Cgil0054710.1/Cgil0058110.1/Cgil0065710.1/Cgil0120650.1/Cgil0130940.1/Cgil0144260.1/Cgil0180510.1/Cgil0180520.1/Cgil0180550.1/Cgil0235150.1/Cgil0251070.1/Cgil0252480.1/Cgil0267530.1/Cgil0271330.1/Cgil0276320.1/Cgil0289130.1/Cgil0291990.1/Cgil0302680.1/Cgil031…	34
BP	GO:0046656	folic acid biosynthetic process	5/2800	9/15270	0.555556	3.02976	2.8862	0.0135061	0.384853	0.375178	Cgil0064730.1/Cgil0083030.1/Cgil0091760.1/Cgil0202800.1/Cgil0235700.1	5
BP	GO:0071941	nitrogen cycle metabolic process	5/2800	9/15270	0.555556	3.02976	2.8862	0.0135061	0.384853	0.375178	Cgil0151250.1/Cgil0282570.1/Cgil0323720.1/Cgil0333540.1/Cgil0387230.1	5
BP	GO:0001522	pseudouridine synthesis	11/2800	30/15270	0.366667	1.99964	2.59695	0.0137212	0.386908	0.377182	Cgil0004130.1/Cgil0063840.1/Cgil0064920.1/Cgil0076530.1/Cgil0102830.1/Cgil0115830.1/Cgil0181560.1/Cgil0270710.1/Cgil0303500.1/Cgil0313620.1/Cgil0390170.1	11
BP	GO:0009100	glycoprotein metabolic process	45/2800	180/15270	0.25	1.36339	2.32391	0.0153854	0.429364	0.41857	Cgil0002050.1/Cgil0008930.1/Cgil0008950.1/Cgil0040530.1/Cgil0056480.1/Cgil0064470.1/Cgil0065710.1/Cgil0067090.1/Cgil0068300.1/Cgil0073680.1/Cgil0088000.1/Cgil0095930.1/Cgil0110440.1/Cgil0118630.1/Cgil0120200.1/Cgil0124320.1/Cgil0124360.1/Cgil0129270.1/Cgil0130590.1/Cgil0161720.1/Cgil0186990.1/Cgil0187580.1/Cgil0192880.1/Cgil0202300.1/Cgil0227110.1/Cgil0227600.1/Cgil0234090.1/Cgil0243040.1/Cgil027…	45
BP	GO:0009150	purine ribonucleotide metabolic process	35/2800	135/15270	0.259259	1.41389	2.28881	0.017637	0.487178	0.47493	Cgil0009150.1/Cgil0032050.1/Cgil0038120.1/Cgil0044280.1/Cgil0058940.1/Cgil0069210.1/Cgil0093690.1/Cgil0094300.1/Cgil0094410.1/Cgil0100020.1/Cgil0101250.1/Cgil0131730.1/Cgil0142000.1/Cgil0145590.1/Cgil0157490.1/Cgil0190020.1/Cgil0192250.1/Cgil0227320.1/Cgil0229260.1/Cgil0232270.1/Cgil0259280.1/Cgil0260200.1/Cgil0276640.1/Cgil0282150.1/Cgil0284190.1/Cgil0294420.1/Cgil0294430.1/Cgil0294480.1/Cgil031…	35
BP	GO:0005982	starch metabolic process	12/2800	35/15270	0.342857	1.8698	2.44108	0.0181388	0.491737	0.479375	Cgil0016730.1/Cgil0041510.1/Cgil0117290.1/Cgil0120650.1/Cgil0142000.1/Cgil0144260.1/Cgil0251070.1/Cgil0267530.1/Cgil0271330.1/Cgil0276320.1/Cgil0302680.1/Cgil0343090.1	12
BP	GO:0007062	sister chromatid cohesion	13/2800	39/15270	0.333333	1.81786	2.42324	0.0181654	0.491737	0.479375	Cgil0010500.1/Cgil0070590.1/Cgil0084190.1/Cgil0112060.1/Cgil0140370.1/Cgil0150300.1/Cgil0151980.1/Cgil0208890.1/Cgil0219810.1/Cgil0252020.1/Cgil0380570.1/Cgil0383110.1/Cgil0397940.1	13
BP	GO:0051321	meiotic cell cycle	34/2800	131/15270	0.259542	1.41543	2.26275	0.0188198	0.504407	0.491726	Cgil0016970.1/Cgil0078780.1/Cgil0082770.1/Cgil0087780.1/Cgil0089470.1/Cgil0102620.1/Cgil0126880.1/Cgil0134050.1/Cgil0140070.1/Cgil0140180.1/Cgil0151980.1/Cgil0152880.1/Cgil0155330.1/Cgil0164390.1/Cgil0194510.1/Cgil0208890.1/Cgil0219810.1/Cgil0231160.1/Cgil0234860.1/Cgil0239830.1/Cgil0245650.1/Cgil0245830.1/Cgil0265580.1/Cgil0271830.1/Cgil0271860.1/Cgil0294940.1/Cgil0321640.1/Cgil0325010.1/Cgil032…	34
BP	GO:0000280	nuclear division	37/2800	145/15270	0.255172	1.3916	2.24508	0.0191983	0.507543	0.494783	Cgil0003670.1/Cgil0032180.1/Cgil0051570.1/Cgil0051580.1/Cgil0070590.1/Cgil0078780.1/Cgil0082770.1/Cgil0087780.1/Cgil0089470.1/Cgil0097070.1/Cgil0102620.1/Cgil0107400.1/Cgil0112060.1/Cgil0126880.1/Cgil0140070.1/Cgil0140180.1/Cgil0146990.1/Cgil0152880.1/Cgil0164390.1/Cgil0169610.1/Cgil0194510.1/Cgil0196190.1/Cgil0201180.1/Cgil0208890.1/Cgil0219810.1/Cgil0245650.1/Cgil0267160.1/Cgil0271830.1/Cgil027…	37
BP	GO:0046390	ribose phosphate biosynthetic process	26/2800	95/15270	0.273684	1.49256	2.28194	0.0193117	0.507543	0.494783	Cgil0009150.1/Cgil0038120.1/Cgil0044280.1/Cgil0054900.1/Cgil0058940.1/Cgil0069210.1/Cgil0094300.1/Cgil0094410.1/Cgil0100020.1/Cgil0101250.1/Cgil0131730.1/Cgil0164150.1/Cgil0192250.1/Cgil0211500.1/Cgil0222590.1/Cgil0227320.1/Cgil0229260.1/Cgil0232270.1/Cgil0246550.1/Cgil0260200.1/Cgil0262420.1/Cgil0276640.1/Cgil0284190.1/Cgil0315050.1/Cgil0335910.1/Cgil0377760.1	26
BP	GO:0072521	purine-containing compound metabolic process	66/2800	283/15270	0.233216	1.27186	2.1874	0.0195991	0.510143	0.497318	Cgil0007840.1/Cgil0009150.1/Cgil0032050.1/Cgil0038120.1/Cgil0041770.1/Cgil0042800.1/Cgil0044280.1/Cgil0049840.1/Cgil0049880.1/Cgil0054880.1/Cgil0058940.1/Cgil0062880.1/Cgil0065560.1/Cgil0069210.1/Cgil0076150.1/Cgil0081820.1/Cgil0081830.1/Cgil0086020.1/Cgil0087590.1/Cgil0093690.1/Cgil0094300.1/Cgil0094410.1/Cgil0100020.1/Cgil0101250.1/Cgil0108520.1/Cgil0109980.1/Cgil0112180.1/Cgil0131730.1/Cgil014…	66
BP	GO:0006297	nucleotide-excision repair, DNA gap filling	3/2800	4/15270	0.75	4.09018	2.92888	0.0212542	0.527042	0.513792	Cgil0048860.1/Cgil0103830.1/Cgil0306220.1	3
BP	GO:0031120	snRNA pseudouridine synthesis	3/2800	4/15270	0.75	4.09018	2.92888	0.0212542	0.527042	0.513792	Cgil0004130.1/Cgil0313620.1/Cgil0390170.1	3
BP	GO:0051607	defense response to virus	3/2800	4/15270	0.75	4.09018	2.92888	0.0212542	0.527042	0.513792	Cgil0160040.1/Cgil0329800.1/Cgil0387670.1	3
BP	GO:0071569	protein ufmylation	3/2800	4/15270	0.75	4.09018	2.92888	0.0212542	0.527042	0.513792	Cgil0147810.1/Cgil0342460.1/Cgil0394500.1	3
BP	GO:1901002	positive regulation of response to salt stress	3/2800	4/15270	0.75	4.09018	2.92888	0.0212542	0.527042	0.513792	Cgil0250040.1/Cgil0389560.1/Cgil0390390.1	3
BP	GO:0022604	regulation of cell morphogenesis	15/2800	48/15270	0.3125	1.70424	2.31557	0.0214165	0.527042	0.513792	Cgil0022780.1/Cgil0031210.1/Cgil0054710.1/Cgil0058110.1/Cgil0062580.1/Cgil0113620.1/Cgil0151610.1/Cgil0200690.1/Cgil0232300.1/Cgil0239940.1/Cgil0252480.1/Cgil0289130.1/Cgil0311670.1/Cgil0328720.1/Cgil0393010.1	15
BP	GO:0009718	anthocyanin-containing compound biosynthetic process	10/2800	28/15270	0.357143	1.9477	2.37838	0.0223519	0.529522	0.51621	Cgil0021310.1/Cgil0040280.1/Cgil0055820.1/Cgil0145570.1/Cgil0212270.1/Cgil0212410.1/Cgil0213570.1/Cgil0250310.1/Cgil0267570.1/Cgil0305100.1	10
BP	GO:0046283	anthocyanin-containing compound metabolic process	10/2800	28/15270	0.357143	1.9477	2.37838	0.0223519	0.529522	0.51621	Cgil0021310.1/Cgil0040280.1/Cgil0055820.1/Cgil0145570.1/Cgil0212270.1/Cgil0212410.1/Cgil0213570.1/Cgil0250310.1/Cgil0267570.1/Cgil0305100.1	10
BP	GO:0019693	ribose phosphate metabolic process	42/2800	170/15270	0.247059	1.34735	2.15803	0.0226557	0.529522	0.51621	Cgil0009150.1/Cgil0032050.1/Cgil0038120.1/Cgil0044280.1/Cgil0054900.1/Cgil0058940.1/Cgil0069210.1/Cgil0093690.1/Cgil0094300.1/Cgil0094410.1/Cgil0100020.1/Cgil0101250.1/Cgil0131730.1/Cgil0142000.1/Cgil0145590.1/Cgil0157490.1/Cgil0164150.1/Cgil0190020.1/Cgil0192250.1/Cgil0211500.1/Cgil0222590.1/Cgil0227320.1/Cgil0229260.1/Cgil0232270.1/Cgil0246550.1/Cgil0259280.1/Cgil0260200.1/Cgil0262420.1/Cgil027…	42
BP	GO:0070918	regulatory ncRNA processing	11/2800	32/15270	0.34375	1.87467	2.34695	0.0227683	0.529522	0.51621	Cgil0005220.1/Cgil0012800.1/Cgil0043050.1/Cgil0142440.1/Cgil0160040.1/Cgil0160050.1/Cgil0238050.1/Cgil0273670.1/Cgil0348800.1/Cgil0349750.1/Cgil0387670.1	11
BP	GO:0051788	response to misfolded protein	5/2800	10/15270	0.5	2.72679	2.58829	0.022979	0.529522	0.51621	Cgil0106590.1/Cgil0123020.1/Cgil0139830.1/Cgil0184520.1/Cgil0310630.1	5
BP	GO:0071218	cellular response to misfolded protein	5/2800	10/15270	0.5	2.72679	2.58829	0.022979	0.529522	0.51621	Cgil0106590.1/Cgil0123020.1/Cgil0139830.1/Cgil0184520.1/Cgil0310630.1	5
BP	GO:0106380	purine ribonucleotide salvage	5/2800	10/15270	0.5	2.72679	2.58829	0.022979	0.529522	0.51621	Cgil0094300.1/Cgil0094410.1/Cgil0100020.1/Cgil0101250.1/Cgil0229260.1	5
BP	GO:0008300	isoprenoid catabolic process	7/2800	17/15270	0.411765	2.24559	2.43485	0.0241925	0.529522	0.51621	Cgil0015820.1/Cgil0054860.1/Cgil0154970.1/Cgil0225550.1/Cgil0225570.1/Cgil0235430.1/Cgil0382140.1	7
BP	GO:0046890	regulation of lipid biosynthetic process	7/2800	17/15270	0.411765	2.24559	2.43485	0.0241925	0.529522	0.51621	Cgil0097330.1/Cgil0097340.1/Cgil0141870.1/Cgil0152830.1/Cgil0152860.1/Cgil0238050.1/Cgil0329800.1	7
BP	GO:0030258	lipid modification	22/2800	79/15270	0.278481	1.51872	2.19029	0.0245638	0.529522	0.51621	Cgil0022670.1/Cgil0022680.1/Cgil0022700.1/Cgil0043330.1/Cgil0062580.1/Cgil0066770.1/Cgil0066780.1/Cgil0072380.1/Cgil0072400.1/Cgil0072900.1/Cgil0088490.1/Cgil0104510.1/Cgil0162390.1/Cgil0182270.1/Cgil0184300.1/Cgil0188220.1/Cgil0188230.1/Cgil0270840.1/Cgil0287330.1/Cgil0311670.1/Cgil0391640.1/Cgil0397230.1	22
BP	GO:0006101	citrate metabolic process	4/2800	7/15270	0.571429	3.11633	2.65377	0.0246471	0.529522	0.51621	Cgil0042100.1/Cgil0161740.1/Cgil0195300.1/Cgil0396480.1	4
BP	GO:0006177	GMP biosynthetic process	4/2800	7/15270	0.571429	3.11633	2.65377	0.0246471	0.529522	0.51621	Cgil0100020.1/Cgil0101250.1/Cgil0232270.1/Cgil0260200.1	4
BP	GO:0046037	GMP metabolic process	4/2800	7/15270	0.571429	3.11633	2.65377	0.0246471	0.529522	0.51621	Cgil0100020.1/Cgil0101250.1/Cgil0232270.1/Cgil0260200.1	4
BP	GO:0048211	Golgi vesicle docking	4/2800	7/15270	0.571429	3.11633	2.65377	0.0246471	0.529522	0.51621	Cgil0017060.1/Cgil0017070.1/Cgil0080930.1/Cgil0115840.1	4
BP	GO:0051415	microtubule nucleation by interphase microtubule organizing center	4/2800	7/15270	0.571429	3.11633	2.65377	0.0246471	0.529522	0.51621	Cgil0196190.1/Cgil0234860.1/Cgil0265580.1/Cgil0294940.1	4
BP	GO:0051418	microtubule nucleation by microtubule organizing center	4/2800	7/15270	0.571429	3.11633	2.65377	0.0246471	0.529522	0.51621	Cgil0196190.1/Cgil0234860.1/Cgil0265580.1/Cgil0294940.1	4
BP	GO:0009117	nucleotide metabolic process	64/2800	277/15270	0.231047	1.26003	2.06953	0.0256149	0.545982	0.532256	Cgil0009150.1/Cgil0017720.1/Cgil0032050.1/Cgil0038120.1/Cgil0044280.1/Cgil0049840.1/Cgil0049880.1/Cgil0054900.1/Cgil0058940.1/Cgil0062880.1/Cgil0065560.1/Cgil0069210.1/Cgil0081820.1/Cgil0081830.1/Cgil0084770.1/Cgil0086020.1/Cgil0093690.1/Cgil0094300.1/Cgil0094410.1/Cgil0100020.1/Cgil0101250.1/Cgil0109980.1/Cgil0126840.1/Cgil0131730.1/Cgil0141790.1/Cgil0142000.1/Cgil0145590.1/Cgil0157490.1/Cgil016…	64
BP	GO:0009259	ribonucleotide metabolic process	40/2800	162/15270	0.246914	1.34656	2.10128	0.025856	0.546813	0.533067	Cgil0009150.1/Cgil0032050.1/Cgil0038120.1/Cgil0044280.1/Cgil0054900.1/Cgil0058940.1/Cgil0069210.1/Cgil0093690.1/Cgil0094300.1/Cgil0094410.1/Cgil0100020.1/Cgil0101250.1/Cgil0131730.1/Cgil0142000.1/Cgil0145590.1/Cgil0157490.1/Cgil0164150.1/Cgil0190020.1/Cgil0192250.1/Cgil0211500.1/Cgil0222590.1/Cgil0227320.1/Cgil0229260.1/Cgil0232270.1/Cgil0259280.1/Cgil0260200.1/Cgil0262420.1/Cgil0276640.1/Cgil028…	40
BP	GO:0006310	DNA recombination	49/2800	205/15270	0.239024	1.30354	2.07326	0.0264877	0.555831	0.541858	Cgil0021100.1/Cgil0023000.1/Cgil0057600.1/Cgil0077920.1/Cgil0086360.1/Cgil0088600.1/Cgil0089470.1/Cgil0103830.1/Cgil0104470.1/Cgil0106030.1/Cgil0111110.1/Cgil0112060.1/Cgil0130650.1/Cgil0133850.1/Cgil0134550.1/Cgil0140070.1/Cgil0140180.1/Cgil0146590.1/Cgil0152830.1/Cgil0152860.1/Cgil0164390.1/Cgil0239830.1/Cgil0245310.1/Cgil0245650.1/Cgil0271830.1/Cgil0271860.1/Cgil0283240.1/Cgil0288030.1/Cgil029…	49
BP	GO:0006261	DNA-templated DNA replication	32/2800	125/15270	0.256	1.39611	2.10713	0.0267042	0.556064	0.542085	Cgil0026800.1/Cgil0042920.1/Cgil0048860.1/Cgil0071730.1/Cgil0088600.1/Cgil0107570.1/Cgil0111110.1/Cgil0125520.1/Cgil0130650.1/Cgil0134450.1/Cgil0136380.1/Cgil0137900.1/Cgil0138080.1/Cgil0138800.1/Cgil0140180.1/Cgil0144010.1/Cgil0144020.1/Cgil0148800.1/Cgil0149650.1/Cgil0151690.1/Cgil0280860.1/Cgil0286300.1/Cgil0297550.1/Cgil0306220.1/Cgil0308910.1/Cgil0309970.1/Cgil0313900.1/Cgil0313930.1/Cgil036…	32
BP	GO:0030422	siRNA processing	9/2800	25/15270	0.36	1.96329	2.28409	0.0281019	0.579562	0.564992	Cgil0005220.1/Cgil0012800.1/Cgil0142440.1/Cgil0160040.1/Cgil0160050.1/Cgil0273670.1/Cgil0348800.1/Cgil0349750.1/Cgil0387670.1	9
BP	GO:0000963	mitochondrial RNA processing	6/2800	14/15270	0.428571	2.33724	2.37195	0.0296383	0.579562	0.564992	Cgil0006180.1/Cgil0027180.1/Cgil0198870.1/Cgil0293450.1/Cgil0306360.1/Cgil0336610.1	6
BP	GO:0016119	carotene metabolic process	6/2800	14/15270	0.428571	2.33724	2.37195	0.0296383	0.579562	0.564992	Cgil0015820.1/Cgil0054860.1/Cgil0225550.1/Cgil0225570.1/Cgil0235430.1/Cgil0382140.1	6
BP	GO:0009932	cell tip growth	7/2800	18/15270	0.388889	2.12083	2.25458	0.033467	0.579562	0.564992	Cgil0079540.1/Cgil0113620.1/Cgil0124860.1/Cgil0128310.1/Cgil0196770.1/Cgil0265470.1/Cgil0308680.1	7
BP	GO:0046655	folic acid metabolic process	7/2800	18/15270	0.388889	2.12083	2.25458	0.033467	0.579562	0.564992	Cgil0064730.1/Cgil0083030.1/Cgil0091760.1/Cgil0171300.1/Cgil0171330.1/Cgil0202800.1/Cgil0235700.1	7
BP	GO:0048868	pollen tube development	7/2800	18/15270	0.388889	2.12083	2.25458	0.033467	0.579562	0.564992	Cgil0079540.1/Cgil0105790.1/Cgil0113620.1/Cgil0128310.1/Cgil0196770.1/Cgil0308680.1/Cgil0382450.1	7
BP	GO:0000495	box H/ACA sno(s)RNA 3'-end processing	2/2800	2/15270	1	5.45357	2.98458	0.0336133	0.579562	0.564992	Cgil0004130.1/Cgil0390170.1	2
BP	GO:0006178	guanine salvage	2/2800	2/15270	1	5.45357	2.98458	0.0336133	0.579562	0.564992	Cgil0100020.1/Cgil0101250.1	2
BP	GO:0006422	aspartyl-tRNA aminoacylation	2/2800	2/15270	1	5.45357	2.98458	0.0336133	0.579562	0.564992	Cgil0170740.1/Cgil0233570.1	2
BP	GO:0006809	nitric oxide biosynthetic process	2/2800	2/15270	1	5.45357	2.98458	0.0336133	0.579562	0.564992	Cgil0151250.1/Cgil0282570.1	2
BP	GO:0010189	vitamin E biosynthetic process	2/2800	2/15270	1	5.45357	2.98458	0.0336133	0.579562	0.564992	Cgil0222950.1/Cgil0223050.1	2
BP	GO:0032263	GMP salvage	2/2800	2/15270	1	5.45357	2.98458	0.0336133	0.579562	0.564992	Cgil0100020.1/Cgil0101250.1	2
BP	GO:0033979	box H/ACA sno(s)RNA metabolic process	2/2800	2/15270	1	5.45357	2.98458	0.0336133	0.579562	0.564992	Cgil0004130.1/Cgil0390170.1	2
BP	GO:0034421	post-translational protein acetylation	2/2800	2/15270	1	5.45357	2.98458	0.0336133	0.579562	0.564992	Cgil0208890.1/Cgil0219810.1	2
BP	GO:0034964	box H/ACA sno(s)RNA processing	2/2800	2/15270	1	5.45357	2.98458	0.0336133	0.579562	0.564992	Cgil0004130.1/Cgil0390170.1	2
BP	GO:0042360	vitamin E metabolic process	2/2800	2/15270	1	5.45357	2.98458	0.0336133	0.579562	0.564992	Cgil0222950.1/Cgil0223050.1	2
BP	GO:0045595	regulation of cell differentiation	2/2800	2/15270	1	5.45357	2.98458	0.0336133	0.579562	0.564992	Cgil0117010.1/Cgil0136660.1	2
BP	GO:0046098	guanine metabolic process	2/2800	2/15270	1	5.45357	2.98458	0.0336133	0.579562	0.564992	Cgil0100020.1/Cgil0101250.1	2
BP	GO:0046099	guanine biosynthetic process	2/2800	2/15270	1	5.45357	2.98458	0.0336133	0.579562	0.564992	Cgil0100020.1/Cgil0101250.1	2
BP	GO:0046100	hypoxanthine metabolic process	2/2800	2/15270	1	5.45357	2.98458	0.0336133	0.579562	0.564992	Cgil0100020.1/Cgil0101250.1	2
BP	GO:0046209	nitric oxide metabolic process	2/2800	2/15270	1	5.45357	2.98458	0.0336133	0.579562	0.564992	Cgil0151250.1/Cgil0282570.1	2
BP	GO:0051214	RNAi-mediated antiviral immunity against RNA virus	2/2800	2/15270	1	5.45357	2.98458	0.0336133	0.579562	0.564992	Cgil0160040.1/Cgil0387670.1	2
BP	GO:0071324	cellular response to disaccharide stimulus	2/2800	2/15270	1	5.45357	2.98458	0.0336133	0.579562	0.564992	Cgil0292560.1/Cgil0329800.1	2
BP	GO:0071329	cellular response to sucrose stimulus	2/2800	2/15270	1	5.45357	2.98458	0.0336133	0.579562	0.564992	Cgil0292560.1/Cgil0329800.1	2
BP	GO:0071932	replication fork reversal	2/2800	2/15270	1	5.45357	2.98458	0.0336133	0.579562	0.564992	Cgil0378180.1/Cgil0401550.1	2
BP	GO:1990564	protein polyufmylation	2/2800	2/15270	1	5.45357	2.98458	0.0336133	0.579562	0.564992	Cgil0342460.1/Cgil0394500.1	2
BP	GO:1990592	protein K69-linked ufmylation	2/2800	2/15270	1	5.45357	2.98458	0.0336133	0.579562	0.564992	Cgil0342460.1/Cgil0394500.1	2
BP	GO:0051156	glucose 6-phosphate metabolic process	12/2800	38/15270	0.315789	1.72218	2.11208	0.0345993	0.588574	0.573778	Cgil0032050.1/Cgil0049840.1/Cgil0049880.1/Cgil0062880.1/Cgil0086020.1/Cgil0109980.1/Cgil0142000.1/Cgil0283720.1/Cgil0294420.1/Cgil0294430.1/Cgil0294480.1/Cgil0356440.1	12
BP	GO:0006564	L-serine biosynthetic process	5/2800	11/15270	0.454545	2.4789	2.325	0.0358754	0.588574	0.573778	Cgil0002480.1/Cgil0161070.1/Cgil0196570.1/Cgil0263850.1/Cgil0315020.1	5
BP	GO:0006775	fat-soluble vitamin metabolic process	5/2800	11/15270	0.454545	2.4789	2.325	0.0358754	0.588574	0.573778	Cgil0178320.1/Cgil0222950.1/Cgil0223050.1/Cgil0307220.1/Cgil0317520.1	5
BP	GO:0007140	male meiotic nuclear division	5/2800	11/15270	0.454545	2.4789	2.325	0.0358754	0.588574	0.573778	Cgil0078780.1/Cgil0082770.1/Cgil0102620.1/Cgil0126880.1/Cgil0152880.1	5
BP	GO:0009860	pollen tube growth	5/2800	11/15270	0.454545	2.4789	2.325	0.0358754	0.588574	0.573778	Cgil0079540.1/Cgil0113620.1/Cgil0128310.1/Cgil0196770.1/Cgil0308680.1	5
BP	GO:0032261	purine nucleotide salvage	5/2800	11/15270	0.454545	2.4789	2.325	0.0358754	0.588574	0.573778	Cgil0094300.1/Cgil0094410.1/Cgil0100020.1/Cgil0101250.1/Cgil0229260.1	5
BP	GO:0042362	fat-soluble vitamin biosynthetic process	5/2800	11/15270	0.454545	2.4789	2.325	0.0358754	0.588574	0.573778	Cgil0178320.1/Cgil0222950.1/Cgil0223050.1/Cgil0307220.1/Cgil0317520.1	5
BP	GO:0043101	purine-containing compound salvage	5/2800	11/15270	0.454545	2.4789	2.325	0.0358754	0.588574	0.573778	Cgil0094300.1/Cgil0094410.1/Cgil0100020.1/Cgil0101250.1/Cgil0229260.1	5
BP	GO:0019252	starch biosynthetic process	10/2800	30/15270	0.333333	1.81786	2.1247	0.0361229	0.589065	0.574256	Cgil0016730.1/Cgil0041510.1/Cgil0120650.1/Cgil0144260.1/Cgil0251070.1/Cgil0267530.1/Cgil0271330.1/Cgil0276320.1/Cgil0302680.1/Cgil0343090.1	10
BP	GO:0006090	pyruvate metabolic process	20/2800	73/15270	0.273973	1.49413	2.00528	0.0365607	0.592634	0.577735	Cgil0004250.1/Cgil0032050.1/Cgil0038120.1/Cgil0061060.1/Cgil0093690.1/Cgil0142000.1/Cgil0186840.1/Cgil0190020.1/Cgil0222670.1/Cgil0240770.1/Cgil0259280.1/Cgil0282150.1/Cgil0294420.1/Cgil0294430.1/Cgil0294480.1/Cgil0313480.1/Cgil0325520.1/Cgil0341100.1/Cgil0363020.1/Cgil0387530.1	20
BP	GO:1901657	glycosyl compound metabolic process	17/2800	60/15270	0.283333	1.54518	2.00494	0.0381391	0.614539	0.599089	Cgil0009770.1/Cgil0038110.1/Cgil0038120.1/Cgil0038140.1/Cgil0076150.1/Cgil0100020.1/Cgil0101250.1/Cgil0109250.1/Cgil0228360.1/Cgil0229260.1/Cgil0246550.1/Cgil0267090.1/Cgil0276610.1/Cgil0323550.1/Cgil0377740.1/Cgil0377760.1/Cgil0397470.1	17
BP	GO:0006163	purine nucleotide metabolic process	50/2800	215/15270	0.232558	1.26827	1.87718	0.0397606	0.636876	0.620865	Cgil0009150.1/Cgil0032050.1/Cgil0038120.1/Cgil0044280.1/Cgil0049840.1/Cgil0049880.1/Cgil0058940.1/Cgil0062880.1/Cgil0065560.1/Cgil0069210.1/Cgil0081820.1/Cgil0081830.1/Cgil0086020.1/Cgil0093690.1/Cgil0094300.1/Cgil0094410.1/Cgil0100020.1/Cgil0101250.1/Cgil0109980.1/Cgil0131730.1/Cgil0141790.1/Cgil0142000.1/Cgil0145590.1/Cgil0157490.1/Cgil0190020.1/Cgil0192250.1/Cgil0227320.1/Cgil0229260.1/Cgil023…	50
BP	GO:0006487	protein N-linked glycosylation	13/2800	43/15270	0.302326	1.64875	2.01864	0.0401399	0.639169	0.623101	Cgil0040530.1/Cgil0064470.1/Cgil0067090.1/Cgil0073680.1/Cgil0130590.1/Cgil0161720.1/Cgil0186990.1/Cgil0192880.1/Cgil0227600.1/Cgil0293310.1/Cgil0336380.1/Cgil0351900.1/Cgil0378810.1	13
BP	GO:0009260	ribonucleotide biosynthetic process	24/2800	92/15270	0.26087	1.42267	1.92681	0.0408656	0.640632	0.624527	Cgil0009150.1/Cgil0038120.1/Cgil0044280.1/Cgil0054900.1/Cgil0058940.1/Cgil0069210.1/Cgil0094300.1/Cgil0094410.1/Cgil0100020.1/Cgil0101250.1/Cgil0131730.1/Cgil0164150.1/Cgil0192250.1/Cgil0211500.1/Cgil0222590.1/Cgil0227320.1/Cgil0229260.1/Cgil0232270.1/Cgil0260200.1/Cgil0262420.1/Cgil0276640.1/Cgil0284190.1/Cgil0315050.1/Cgil0335910.1	24
BP	GO:0009152	purine ribonucleotide biosynthetic process	18/2800	65/15270	0.276923	1.51022	1.95331	0.0414715	0.640632	0.624527	Cgil0009150.1/Cgil0044280.1/Cgil0058940.1/Cgil0069210.1/Cgil0094300.1/Cgil0094410.1/Cgil0100020.1/Cgil0101250.1/Cgil0131730.1/Cgil0192250.1/Cgil0227320.1/Cgil0229260.1/Cgil0232270.1/Cgil0260200.1/Cgil0276640.1/Cgil0284190.1/Cgil0315050.1/Cgil0335910.1	18
BP	GO:0008360	regulation of cell shape	12/2800	39/15270	0.307692	1.67802	2.00892	0.0419033	0.640632	0.624527	Cgil0022780.1/Cgil0031210.1/Cgil0054710.1/Cgil0058110.1/Cgil0062580.1/Cgil0200690.1/Cgil0232300.1/Cgil0239940.1/Cgil0252480.1/Cgil0289130.1/Cgil0311670.1/Cgil0328720.1	12
BP	GO:0055086	nucleobase-containing small molecule metabolic process	91/2800	419/15270	0.217184	1.18443	1.81387	0.0421748	0.640632	0.624527	Cgil0007840.1/Cgil0009150.1/Cgil0009770.1/Cgil0017720.1/Cgil0032050.1/Cgil0038110.1/Cgil0038120.1/Cgil0038140.1/Cgil0041770.1/Cgil0042800.1/Cgil0044280.1/Cgil0049840.1/Cgil0049880.1/Cgil0054880.1/Cgil0054900.1/Cgil0058940.1/Cgil0062880.1/Cgil0065560.1/Cgil0069210.1/Cgil0070550.1/Cgil0076150.1/Cgil0081820.1/Cgil0081830.1/Cgil0084770.1/Cgil0086020.1/Cgil0087590.1/Cgil0093690.1/Cgil0094300.1/Cgil009…	91
BP	GO:0005978	glycogen biosynthetic process	4/2800	8/15270	0.5	2.72679	2.31488	0.0422308	0.640632	0.624527	Cgil0041510.1/Cgil0251070.1/Cgil0267530.1/Cgil0271330.1	4
BP	GO:0009113	purine nucleobase biosynthetic process	4/2800	8/15270	0.5	2.72679	2.31488	0.0422308	0.640632	0.624527	Cgil0100020.1/Cgil0101250.1/Cgil0131730.1/Cgil0229260.1	4
BP	GO:0000070	mitotic sister chromatid segregation	15/2800	52/15270	0.288462	1.57315	1.96173	0.0428046	0.640632	0.624527	Cgil0003670.1/Cgil0032180.1/Cgil0051570.1/Cgil0051580.1/Cgil0070590.1/Cgil0097070.1/Cgil0107400.1/Cgil0112060.1/Cgil0146990.1/Cgil0169610.1/Cgil0194510.1/Cgil0196190.1/Cgil0208890.1/Cgil0219810.1/Cgil0343960.1	15
BP	GO:0016054	organic acid catabolic process	35/2800	144/15270	0.243056	1.32552	1.85973	0.0434368	0.640632	0.624527	Cgil0007840.1/Cgil0015140.1/Cgil0041770.1/Cgil0043330.1/Cgil0066770.1/Cgil0066780.1/Cgil0072900.1/Cgil0082870.1/Cgil0099180.1/Cgil0104510.1/Cgil0109190.1/Cgil0109980.1/Cgil0117500.1/Cgil0154970.1/Cgil0161850.1/Cgil0162390.1/Cgil0171300.1/Cgil0171330.1/Cgil0182270.1/Cgil0184300.1/Cgil0190960.1/Cgil0203370.1/Cgil0211680.1/Cgil0270840.1/Cgil0305760.1/Cgil0317460.1/Cgil0332440.1/Cgil0332470.1/Cgil033…	35
BP	GO:0046395	carboxylic acid catabolic process	35/2800	144/15270	0.243056	1.32552	1.85973	0.0434368	0.640632	0.624527	Cgil0007840.1/Cgil0015140.1/Cgil0041770.1/Cgil0043330.1/Cgil0066770.1/Cgil0066780.1/Cgil0072900.1/Cgil0082870.1/Cgil0099180.1/Cgil0104510.1/Cgil0109190.1/Cgil0109980.1/Cgil0117500.1/Cgil0154970.1/Cgil0161850.1/Cgil0162390.1/Cgil0171300.1/Cgil0171330.1/Cgil0182270.1/Cgil0184300.1/Cgil0190960.1/Cgil0203370.1/Cgil0211680.1/Cgil0270840.1/Cgil0305760.1/Cgil0317460.1/Cgil0332440.1/Cgil0332470.1/Cgil033…	35
BP	GO:0140013	meiotic nuclear division	21/2800	79/15270	0.265823	1.44968	1.8988	0.0443736	0.640632	0.624527	Cgil0078780.1/Cgil0082770.1/Cgil0087780.1/Cgil0089470.1/Cgil0102620.1/Cgil0126880.1/Cgil0140070.1/Cgil0140180.1/Cgil0152880.1/Cgil0164390.1/Cgil0208890.1/Cgil0219810.1/Cgil0245650.1/Cgil0271830.1/Cgil0271860.1/Cgil0321640.1/Cgil0325010.1/Cgil0368660.1/Cgil0382550.1/Cgil0382590.1/Cgil0388740.1	21
BP	GO:0006353	DNA-templated transcription termination	19/2800	70/15270	0.271429	1.48026	1.90832	0.0445747	0.640632	0.624527	Cgil0019410.1/Cgil0040160.1/Cgil0078980.1/Cgil0096040.1/Cgil0153010.1/Cgil0185280.1/Cgil0185300.1/Cgil0185370.1/Cgil0185430.1/Cgil0185440.1/Cgil0206840.1/Cgil0209360.1/Cgil0226740.1/Cgil0250350.1/Cgil0323610.1/Cgil0336080.1/Cgil0336110.1/Cgil0337130.1/Cgil0389270.1	19
BP	GO:0009856	pollination	7/2800	19/15270	0.368421	2.00921	2.08574	0.0448312	0.640632	0.624527	Cgil0079540.1/Cgil0105790.1/Cgil0113620.1/Cgil0128310.1/Cgil0196770.1/Cgil0308680.1/Cgil0382450.1	7
BP	GO:0044706	multi-multicellular organism process	7/2800	19/15270	0.368421	2.00921	2.08574	0.0448312	0.640632	0.624527	Cgil0079540.1/Cgil0105790.1/Cgil0113620.1/Cgil0128310.1/Cgil0196770.1/Cgil0308680.1/Cgil0382450.1	7
BP	GO:0000122	negative regulation of transcription by RNA polymerase II	8/2800	23/15270	0.347826	1.89689	2.03969	0.0458566	0.640632	0.624527	Cgil0093720.1/Cgil0118760.1/Cgil0118860.1/Cgil0251800.1/Cgil0269260.1/Cgil0319640.1/Cgil0346850.1/Cgil0357680.1	8
BP	GO:0002098	tRNA wobble uridine modification	8/2800	23/15270	0.347826	1.89689	2.03969	0.0458566	0.640632	0.624527	Cgil0041330.1/Cgil0065590.1/Cgil0066730.1/Cgil0097640.1/Cgil0105120.1/Cgil0171550.1/Cgil0230570.1/Cgil0306360.1	8
BP	GO:0006168	adenine salvage	3/2800	5/15270	0.6	3.27214	2.40782	0.0459116	0.640632	0.624527	Cgil0100020.1/Cgil0101250.1/Cgil0229260.1	3
BP	GO:0006851	mitochondrial calcium ion transmembrane transport	3/2800	5/15270	0.6	3.27214	2.40782	0.0459116	0.640632	0.624527	Cgil0166220.1/Cgil0275590.1/Cgil0297570.1	3
BP	GO:0006998	nuclear envelope organization	3/2800	5/15270	0.6	3.27214	2.40782	0.0459116	0.640632	0.624527	Cgil0008290.1/Cgil0217800.1/Cgil0236730.1	3
BP	GO:0010115	regulation of abscisic acid biosynthetic process	3/2800	5/15270	0.6	3.27214	2.40782	0.0459116	0.640632	0.624527	Cgil0097330.1/Cgil0097340.1/Cgil0329800.1	3
BP	GO:0019566	arabinose metabolic process	3/2800	5/15270	0.6	3.27214	2.40782	0.0459116	0.640632	0.624527	Cgil0286650.1/Cgil0286660.1/Cgil0286670.1	3
BP	GO:0019747	regulation of isoprenoid metabolic process	3/2800	5/15270	0.6	3.27214	2.40782	0.0459116	0.640632	0.624527	Cgil0097330.1/Cgil0097340.1/Cgil0329800.1	3
BP	GO:0043096	purine nucleobase salvage	3/2800	5/15270	0.6	3.27214	2.40782	0.0459116	0.640632	0.624527	Cgil0100020.1/Cgil0101250.1/Cgil0229260.1	3
BP	GO:0046373	L-arabinose metabolic process	3/2800	5/15270	0.6	3.27214	2.40782	0.0459116	0.640632	0.624527	Cgil0286650.1/Cgil0286660.1/Cgil0286670.1	3
BP	GO:1902930	regulation of alcohol biosynthetic process	3/2800	5/15270	0.6	3.27214	2.40782	0.0459116	0.640632	0.624527	Cgil0097330.1/Cgil0097340.1/Cgil0329800.1	3
BP	GO:0009185	ribonucleoside diphosphate metabolic process	16/2800	57/15270	0.280702	1.53083	1.90254	0.0469662	0.64866	0.632353	Cgil0032050.1/Cgil0038120.1/Cgil0093690.1/Cgil0142000.1/Cgil0190020.1/Cgil0211500.1/Cgil0222590.1/Cgil0259280.1/Cgil0282150.1/Cgil0294420.1/Cgil0294430.1/Cgil0294480.1/Cgil0313480.1/Cgil0341100.1/Cgil0363020.1/Cgil0387530.1	16
BP	GO:0022603	regulation of anatomical structure morphogenesis	16/2800	57/15270	0.280702	1.53083	1.90254	0.0469662	0.64866	0.632353	Cgil0015070.1/Cgil0022780.1/Cgil0031210.1/Cgil0054710.1/Cgil0058110.1/Cgil0062580.1/Cgil0113620.1/Cgil0151610.1/Cgil0200690.1/Cgil0232300.1/Cgil0239940.1/Cgil0252480.1/Cgil0289130.1/Cgil0311670.1/Cgil0328720.1/Cgil0393010.1	16
BP	GO:0009132	nucleoside diphosphate metabolic process	18/2800	66/15270	0.272727	1.48734	1.88007	0.0475864	0.650587	0.634232	Cgil0032050.1/Cgil0038120.1/Cgil0065560.1/Cgil0093690.1/Cgil0142000.1/Cgil0190020.1/Cgil0211500.1/Cgil0222590.1/Cgil0259280.1/Cgil0278660.1/Cgil0282150.1/Cgil0294420.1/Cgil0294430.1/Cgil0294480.1/Cgil0313480.1/Cgil0341100.1/Cgil0363020.1/Cgil0387530.1	18
BP	GO:0009166	nucleotide catabolic process	18/2800	66/15270	0.272727	1.48734	1.88007	0.0475864	0.650587	0.634232	Cgil0032050.1/Cgil0038120.1/Cgil0081820.1/Cgil0081830.1/Cgil0093690.1/Cgil0142000.1/Cgil0190020.1/Cgil0259280.1/Cgil0266880.1/Cgil0282150.1/Cgil0294420.1/Cgil0294430.1/Cgil0294480.1/Cgil0313480.1/Cgil0341100.1/Cgil0349380.1/Cgil0363020.1/Cgil0387530.1	18
BP	GO:0044282	small molecule catabolic process	47/2800	203/15270	0.231527	1.26265	1.7851	0.0481353	0.654785	0.638324	Cgil0007840.1/Cgil0015140.1/Cgil0033010.1/Cgil0041770.1/Cgil0043330.1/Cgil0066770.1/Cgil0066780.1/Cgil0072100.1/Cgil0072900.1/Cgil0076150.1/Cgil0082870.1/Cgil0083700.1/Cgil0099180.1/Cgil0104510.1/Cgil0109190.1/Cgil0109250.1/Cgil0109980.1/Cgil0117500.1/Cgil0154970.1/Cgil0161850.1/Cgil0162390.1/Cgil0171300.1/Cgil0171330.1/Cgil0182270.1/Cgil0184300.1/Cgil0187770.1/Cgil0190960.1/Cgil0199560.1/Cgil020…	47
BP	GO:0030490	maturation of SSU-rRNA	15/2800	53/15270	0.283019	1.54346	1.878	0.0499325	0.675837	0.658846	Cgil0017000.1/Cgil0027900.1/Cgil0045630.1/Cgil0056860.1/Cgil0063840.1/Cgil0099030.1/Cgil0144650.1/Cgil0187250.1/Cgil0187980.1/Cgil0212690.1/Cgil0234430.1/Cgil0240870.1/Cgil0300360.1/Cgil0300600.1/Cgil0300610.1	15
BP	GO:0072329	monocarboxylic acid catabolic process	12/2800	40/15270	0.3	1.63607	1.9087	0.0502144	0.676271	0.65927	Cgil0043330.1/Cgil0066770.1/Cgil0066780.1/Cgil0072900.1/Cgil0104510.1/Cgil0109980.1/Cgil0117500.1/Cgil0162390.1/Cgil0182270.1/Cgil0184300.1/Cgil0203370.1/Cgil0270840.1	12
BP	GO:0005977	glycogen metabolic process	5/2800	12/15270	0.416667	2.27232	2.08925	0.0524291	0.693353	0.675922	Cgil0041510.1/Cgil0097550.1/Cgil0251070.1/Cgil0267530.1/Cgil0271330.1	5
BP	GO:0006112	energy reserve metabolic process	5/2800	12/15270	0.416667	2.27232	2.08925	0.0524291	0.693353	0.675922	Cgil0041510.1/Cgil0097550.1/Cgil0251070.1/Cgil0267530.1/Cgil0271330.1	5
BP	GO:0006446	regulation of translational initiation	5/2800	12/15270	0.416667	2.27232	2.08925	0.0524291	0.693353	0.675922	Cgil0090000.1/Cgil0090230.1/Cgil0179090.1/Cgil0258740.1/Cgil0391000.1	5
BP	GO:0006270	DNA replication initiation	11/2800	36/15270	0.305556	1.66637	1.89675	0.0526275	0.693353	0.675922	Cgil0026800.1/Cgil0107570.1/Cgil0111110.1/Cgil0125520.1/Cgil0136380.1/Cgil0137900.1/Cgil0144010.1/Cgil0144020.1/Cgil0148800.1/Cgil0151690.1/Cgil0286300.1	11
BP	GO:0019953	sexual reproduction	36/2800	151/15270	0.238411	1.30019	1.7566	0.0527635	0.693353	0.675922	Cgil0016970.1/Cgil0078780.1/Cgil0082770.1/Cgil0087780.1/Cgil0089470.1/Cgil0102620.1/Cgil0109980.1/Cgil0126880.1/Cgil0134050.1/Cgil0136660.1/Cgil0140070.1/Cgil0140180.1/Cgil0151980.1/Cgil0152880.1/Cgil0155330.1/Cgil0164390.1/Cgil0194510.1/Cgil0208890.1/Cgil0219810.1/Cgil0231160.1/Cgil0234860.1/Cgil0239830.1/Cgil0245650.1/Cgil0245830.1/Cgil0265580.1/Cgil0271830.1/Cgil0271860.1/Cgil0294940.1/Cgil032…	36
BP	GO:0000910	cytokinesis	16/2800	58/15270	0.275862	1.50443	1.82379	0.0542143	0.705568	0.68783	Cgil0010610.1/Cgil0030120.1/Cgil0038970.1/Cgil0051750.1/Cgil0062540.1/Cgil0086440.1/Cgil0097070.1/Cgil0102620.1/Cgil0121400.1/Cgil0180510.1/Cgil0180520.1/Cgil0180550.1/Cgil0235150.1/Cgil0325810.1/Cgil0382090.1/Cgil0400340.1	16
BP	GO:0006195	purine nucleotide catabolic process	16/2800	58/15270	0.275862	1.50443	1.82379	0.0542143	0.705568	0.68783	Cgil0032050.1/Cgil0038120.1/Cgil0081820.1/Cgil0081830.1/Cgil0093690.1/Cgil0142000.1/Cgil0190020.1/Cgil0259280.1/Cgil0282150.1/Cgil0294420.1/Cgil0294430.1/Cgil0294480.1/Cgil0313480.1/Cgil0341100.1/Cgil0363020.1/Cgil0387530.1	16
BP	GO:0032786	positive regulation of DNA-templated transcription, elongation	9/2800	28/15270	0.321429	1.75293	1.88958	0.0567777	0.721471	0.703333	Cgil0075330.1/Cgil0174430.1/Cgil0188130.1/Cgil0302790.1/Cgil0315250.1/Cgil0325660.1/Cgil0376520.1/Cgil0376550.1/Cgil0376560.1	9
BP	GO:0006189	de novo' IMP biosynthetic process	6/2800	16/15270	0.375	2.04509	1.98186	0.056954	0.721471	0.703333	Cgil0009150.1/Cgil0044280.1/Cgil0069210.1/Cgil0131730.1/Cgil0192250.1/Cgil0335910.1	6
BP	GO:0045005	DNA-templated DNA replication maintenance of fidelity	6/2800	16/15270	0.375	2.04509	1.98186	0.056954	0.721471	0.703333	Cgil0138080.1/Cgil0138800.1/Cgil0140180.1/Cgil0306220.1/Cgil0378180.1/Cgil0401550.1	6
BP	GO:0018279	protein N-linked glycosylation via asparagine	8/2800	24/15270	0.333333	1.81786	1.90001	0.058096	0.721471	0.703333	Cgil0064470.1/Cgil0073680.1/Cgil0130590.1/Cgil0186990.1/Cgil0192880.1/Cgil0227600.1/Cgil0293310.1/Cgil0336380.1	8
BP	GO:0032386	regulation of intracellular transport	8/2800	24/15270	0.333333	1.81786	1.90001	0.058096	0.721471	0.703333	Cgil0183470.1/Cgil0224880.1/Cgil0224890.1/Cgil0243940.1/Cgil0296020.1/Cgil0317080.1/Cgil0317120.1/Cgil0359030.1	8
BP	GO:0140053	mitochondrial gene expression	17/2800	63/15270	0.269841	1.4716	1.77735	0.0581213	0.721471	0.703333	Cgil0006180.1/Cgil0027180.1/Cgil0057400.1/Cgil0064510.1/Cgil0114580.1/Cgil0148520.1/Cgil0191840.1/Cgil0198870.1/Cgil0219760.1/Cgil0225350.1/Cgil0238310.1/Cgil0293450.1/Cgil0303280.1/Cgil0306360.1/Cgil0311740.1/Cgil0336610.1/Cgil0386390.1	17
BP	GO:0006753	nucleoside phosphate metabolic process	82/2800	380/15270	0.215789	1.17682	1.654	0.0583961	0.721471	0.703333	Cgil0007840.1/Cgil0009150.1/Cgil0017720.1/Cgil0032050.1/Cgil0038120.1/Cgil0041770.1/Cgil0042800.1/Cgil0044280.1/Cgil0049840.1/Cgil0049880.1/Cgil0054880.1/Cgil0054900.1/Cgil0058940.1/Cgil0062880.1/Cgil0065560.1/Cgil0069210.1/Cgil0070550.1/Cgil0081820.1/Cgil0081830.1/Cgil0084770.1/Cgil0086020.1/Cgil0087590.1/Cgil0093690.1/Cgil0094300.1/Cgil0094410.1/Cgil0100020.1/Cgil0101250.1/Cgil0108520.1/Cgil010…	82
BP	GO:0000725	recombinational repair	22/2800	86/15270	0.255814	1.3951	1.74106	0.0589063	0.721471	0.703333	Cgil0086360.1/Cgil0088600.1/Cgil0111110.1/Cgil0112060.1/Cgil0130650.1/Cgil0133850.1/Cgil0146590.1/Cgil0152830.1/Cgil0152860.1/Cgil0245310.1/Cgil0245650.1/Cgil0297550.1/Cgil0309970.1/Cgil0310560.1/Cgil0325010.1/Cgil0343050.1/Cgil0361160.1/Cgil0365880.1/Cgil0383110.1/Cgil0383450.1/Cgil0385870.1/Cgil0401550.1	22
BP	GO:0005976	polysaccharide metabolic process	98/2800	462/15270	0.212121	1.15682	1.62189	0.0611768	0.721471	0.703333	Cgil0006710.1/Cgil0010610.1/Cgil0016730.1/Cgil0019360.1/Cgil0022780.1/Cgil0031210.1/Cgil0034000.1/Cgil0034120.1/Cgil0036110.1/Cgil0038050.1/Cgil0038970.1/Cgil0039050.1/Cgil0039070.1/Cgil0039870.1/Cgil0041290.1/Cgil0041510.1/Cgil0051750.1/Cgil0053000.1/Cgil0053850.1/Cgil0054710.1/Cgil0058110.1/Cgil0065710.1/Cgil0072870.1/Cgil0077320.1/Cgil0082000.1/Cgil0084240.1/Cgil0087660.1/Cgil0095930.1/Cgil009…	98
BP	GO:0009110	vitamin biosynthetic process	23/2800	91/15270	0.252747	1.37838	1.71543	0.0612053	0.721471	0.703333	Cgil0030110.1/Cgil0033010.1/Cgil0045550.1/Cgil0064730.1/Cgil0083030.1/Cgil0083700.1/Cgil0084770.1/Cgil0091760.1/Cgil0128630.1/Cgil0129030.1/Cgil0141790.1/Cgil0171660.1/Cgil0178320.1/Cgil0202800.1/Cgil0216190.1/Cgil0222950.1/Cgil0223050.1/Cgil0234180.1/Cgil0235620.1/Cgil0235700.1/Cgil0307220.1/Cgil0317520.1/Cgil0349910.1	23
BP	GO:0000819	sister chromatid segregation	18/2800	68/15270	0.264706	1.44359	1.73716	0.0616829	0.721471	0.703333	Cgil0003670.1/Cgil0032180.1/Cgil0051570.1/Cgil0051580.1/Cgil0070590.1/Cgil0097070.1/Cgil0107400.1/Cgil0112060.1/Cgil0146990.1/Cgil0169610.1/Cgil0194510.1/Cgil0196190.1/Cgil0208890.1/Cgil0219810.1/Cgil0343960.1/Cgil0368660.1/Cgil0382550.1/Cgil0382590.1	18
BP	GO:0000462	maturation of SSU-rRNA from tricistronic rRNA transcript (SSU-rRNA, 5.8S rRNA, LSU-rRNA)	11/2800	37/15270	0.297297	1.62133	1.79301	0.0629424	0.721471	0.703333	Cgil0017000.1/Cgil0027900.1/Cgil0045630.1/Cgil0056860.1/Cgil0144650.1/Cgil0187250.1/Cgil0187980.1/Cgil0234430.1/Cgil0300360.1/Cgil0300600.1/Cgil0300610.1	11
BP	GO:0009617	response to bacterium	24/2800	96/15270	0.25	1.36339	1.69244	0.0633225	0.721471	0.703333	Cgil0006020.1/Cgil0067790.1/Cgil0077660.1/Cgil0080110.1/Cgil0080250.1/Cgil0134220.1/Cgil0169060.1/Cgil0204030.1/Cgil0206520.1/Cgil0228250.1/Cgil0277500.1/Cgil0298210.1/Cgil0327180.1/Cgil0327340.1/Cgil0329310.1/Cgil0347070.1/Cgil0349250.1/Cgil0349270.1/Cgil0349330.1/Cgil0349340.1/Cgil0364460.1/Cgil0383090.1/Cgil0388350.1/Cgil0389560.1	24
BP	GO:0042274	ribosomal small subunit biogenesis	19/2800	73/15270	0.260274	1.41942	1.7021	0.064928	0.721471	0.703333	Cgil0017000.1/Cgil0027900.1/Cgil0045630.1/Cgil0056860.1/Cgil0063840.1/Cgil0099030.1/Cgil0144650.1/Cgil0187250.1/Cgil0187980.1/Cgil0202890.1/Cgil0212690.1/Cgil0234430.1/Cgil0240870.1/Cgil0277910.1/Cgil0282440.1/Cgil0300360.1/Cgil0300600.1/Cgil0300610.1/Cgil0391690.1	19
BP	GO:0006048	UDP-N-acetylglucosamine biosynthetic process	4/2800	9/15270	0.444444	2.42381	2.02457	0.0652106	0.721471	0.703333	Cgil0070550.1/Cgil0148700.1/Cgil0246360.1/Cgil0353850.1	4
BP	GO:0009119	ribonucleoside metabolic process	4/2800	9/15270	0.444444	2.42381	2.02457	0.0652106	0.721471	0.703333	Cgil0100020.1/Cgil0101250.1/Cgil0109250.1/Cgil0229260.1	4
BP	GO:0034614	cellular response to reactive oxygen species	4/2800	9/15270	0.444444	2.42381	2.02457	0.0652106	0.721471	0.703333	Cgil0062360.1/Cgil0190800.1/Cgil0227320.1/Cgil0292560.1	4
BP	GO:1901659	glycosyl compound biosynthetic process	4/2800	9/15270	0.444444	2.42381	2.02457	0.0652106	0.721471	0.703333	Cgil0100020.1/Cgil0101250.1/Cgil0229260.1/Cgil0267090.1	4
BP	GO:0006766	vitamin metabolic process	25/2800	101/15270	0.247525	1.34989	1.67174	0.0652717	0.721471	0.703333	Cgil0030110.1/Cgil0033010.1/Cgil0045550.1/Cgil0064730.1/Cgil0083030.1/Cgil0083700.1/Cgil0084770.1/Cgil0091760.1/Cgil0128630.1/Cgil0129030.1/Cgil0141790.1/Cgil0171300.1/Cgil0171330.1/Cgil0171660.1/Cgil0178320.1/Cgil0202800.1/Cgil0216190.1/Cgil0222950.1/Cgil0223050.1/Cgil0234180.1/Cgil0235620.1/Cgil0235700.1/Cgil0307220.1/Cgil0317520.1/Cgil0349910.1	25
BP	GO:0044242	cellular lipid catabolic process	22/2800	87/15270	0.252874	1.37906	1.68014	0.0657067	0.721471	0.703333	Cgil0015820.1/Cgil0043330.1/Cgil0054860.1/Cgil0061740.1/Cgil0066770.1/Cgil0066780.1/Cgil0072900.1/Cgil0104510.1/Cgil0154970.1/Cgil0161580.1/Cgil0162390.1/Cgil0182270.1/Cgil0184300.1/Cgil0225550.1/Cgil0225570.1/Cgil0235430.1/Cgil0241800.1/Cgil0270840.1/Cgil0338320.1/Cgil0338340.1/Cgil0382140.1/Cgil0386670.1	22
BP	GO:0006275	regulation of DNA replication	10/2800	33/15270	0.30303	1.6526	1.77829	0.0662704	0.721471	0.703333	Cgil0107570.1/Cgil0136380.1/Cgil0137900.1/Cgil0138080.1/Cgil0140180.1/Cgil0148800.1/Cgil0151690.1/Cgil0208890.1/Cgil0219810.1/Cgil0361190.1	10
BP	GO:0016051	carbohydrate biosynthetic process	58/2800	262/15270	0.221374	1.20728	1.6036	0.0663105	0.721471	0.703333	Cgil0010610.1/Cgil0016730.1/Cgil0019360.1/Cgil0022780.1/Cgil0031210.1/Cgil0033010.1/Cgil0038970.1/Cgil0039050.1/Cgil0039070.1/Cgil0041510.1/Cgil0051750.1/Cgil0053850.1/Cgil0054710.1/Cgil0058110.1/Cgil0065710.1/Cgil0072870.1/Cgil0083700.1/Cgil0087660.1/Cgil0095930.1/Cgil0114070.1/Cgil0120650.1/Cgil0130940.1/Cgil0142000.1/Cgil0144260.1/Cgil0158780.1/Cgil0171080.1/Cgil0180510.1/Cgil0180520.1/Cgil018…	58
BP	GO:0009062	fatty acid catabolic process	9/2800	29/15270	0.310345	1.69249	1.76871	0.0694326	0.721471	0.703333	Cgil0043330.1/Cgil0066770.1/Cgil0066780.1/Cgil0072900.1/Cgil0104510.1/Cgil0162390.1/Cgil0182270.1/Cgil0184300.1/Cgil0270840.1	9
BP	GO:0019395	fatty acid oxidation	9/2800	29/15270	0.310345	1.69249	1.76871	0.0694326	0.721471	0.703333	Cgil0043330.1/Cgil0066770.1/Cgil0066780.1/Cgil0072900.1/Cgil0104510.1/Cgil0162390.1/Cgil0182270.1/Cgil0184300.1/Cgil0270840.1	9
BP	GO:0051052	regulation of DNA metabolic process	18/2800	69/15270	0.26087	1.42267	1.66741	0.0697082	0.721471	0.703333	Cgil0023000.1/Cgil0077920.1/Cgil0107570.1/Cgil0134550.1/Cgil0136380.1/Cgil0137900.1/Cgil0138080.1/Cgil0140180.1/Cgil0148800.1/Cgil0151690.1/Cgil0208890.1/Cgil0219810.1/Cgil0239830.1/Cgil0306380.1/Cgil0310440.1/Cgil0310880.1/Cgil0325050.1/Cgil0361190.1	18
BP	GO:0009790	embryo development	14/2800	51/15270	0.27451	1.49706	1.68481	0.0712569	0.721471	0.703333	Cgil0003670.1/Cgil0068600.1/Cgil0086820.1/Cgil0094410.1/Cgil0105790.1/Cgil0112060.1/Cgil0194520.1/Cgil0211000.1/Cgil0211650.1/Cgil0273000.1/Cgil0286460.1/Cgil0294370.1/Cgil0308480.1/Cgil0329800.1	14
BP	GO:0009793	embryo development ending in seed dormancy	14/2800	51/15270	0.27451	1.49706	1.68481	0.0712569	0.721471	0.703333	Cgil0003670.1/Cgil0068600.1/Cgil0086820.1/Cgil0094410.1/Cgil0105790.1/Cgil0112060.1/Cgil0194520.1/Cgil0211000.1/Cgil0211650.1/Cgil0273000.1/Cgil0286460.1/Cgil0294370.1/Cgil0308480.1/Cgil0329800.1	14
BP	GO:0006525	arginine metabolic process	8/2800	25/15270	0.32	1.74514	1.76684	0.0722108	0.721471	0.703333	Cgil0015140.1/Cgil0139120.1/Cgil0142340.1/Cgil0255550.1/Cgil0323710.1/Cgil0323720.1/Cgil0334870.1/Cgil0338920.1	8
BP	GO:0007029	endoplasmic reticulum organization	8/2800	25/15270	0.32	1.74514	1.76684	0.0722108	0.721471	0.703333	Cgil0012580.1/Cgil0015520.1/Cgil0075170.1/Cgil0224880.1/Cgil0224890.1/Cgil0243940.1/Cgil0379290.1/Cgil0383420.1	8
BP	GO:0010565	regulation of cellular ketone metabolic process	8/2800	25/15270	0.32	1.74514	1.76684	0.0722108	0.721471	0.703333	Cgil0097330.1/Cgil0097340.1/Cgil0126000.1/Cgil0141870.1/Cgil0152830.1/Cgil0152860.1/Cgil0311830.1/Cgil0329800.1	8
BP	GO:0032968	positive regulation of transcription elongation by RNA polymerase II	8/2800	25/15270	0.32	1.74514	1.76684	0.0722108	0.721471	0.703333	Cgil0075330.1/Cgil0174430.1/Cgil0302790.1/Cgil0315250.1/Cgil0325660.1/Cgil0376520.1/Cgil0376550.1/Cgil0376560.1	8
BP	GO:0034243	regulation of transcription elongation by RNA polymerase II	8/2800	25/15270	0.32	1.74514	1.76684	0.0722108	0.721471	0.703333	Cgil0075330.1/Cgil0174430.1/Cgil0302790.1/Cgil0315250.1/Cgil0325660.1/Cgil0376520.1/Cgil0376550.1/Cgil0376560.1	8
BP	GO:0036297	interstrand cross-link repair	8/2800	25/15270	0.32	1.74514	1.76684	0.0722108	0.721471	0.703333	Cgil0053340.1/Cgil0063740.1/Cgil0104470.1/Cgil0112360.1/Cgil0239830.1/Cgil0245650.1/Cgil0273750.1/Cgil0401550.1	8
BP	GO:0000479	endonucleolytic cleavage of tricistronic rRNA transcript (SSU-rRNA, 5.8S rRNA, LSU-rRNA)	5/2800	13/15270	0.384615	2.09753	1.87587	0.0727111	0.721471	0.703333	Cgil0056860.1/Cgil0144650.1/Cgil0187250.1/Cgil0300360.1/Cgil0318650.1	5
BP	GO:0001678	intracellular glucose homeostasis	5/2800	13/15270	0.384615	2.09753	1.87587	0.0727111	0.721471	0.703333	Cgil0032050.1/Cgil0294420.1/Cgil0294430.1/Cgil0294480.1/Cgil0329800.1	5
BP	GO:0016052	carbohydrate catabolic process	68/2800	314/15270	0.216561	1.18103	1.53587	0.0739509	0.721471	0.703333	Cgil0006710.1/Cgil0032050.1/Cgil0034000.1/Cgil0034120.1/Cgil0036110.1/Cgil0038050.1/Cgil0038120.1/Cgil0039870.1/Cgil0041290.1/Cgil0077320.1/Cgil0082000.1/Cgil0084240.1/Cgil0093690.1/Cgil0097550.1/Cgil0109980.1/Cgil0117290.1/Cgil0130430.1/Cgil0136570.1/Cgil0142000.1/Cgil0147180.1/Cgil0175190.1/Cgil0178040.1/Cgil0181680.1/Cgil0182340.1/Cgil0187770.1/Cgil0189220.1/Cgil0189230.1/Cgil0190020.1/Cgil019…	68
BP	GO:0042181	ketone biosynthetic process	11/2800	38/15270	0.289474	1.57867	1.69236	0.0744896	0.721471	0.703333	Cgil0014820.1/Cgil0085470.1/Cgil0091130.1/Cgil0098550.1/Cgil0151300.1/Cgil0158590.1/Cgil0178320.1/Cgil0230250.1/Cgil0307220.1/Cgil0317520.1/Cgil0348560.1	11
BP	GO:0007276	gamete generation	6/2800	17/15270	0.352941	1.92479	1.80776	0.074824	0.721471	0.703333	Cgil0078780.1/Cgil0082770.1/Cgil0102620.1/Cgil0126880.1/Cgil0136660.1/Cgil0152880.1	6
BP	GO:0043173	nucleotide salvage	6/2800	17/15270	0.352941	1.92479	1.80776	0.074824	0.721471	0.703333	Cgil0038120.1/Cgil0094300.1/Cgil0094410.1/Cgil0100020.1/Cgil0101250.1/Cgil0229260.1	6
BP	GO:0009116	nucleoside metabolic process	13/2800	47/15270	0.276596	1.50843	1.65419	0.0762643	0.721471	0.703333	Cgil0009770.1/Cgil0038110.1/Cgil0038120.1/Cgil0038140.1/Cgil0076150.1/Cgil0100020.1/Cgil0101250.1/Cgil0109250.1/Cgil0229260.1/Cgil0246550.1/Cgil0276610.1/Cgil0377740.1/Cgil0377760.1	13
BP	GO:0007059	chromosome segregation	30/2800	127/15270	0.23622	1.28825	1.54564	0.0793593	0.721471	0.703333	Cgil0003670.1/Cgil0011270.1/Cgil0030120.1/Cgil0032180.1/Cgil0051570.1/Cgil0051580.1/Cgil0070590.1/Cgil0087780.1/Cgil0097070.1/Cgil0107400.1/Cgil0110880.1/Cgil0112060.1/Cgil0115050.1/Cgil0126880.1/Cgil0133830.1/Cgil0146990.1/Cgil0169610.1/Cgil0194450.1/Cgil0194510.1/Cgil0196190.1/Cgil0208890.1/Cgil0219810.1/Cgil0234860.1/Cgil0265580.1/Cgil0294940.1/Cgil0308420.1/Cgil0343960.1/Cgil0368660.1/Cgil038…	30
BP	GO:0009098	L-leucine biosynthetic process	3/2800	6/15270	0.5	2.72679	2.00462	0.0794773	0.721471	0.703333	Cgil0178560.1/Cgil0189040.1/Cgil0304430.1	3
BP	GO:0009133	nucleoside diphosphate biosynthetic process	3/2800	6/15270	0.5	2.72679	2.00462	0.0794773	0.721471	0.703333	Cgil0211500.1/Cgil0222590.1/Cgil0278660.1	3
BP	GO:0009138	pyrimidine nucleoside diphosphate metabolic process	3/2800	6/15270	0.5	2.72679	2.00462	0.0794773	0.721471	0.703333	Cgil0211500.1/Cgil0222590.1/Cgil0278660.1	3
BP	GO:0009139	pyrimidine nucleoside diphosphate biosynthetic process	3/2800	6/15270	0.5	2.72679	2.00462	0.0794773	0.721471	0.703333	Cgil0211500.1/Cgil0222590.1/Cgil0278660.1	3
BP	GO:0009303	rRNA transcription	3/2800	6/15270	0.5	2.72679	2.00462	0.0794773	0.721471	0.703333	Cgil0095640.1/Cgil0095650.1/Cgil0329800.1	3
BP	GO:0009615	response to virus	3/2800	6/15270	0.5	2.72679	2.00462	0.0794773	0.721471	0.703333	Cgil0160040.1/Cgil0329800.1/Cgil0387670.1	3
BP	GO:0030497	fatty acid elongation	3/2800	6/15270	0.5	2.72679	2.00462	0.0794773	0.721471	0.703333	Cgil0055690.1/Cgil0088640.1/Cgil0266340.1	3
BP	GO:0045717	negative regulation of fatty acid biosynthetic process	3/2800	6/15270	0.5	2.72679	2.00462	0.0794773	0.721471	0.703333	Cgil0141870.1/Cgil0152830.1/Cgil0152860.1	3
BP	GO:0045922	negative regulation of fatty acid metabolic process	3/2800	6/15270	0.5	2.72679	2.00462	0.0794773	0.721471	0.703333	Cgil0141870.1/Cgil0152830.1/Cgil0152860.1	3
BP	GO:0046083	adenine metabolic process	3/2800	6/15270	0.5	2.72679	2.00462	0.0794773	0.721471	0.703333	Cgil0100020.1/Cgil0101250.1/Cgil0229260.1	3
BP	GO:0046084	adenine biosynthetic process	3/2800	6/15270	0.5	2.72679	2.00462	0.0794773	0.721471	0.703333	Cgil0100020.1/Cgil0101250.1/Cgil0229260.1	3
BP	GO:1901292	nucleoside phosphate catabolic process	18/2800	71/15270	0.253521	1.3826	1.53113	0.0877958	0.721471	0.703333	Cgil0032050.1/Cgil0038120.1/Cgil0081820.1/Cgil0081830.1/Cgil0093690.1/Cgil0142000.1/Cgil0190020.1/Cgil0259280.1/Cgil0266880.1/Cgil0282150.1/Cgil0294420.1/Cgil0294430.1/Cgil0294480.1/Cgil0313480.1/Cgil0341100.1/Cgil0349380.1/Cgil0363020.1/Cgil0387530.1	18
BP	GO:1901293	nucleoside phosphate biosynthetic process	44/2800	197/15270	0.22335	1.21806	1.45967	0.0880876	0.721471	0.703333	Cgil0009150.1/Cgil0038120.1/Cgil0042800.1/Cgil0044280.1/Cgil0054900.1/Cgil0058940.1/Cgil0069210.1/Cgil0070550.1/Cgil0084770.1/Cgil0087590.1/Cgil0093690.1/Cgil0094300.1/Cgil0094410.1/Cgil0100020.1/Cgil0101250.1/Cgil0108520.1/Cgil0112180.1/Cgil0131730.1/Cgil0133790.1/Cgil0148700.1/Cgil0164150.1/Cgil0192250.1/Cgil0211500.1/Cgil0222590.1/Cgil0222670.1/Cgil0227320.1/Cgil0229260.1/Cgil0232270.1/Cgil024…	44
BP	GO:0006635	fatty acid beta-oxidation	8/2800	26/15270	0.307692	1.67802	1.63958	0.0882245	0.721471	0.703333	Cgil0043330.1/Cgil0066770.1/Cgil0066780.1/Cgil0072900.1/Cgil0162390.1/Cgil0182270.1/Cgil0184300.1/Cgil0270840.1	8
BP	GO:0090329	regulation of DNA-templated DNA replication	8/2800	26/15270	0.307692	1.67802	1.63958	0.0882245	0.721471	0.703333	Cgil0107570.1/Cgil0136380.1/Cgil0137900.1/Cgil0138080.1/Cgil0140180.1/Cgil0148800.1/Cgil0151690.1/Cgil0361190.1	8
BP	GO:0000917	division septum assembly	2/2800	3/15270	0.666667	3.63571	2.16338	0.08852	0.721471	0.703333	Cgil0097070.1/Cgil0121400.1	2
BP	GO:0002100	tRNA wobble adenosine to inosine editing	2/2800	3/15270	0.666667	3.63571	2.16338	0.08852	0.721471	0.703333	Cgil0084490.1/Cgil0385910.1	2
BP	GO:0002940	tRNA N2-guanine methylation	2/2800	3/15270	0.666667	3.63571	2.16338	0.08852	0.721471	0.703333	Cgil0071550.1/Cgil0119450.1	2
BP	GO:0006015	5-phosphoribose 1-diphosphate biosynthetic process	2/2800	3/15270	0.666667	3.63571	2.16338	0.08852	0.721471	0.703333	Cgil0246550.1/Cgil0377760.1	2
BP	GO:0006097	glyoxylate cycle	2/2800	3/15270	0.666667	3.63571	2.16338	0.08852	0.721471	0.703333	Cgil0052380.1/Cgil0323430.1	2
BP	GO:0006213	pyrimidine nucleoside metabolic process	2/2800	3/15270	0.666667	3.63571	2.16338	0.08852	0.721471	0.703333	Cgil0009770.1/Cgil0109250.1	2
BP	GO:0006225	UDP biosynthetic process	2/2800	3/15270	0.666667	3.63571	2.16338	0.08852	0.721471	0.703333	Cgil0211500.1/Cgil0222590.1	2
BP	GO:0006433	prolyl-tRNA aminoacylation	2/2800	3/15270	0.666667	3.63571	2.16338	0.08852	0.721471	0.703333	Cgil0139260.1/Cgil0352880.1	2
BP	GO:0007292	female gamete generation	2/2800	3/15270	0.666667	3.63571	2.16338	0.08852	0.721471	0.703333	Cgil0082770.1/Cgil0136660.1	2
BP	GO:0009188	ribonucleoside diphosphate biosynthetic process	2/2800	3/15270	0.666667	3.63571	2.16338	0.08852	0.721471	0.703333	Cgil0211500.1/Cgil0222590.1	2
BP	GO:0009193	pyrimidine ribonucleoside diphosphate metabolic process	2/2800	3/15270	0.666667	3.63571	2.16338	0.08852	0.721471	0.703333	Cgil0211500.1/Cgil0222590.1	2
BP	GO:0009194	pyrimidine ribonucleoside diphosphate biosynthetic process	2/2800	3/15270	0.666667	3.63571	2.16338	0.08852	0.721471	0.703333	Cgil0211500.1/Cgil0222590.1	2
BP	GO:0009616	RNAi-mediated antiviral immune response	2/2800	3/15270	0.666667	3.63571	2.16338	0.08852	0.721471	0.703333	Cgil0160040.1/Cgil0387670.1	2
BP	GO:0010090	trichome morphogenesis	2/2800	3/15270	0.666667	3.63571	2.16338	0.08852	0.721471	0.703333	Cgil0279440.1/Cgil0313480.1	2
BP	GO:0010267	ta-siRNA processing	2/2800	3/15270	0.666667	3.63571	2.16338	0.08852	0.721471	0.703333	Cgil0160040.1/Cgil0387670.1	2
BP	GO:0019367	fatty acid elongation, saturated fatty acid	2/2800	3/15270	0.666667	3.63571	2.16338	0.08852	0.721471	0.703333	Cgil0055690.1/Cgil0266340.1	2
BP	GO:0019368	fatty acid elongation, unsaturated fatty acid	2/2800	3/15270	0.666667	3.63571	2.16338	0.08852	0.721471	0.703333	Cgil0055690.1/Cgil0266340.1	2
BP	GO:0032506	cytokinetic process	2/2800	3/15270	0.666667	3.63571	2.16338	0.08852	0.721471	0.703333	Cgil0097070.1/Cgil0121400.1	2
BP	GO:0032954	regulation of cytokinetic process	2/2800	3/15270	0.666667	3.63571	2.16338	0.08852	0.721471	0.703333	Cgil0097070.1/Cgil0121400.1	2
BP	GO:0032955	regulation of division septum assembly	2/2800	3/15270	0.666667	3.63571	2.16338	0.08852	0.721471	0.703333	Cgil0097070.1/Cgil0121400.1	2
BP	GO:0034389	lipid droplet organization	2/2800	3/15270	0.666667	3.63571	2.16338	0.08852	0.721471	0.703333	Cgil0018220.1/Cgil0018260.1	2
BP	GO:0034625	fatty acid elongation, monounsaturated fatty acid	2/2800	3/15270	0.666667	3.63571	2.16338	0.08852	0.721471	0.703333	Cgil0055690.1/Cgil0266340.1	2
BP	GO:0034626	fatty acid elongation, polyunsaturated fatty acid	2/2800	3/15270	0.666667	3.63571	2.16338	0.08852	0.721471	0.703333	Cgil0055690.1/Cgil0266340.1	2
BP	GO:0036294	cellular response to decreased oxygen levels	2/2800	3/15270	0.666667	3.63571	2.16338	0.08852	0.721471	0.703333	Cgil0250830.1/Cgil0253030.1	2
BP	GO:0038202	TORC1 signaling	2/2800	3/15270	0.666667	3.63571	2.16338	0.08852	0.721471	0.703333	Cgil0281040.1/Cgil0329800.1	2
BP	GO:0046048	UDP metabolic process	2/2800	3/15270	0.666667	3.63571	2.16338	0.08852	0.721471	0.703333	Cgil0211500.1/Cgil0222590.1	2
BP	GO:0046391	5-phosphoribose 1-diphosphate metabolic process	2/2800	3/15270	0.666667	3.63571	2.16338	0.08852	0.721471	0.703333	Cgil0246550.1/Cgil0377760.1	2
BP	GO:0046416	D-amino acid metabolic process	2/2800	3/15270	0.666667	3.63571	2.16338	0.08852	0.721471	0.703333	Cgil0099180.1/Cgil0240770.1	2
BP	GO:0051495	positive regulation of cytoskeleton organization	2/2800	3/15270	0.666667	3.63571	2.16338	0.08852	0.721471	0.703333	Cgil0205970.1/Cgil0311040.1	2
BP	GO:0071453	cellular response to oxygen levels	2/2800	3/15270	0.666667	3.63571	2.16338	0.08852	0.721471	0.703333	Cgil0250830.1/Cgil0253030.1	2
BP	GO:0071456	cellular response to hypoxia	2/2800	3/15270	0.666667	3.63571	2.16338	0.08852	0.721471	0.703333	Cgil0250830.1/Cgil0253030.1	2
BP	GO:0071472	cellular response to salt stress	2/2800	3/15270	0.666667	3.63571	2.16338	0.08852	0.721471	0.703333	Cgil0117010.1/Cgil0292560.1	2
BP	GO:0090529	cell septum assembly	2/2800	3/15270	0.666667	3.63571	2.16338	0.08852	0.721471	0.703333	Cgil0097070.1/Cgil0121400.1	2
BP	GO:0090646	mitochondrial tRNA processing	2/2800	3/15270	0.666667	3.63571	2.16338	0.08852	0.721471	0.703333	Cgil0006180.1/Cgil0306360.1	2
BP	GO:0170043	non-proteinogenic amino acid biosynthetic process	2/2800	3/15270	0.666667	3.63571	2.16338	0.08852	0.721471	0.703333	Cgil0139120.1/Cgil0240770.1	2
BP	GO:1901891	regulation of cell septum assembly	2/2800	3/15270	0.666667	3.63571	2.16338	0.08852	0.721471	0.703333	Cgil0097070.1/Cgil0121400.1	2
BP	GO:1902905	positive regulation of supramolecular fiber organization	2/2800	3/15270	0.666667	3.63571	2.16338	0.08852	0.721471	0.703333	Cgil0205970.1/Cgil0311040.1	2
BP	GO:1990918	double-strand break repair involved in meiotic recombination	2/2800	3/15270	0.666667	3.63571	2.16338	0.08852	0.721471	0.703333	Cgil0271830.1/Cgil0271860.1	2
BP	GO:0000278	mitotic cell cycle	53/2800	242/15270	0.219008	1.19438	1.44429	0.0888703	0.721471	0.703333	Cgil0003670.1/Cgil0010610.1/Cgil0030120.1/Cgil0032180.1/Cgil0038970.1/Cgil0051570.1/Cgil0051580.1/Cgil0051750.1/Cgil0070590.1/Cgil0082550.1/Cgil0097070.1/Cgil0107400.1/Cgil0107570.1/Cgil0111110.1/Cgil0112060.1/Cgil0136380.1/Cgil0137900.1/Cgil0139950.1/Cgil0146990.1/Cgil0148800.1/Cgil0149430.1/Cgil0150420.1/Cgil0150510.1/Cgil0151690.1/Cgil0162430.1/Cgil0169610.1/Cgil0180510.1/Cgil0180520.1/Cgil018…	53
BP	GO:0032787	monocarboxylic acid metabolic process	72/2800	338/15270	0.213018	1.16171	1.42456	0.0896688	0.721471	0.703333	Cgil0004250.1/Cgil0016500.1/Cgil0028090.1/Cgil0032050.1/Cgil0038120.1/Cgil0043330.1/Cgil0052380.1/Cgil0055690.1/Cgil0061060.1/Cgil0066770.1/Cgil0066780.1/Cgil0072100.1/Cgil0072900.1/Cgil0074970.1/Cgil0079170.1/Cgil0088640.1/Cgil0093690.1/Cgil0097330.1/Cgil0097340.1/Cgil0104510.1/Cgil0109980.1/Cgil0112180.1/Cgil0117500.1/Cgil0126000.1/Cgil0126840.1/Cgil0129030.1/Cgil0139940.1/Cgil0141870.1/Cgil014…	72
BP	GO:0061982	meiosis I cell cycle process	16/2800	62/15270	0.258065	1.40737	1.52301	0.0908086	0.721471	0.703333	Cgil0087780.1/Cgil0089470.1/Cgil0126880.1/Cgil0140070.1/Cgil0140180.1/Cgil0164390.1/Cgil0239830.1/Cgil0245650.1/Cgil0271830.1/Cgil0271860.1/Cgil0321640.1/Cgil0325010.1/Cgil0368660.1/Cgil0382550.1/Cgil0382590.1/Cgil0388740.1	16
BP	GO:0019216	regulation of lipid metabolic process	7/2800	22/15270	0.318182	1.73523	1.63523	0.0923366	0.721471	0.703333	Cgil0097330.1/Cgil0097340.1/Cgil0141870.1/Cgil0152830.1/Cgil0152860.1/Cgil0238050.1/Cgil0329800.1	7
BP	GO:0032784	regulation of DNA-templated transcription elongation	10/2800	35/15270	0.285714	1.55816	1.56648	0.0933041	0.721471	0.703333	Cgil0075330.1/Cgil0174430.1/Cgil0188130.1/Cgil0254160.1/Cgil0302790.1/Cgil0315250.1/Cgil0325660.1/Cgil0376520.1/Cgil0376550.1/Cgil0376560.1	10
BP	GO:0001558	regulation of cell growth	4/2800	10/15270	0.4	2.18143	1.77085	0.093365	0.721471	0.703333	Cgil0113620.1/Cgil0151610.1/Cgil0329800.1/Cgil0393010.1	4
BP	GO:0006047	UDP-N-acetylglucosamine metabolic process	4/2800	10/15270	0.4	2.18143	1.77085	0.093365	0.721471	0.703333	Cgil0070550.1/Cgil0148700.1/Cgil0246360.1/Cgil0353850.1	4
BP	GO:0006801	superoxide metabolic process	4/2800	10/15270	0.4	2.18143	1.77085	0.093365	0.721471	0.703333	Cgil0062360.1/Cgil0190800.1/Cgil0241990.1/Cgil0292560.1	4
BP	GO:0007020	microtubule nucleation	4/2800	10/15270	0.4	2.18143	1.77085	0.093365	0.721471	0.703333	Cgil0196190.1/Cgil0234860.1/Cgil0265580.1/Cgil0294940.1	4
BP	GO:0016106	sesquiterpenoid biosynthetic process	4/2800	10/15270	0.4	2.18143	1.77085	0.093365	0.721471	0.703333	Cgil0097330.1/Cgil0097340.1/Cgil0225570.1/Cgil0329800.1	4
BP	GO:0031848	protection from non-homologous end joining at telomere	4/2800	10/15270	0.4	2.18143	1.77085	0.093365	0.721471	0.703333	Cgil0053340.1/Cgil0104470.1/Cgil0112360.1/Cgil0273750.1	4
BP	GO:0033314	mitotic DNA replication checkpoint signaling	4/2800	10/15270	0.4	2.18143	1.77085	0.093365	0.721471	0.703333	Cgil0137900.1/Cgil0150510.1/Cgil0162430.1/Cgil0286300.1	4
BP	GO:0035194	regulatory ncRNA-mediated post-transcriptional gene silencing	4/2800	10/15270	0.4	2.18143	1.77085	0.093365	0.721471	0.703333	Cgil0005220.1/Cgil0160040.1/Cgil0292560.1/Cgil0387670.1	4
BP	GO:0043247	telomere maintenance in response to DNA damage	4/2800	10/15270	0.4	2.18143	1.77085	0.093365	0.721471	0.703333	Cgil0053340.1/Cgil0104470.1/Cgil0112360.1/Cgil0273750.1	4
BP	GO:0046349	amino sugar biosynthetic process	4/2800	10/15270	0.4	2.18143	1.77085	0.093365	0.721471	0.703333	Cgil0070550.1/Cgil0148700.1/Cgil0246360.1/Cgil0353850.1	4
BP	GO:0098869	cellular oxidant detoxification	4/2800	10/15270	0.4	2.18143	1.77085	0.093365	0.721471	0.703333	Cgil0062360.1/Cgil0134410.1/Cgil0190800.1/Cgil0292560.1	4
BP	GO:0006289	nucleotide-excision repair	12/2800	44/15270	0.272727	1.48734	1.53396	0.0943112	0.721471	0.703333	Cgil0025520.1/Cgil0048860.1/Cgil0103830.1/Cgil0117780.1/Cgil0117820.1/Cgil0132600.1/Cgil0149570.1/Cgil0245650.1/Cgil0271830.1/Cgil0271860.1/Cgil0298280.1/Cgil0306220.1	12
BP	GO:0140014	mitotic nuclear division	17/2800	67/15270	0.253731	1.38374	1.49164	0.0945612	0.721471	0.703333	Cgil0003670.1/Cgil0032180.1/Cgil0051570.1/Cgil0051580.1/Cgil0070590.1/Cgil0097070.1/Cgil0107400.1/Cgil0112060.1/Cgil0146990.1/Cgil0169610.1/Cgil0194510.1/Cgil0196190.1/Cgil0208890.1/Cgil0219810.1/Cgil0267160.1/Cgil0343960.1/Cgil0361190.1	17
BP	GO:0006526	L-arginine biosynthetic process	5/2800	14/15270	0.357143	1.9477	1.681	0.0966405	0.721471	0.703333	Cgil0139120.1/Cgil0255550.1/Cgil0323710.1/Cgil0323720.1/Cgil0334870.1	5
BP	GO:0042593	glucose homeostasis	5/2800	14/15270	0.357143	1.9477	1.681	0.0966405	0.721471	0.703333	Cgil0032050.1/Cgil0294420.1/Cgil0294430.1/Cgil0294480.1/Cgil0329800.1	5
BP	GO:0042545	cell wall modification	27/2800	115/15270	0.234783	1.2804	1.43023	0.0977608	0.721471	0.703333	Cgil0006710.1/Cgil0038050.1/Cgil0082000.1/Cgil0133180.1/Cgil0136570.1/Cgil0175190.1/Cgil0181680.1/Cgil0189220.1/Cgil0189230.1/Cgil0209870.1/Cgil0212030.1/Cgil0217950.1/Cgil0217960.1/Cgil0223300.1/Cgil0223320.1/Cgil0240270.1/Cgil0304690.1/Cgil0305430.1/Cgil0313580.1/Cgil0349250.1/Cgil0349270.1/Cgil0349330.1/Cgil0349340.1/Cgil0357220.1/Cgil0359900.1/Cgil0381550.1/Cgil0390820.1	27
BP	GO:0006091	generation of precursor metabolites and energy	60/2800	279/15270	0.215054	1.17281	1.38041	0.098078	0.721471	0.703333	Cgil0007840.1/Cgil0015230.1/Cgil0015280.1/Cgil0015550.1/Cgil0015620.1/Cgil0015670.1/Cgil0032050.1/Cgil0034170.1/Cgil0038120.1/Cgil0041510.1/Cgil0041770.1/Cgil0042100.1/Cgil0049840.1/Cgil0049880.1/Cgil0050070.1/Cgil0052380.1/Cgil0058940.1/Cgil0062880.1/Cgil0086020.1/Cgil0086080.1/Cgil0088420.1/Cgil0093690.1/Cgil0097550.1/Cgil0109980.1/Cgil0114830.1/Cgil0117110.1/Cgil0142000.1/Cgil0152550.1/Cgil016…	60
BP	GO:0006364	rRNA processing	57/2800	264/15270	0.215909	1.17748	1.37835	0.098825	0.721471	0.703333	Cgil0004130.1/Cgil0017000.1/Cgil0027900.1/Cgil0036470.1/Cgil0042340.1/Cgil0045630.1/Cgil0048390.1/Cgil0056860.1/Cgil0057820.1/Cgil0063840.1/Cgil0075680.1/Cgil0076440.1/Cgil0092410.1/Cgil0099030.1/Cgil0104180.1/Cgil0116320.1/Cgil0131340.1/Cgil0139350.1/Cgil0144650.1/Cgil0147000.1/Cgil0157710.1/Cgil0181060.1/Cgil0187250.1/Cgil0187980.1/Cgil0202080.1/Cgil0208820.1/Cgil0212690.1/Cgil0224570.1/Cgil022…	57
BP	GO:0009698	phenylpropanoid metabolic process	29/2800	125/15270	0.232	1.26523	1.41089	0.100048	0.721471	0.703333	Cgil0054880.1/Cgil0100830.1/Cgil0100850.1/Cgil0101220.1/Cgil0112180.1/Cgil0139940.1/Cgil0145460.1/Cgil0145480.1/Cgil0165330.1/Cgil0187120.1/Cgil0204440.1/Cgil0204450.1/Cgil0218910.1/Cgil0218920.1/Cgil0223070.1/Cgil0223120.1/Cgil0223130.1/Cgil0238440.1/Cgil0263900.1/Cgil0275320.1/Cgil0287180.1/Cgil0307130.1/Cgil0307140.1/Cgil0308480.1/Cgil0332200.1/Cgil0387780.1/Cgil0387800.1/Cgil0390650.1/Cgil039…	29
BP	GO:0009165	nucleotide biosynthetic process	31/2800	135/15270	0.22963	1.2523	1.39523	0.101865	0.721471	0.703333	Cgil0009150.1/Cgil0038120.1/Cgil0044280.1/Cgil0054900.1/Cgil0058940.1/Cgil0069210.1/Cgil0084770.1/Cgil0094300.1/Cgil0094410.1/Cgil0100020.1/Cgil0101250.1/Cgil0131730.1/Cgil0164150.1/Cgil0192250.1/Cgil0211500.1/Cgil0222590.1/Cgil0227320.1/Cgil0229260.1/Cgil0232270.1/Cgil0246550.1/Cgil0260200.1/Cgil0262420.1/Cgil0266880.1/Cgil0269840.1/Cgil0276640.1/Cgil0278660.1/Cgil0284190.1/Cgil0315050.1/Cgil033…	31
BP	GO:0009072	aromatic amino acid metabolic process	24/2800	101/15270	0.237624	1.2959	1.41376	0.101947	0.721471	0.703333	Cgil0006560.1/Cgil0006750.1/Cgil0048870.1/Cgil0069590.1/Cgil0074970.1/Cgil0100170.1/Cgil0112590.1/Cgil0119950.1/Cgil0131330.1/Cgil0162420.1/Cgil0190960.1/Cgil0229670.1/Cgil0245640.1/Cgil0253020.1/Cgil0274850.1/Cgil0296150.1/Cgil0332440.1/Cgil0332470.1/Cgil0332520.1/Cgil0365670.1/Cgil0387780.1/Cgil0387800.1/Cgil0392880.1/Cgil0397180.1	24
BP	GO:0000724	double-strand break repair via homologous recombination	20/2800	82/15270	0.243902	1.33014	1.42038	0.103417	0.721471	0.703333	Cgil0086360.1/Cgil0088600.1/Cgil0111110.1/Cgil0112060.1/Cgil0130650.1/Cgil0133850.1/Cgil0152830.1/Cgil0152860.1/Cgil0245310.1/Cgil0245650.1/Cgil0297550.1/Cgil0309970.1/Cgil0325010.1/Cgil0343050.1/Cgil0361160.1/Cgil0365880.1/Cgil0383110.1/Cgil0383450.1/Cgil0385870.1/Cgil0401550.1	20
BP	GO:0006096	glycolytic process	14/2800	54/15270	0.259259	1.41389	1.44372	0.105516	0.721471	0.703333	Cgil0032050.1/Cgil0038120.1/Cgil0093690.1/Cgil0142000.1/Cgil0190020.1/Cgil0259280.1/Cgil0282150.1/Cgil0294420.1/Cgil0294430.1/Cgil0294480.1/Cgil0313480.1/Cgil0341100.1/Cgil0363020.1/Cgil0387530.1	14
BP	GO:0009134	nucleoside diphosphate catabolic process	14/2800	54/15270	0.259259	1.41389	1.44372	0.105516	0.721471	0.703333	Cgil0032050.1/Cgil0038120.1/Cgil0093690.1/Cgil0142000.1/Cgil0190020.1/Cgil0259280.1/Cgil0282150.1/Cgil0294420.1/Cgil0294430.1/Cgil0294480.1/Cgil0313480.1/Cgil0341100.1/Cgil0363020.1/Cgil0387530.1	14
BP	GO:0009135	purine nucleoside diphosphate metabolic process	14/2800	54/15270	0.259259	1.41389	1.44372	0.105516	0.721471	0.703333	Cgil0032050.1/Cgil0038120.1/Cgil0093690.1/Cgil0142000.1/Cgil0190020.1/Cgil0259280.1/Cgil0282150.1/Cgil0294420.1/Cgil0294430.1/Cgil0294480.1/Cgil0313480.1/Cgil0341100.1/Cgil0363020.1/Cgil0387530.1	14
BP	GO:0009137	purine nucleoside diphosphate catabolic process	14/2800	54/15270	0.259259	1.41389	1.44372	0.105516	0.721471	0.703333	Cgil0032050.1/Cgil0038120.1/Cgil0093690.1/Cgil0142000.1/Cgil0190020.1/Cgil0259280.1/Cgil0282150.1/Cgil0294420.1/Cgil0294430.1/Cgil0294480.1/Cgil0313480.1/Cgil0341100.1/Cgil0363020.1/Cgil0387530.1	14
BP	GO:0009154	purine ribonucleotide catabolic process	14/2800	54/15270	0.259259	1.41389	1.44372	0.105516	0.721471	0.703333	Cgil0032050.1/Cgil0038120.1/Cgil0093690.1/Cgil0142000.1/Cgil0190020.1/Cgil0259280.1/Cgil0282150.1/Cgil0294420.1/Cgil0294430.1/Cgil0294480.1/Cgil0313480.1/Cgil0341100.1/Cgil0363020.1/Cgil0387530.1	14
BP	GO:0009179	purine ribonucleoside diphosphate metabolic process	14/2800	54/15270	0.259259	1.41389	1.44372	0.105516	0.721471	0.703333	Cgil0032050.1/Cgil0038120.1/Cgil0093690.1/Cgil0142000.1/Cgil0190020.1/Cgil0259280.1/Cgil0282150.1/Cgil0294420.1/Cgil0294430.1/Cgil0294480.1/Cgil0313480.1/Cgil0341100.1/Cgil0363020.1/Cgil0387530.1	14
BP	GO:0009181	purine ribonucleoside diphosphate catabolic process	14/2800	54/15270	0.259259	1.41389	1.44372	0.105516	0.721471	0.703333	Cgil0032050.1/Cgil0038120.1/Cgil0093690.1/Cgil0142000.1/Cgil0190020.1/Cgil0259280.1/Cgil0282150.1/Cgil0294420.1/Cgil0294430.1/Cgil0294480.1/Cgil0313480.1/Cgil0341100.1/Cgil0363020.1/Cgil0387530.1	14
BP	GO:0009191	ribonucleoside diphosphate catabolic process	14/2800	54/15270	0.259259	1.41389	1.44372	0.105516	0.721471	0.703333	Cgil0032050.1/Cgil0038120.1/Cgil0093690.1/Cgil0142000.1/Cgil0190020.1/Cgil0259280.1/Cgil0282150.1/Cgil0294420.1/Cgil0294430.1/Cgil0294480.1/Cgil0313480.1/Cgil0341100.1/Cgil0363020.1/Cgil0387530.1	14
BP	GO:0009261	ribonucleotide catabolic process	14/2800	54/15270	0.259259	1.41389	1.44372	0.105516	0.721471	0.703333	Cgil0032050.1/Cgil0038120.1/Cgil0093690.1/Cgil0142000.1/Cgil0190020.1/Cgil0259280.1/Cgil0282150.1/Cgil0294420.1/Cgil0294430.1/Cgil0294480.1/Cgil0313480.1/Cgil0341100.1/Cgil0363020.1/Cgil0387530.1	14
BP	GO:0019364	pyridine nucleotide catabolic process	14/2800	54/15270	0.259259	1.41389	1.44372	0.105516	0.721471	0.703333	Cgil0032050.1/Cgil0038120.1/Cgil0093690.1/Cgil0142000.1/Cgil0190020.1/Cgil0259280.1/Cgil0282150.1/Cgil0294420.1/Cgil0294430.1/Cgil0294480.1/Cgil0313480.1/Cgil0341100.1/Cgil0363020.1/Cgil0387530.1	14
BP	GO:0046031	ADP metabolic process	14/2800	54/15270	0.259259	1.41389	1.44372	0.105516	0.721471	0.703333	Cgil0032050.1/Cgil0038120.1/Cgil0093690.1/Cgil0142000.1/Cgil0190020.1/Cgil0259280.1/Cgil0282150.1/Cgil0294420.1/Cgil0294430.1/Cgil0294480.1/Cgil0313480.1/Cgil0341100.1/Cgil0363020.1/Cgil0387530.1	14
BP	GO:0046032	ADP catabolic process	14/2800	54/15270	0.259259	1.41389	1.44372	0.105516	0.721471	0.703333	Cgil0032050.1/Cgil0038120.1/Cgil0093690.1/Cgil0142000.1/Cgil0190020.1/Cgil0259280.1/Cgil0282150.1/Cgil0294420.1/Cgil0294430.1/Cgil0294480.1/Cgil0313480.1/Cgil0341100.1/Cgil0363020.1/Cgil0387530.1	14
BP	GO:0072522	purine-containing compound biosynthetic process	27/2800	116/15270	0.232759	1.26937	1.37994	0.106112	0.721471	0.703333	Cgil0009150.1/Cgil0042800.1/Cgil0044280.1/Cgil0058940.1/Cgil0069210.1/Cgil0087590.1/Cgil0093690.1/Cgil0094300.1/Cgil0094410.1/Cgil0100020.1/Cgil0101250.1/Cgil0108520.1/Cgil0112180.1/Cgil0131730.1/Cgil0192250.1/Cgil0222670.1/Cgil0227320.1/Cgil0229260.1/Cgil0232270.1/Cgil0246550.1/Cgil0260200.1/Cgil0276640.1/Cgil0284190.1/Cgil0315050.1/Cgil0325520.1/Cgil0335910.1/Cgil0377760.1	27
BP	GO:0007064	mitotic sister chromatid cohesion	8/2800	27/15270	0.296296	1.61587	1.51771	0.106124	0.721471	0.703333	Cgil0010500.1/Cgil0084190.1/Cgil0112060.1/Cgil0140370.1/Cgil0150300.1/Cgil0151980.1/Cgil0252020.1/Cgil0380570.1	8
BP	GO:0009826	unidimensional cell growth	12/2800	45/15270	0.266667	1.45429	1.44613	0.108147	0.721471	0.703333	Cgil0042930.1/Cgil0051460.1/Cgil0079540.1/Cgil0113620.1/Cgil0124860.1/Cgil0128310.1/Cgil0151610.1/Cgil0196770.1/Cgil0265470.1/Cgil0306200.1/Cgil0308680.1/Cgil0393010.1	12
BP	GO:0072523	purine-containing compound catabolic process	18/2800	73/15270	0.246575	1.34472	1.39893	0.108664	0.721471	0.703333	Cgil0032050.1/Cgil0038120.1/Cgil0076150.1/Cgil0081820.1/Cgil0081830.1/Cgil0093690.1/Cgil0142000.1/Cgil0190020.1/Cgil0219410.1/Cgil0259280.1/Cgil0282150.1/Cgil0294420.1/Cgil0294430.1/Cgil0294480.1/Cgil0313480.1/Cgil0341100.1/Cgil0363020.1/Cgil0387530.1	18
BP	GO:0061640	cytoskeleton-dependent cytokinesis	10/2800	36/15270	0.277778	1.51488	1.46556	0.108949	0.721471	0.703333	Cgil0010610.1/Cgil0038970.1/Cgil0051750.1/Cgil0102620.1/Cgil0180510.1/Cgil0180520.1/Cgil0180550.1/Cgil0235150.1/Cgil0382090.1/Cgil0400340.1	10
BP	GO:0006760	folic acid-containing compound metabolic process	15/2800	59/15270	0.254237	1.3865	1.40945	0.109992	0.721471	0.703333	Cgil0064730.1/Cgil0083030.1/Cgil0091760.1/Cgil0093810.1/Cgil0168820.1/Cgil0171300.1/Cgil0171330.1/Cgil0192920.1/Cgil0202800.1/Cgil0206560.1/Cgil0235700.1/Cgil0236500.1/Cgil0309850.1/Cgil0338740.1/Cgil0379360.1	15
BP	GO:0016049	cell growth	15/2800	59/15270	0.254237	1.3865	1.40945	0.109992	0.721471	0.703333	Cgil0042930.1/Cgil0051460.1/Cgil0079540.1/Cgil0113620.1/Cgil0124860.1/Cgil0128310.1/Cgil0151610.1/Cgil0196770.1/Cgil0265470.1/Cgil0306200.1/Cgil0308680.1/Cgil0329800.1/Cgil0338070.1/Cgil0341320.1/Cgil0393010.1	15
BP	GO:0022411	cellular component disassembly	19/2800	78/15270	0.24359	1.32843	1.37797	0.111422	0.721471	0.703333	Cgil0014810.1/Cgil0017060.1/Cgil0017070.1/Cgil0023810.1/Cgil0052990.1/Cgil0089740.1/Cgil0090000.1/Cgil0090230.1/Cgil0143720.1/Cgil0165130.1/Cgil0209270.1/Cgil0258740.1/Cgil0298790.1/Cgil0310740.1/Cgil0311040.1/Cgil0361160.1/Cgil0368610.1/Cgil0369980.1/Cgil0385770.1	19
BP	GO:0009892	negative regulation of metabolic process	66/2800	312/15270	0.211538	1.15364	1.29926	0.111468	0.721471	0.703333	Cgil0005220.1/Cgil0012800.1/Cgil0016340.1/Cgil0021100.1/Cgil0023000.1/Cgil0029190.1/Cgil0029660.1/Cgil0037700.1/Cgil0043050.1/Cgil0077920.1/Cgil0081640.1/Cgil0081650.1/Cgil0081850.1/Cgil0093720.1/Cgil0118760.1/Cgil0118860.1/Cgil0124150.1/Cgil0125520.1/Cgil0126130.1/Cgil0131340.1/Cgil0134550.1/Cgil0135900.1/Cgil0138080.1/Cgil0140180.1/Cgil0141870.1/Cgil0142440.1/Cgil0152830.1/Cgil0152860.1/Cgil016…	66
BP	GO:0006074	(1->3)-beta-D-glucan metabolic process	7/2800	23/15270	0.304348	1.65978	1.50046	0.112672	0.721471	0.703333	Cgil0022780.1/Cgil0031210.1/Cgil0054710.1/Cgil0058110.1/Cgil0252480.1/Cgil0289130.1/Cgil0328720.1	7
BP	GO:0006075	(1->3)-beta-D-glucan biosynthetic process	7/2800	23/15270	0.304348	1.65978	1.50046	0.112672	0.721471	0.703333	Cgil0022780.1/Cgil0031210.1/Cgil0054710.1/Cgil0058110.1/Cgil0252480.1/Cgil0289130.1/Cgil0328720.1	7
BP	GO:0065002	intracellular protein transmembrane transport	7/2800	23/15270	0.304348	1.65978	1.50046	0.112672	0.721471	0.703333	Cgil0036870.1/Cgil0040530.1/Cgil0113170.1/Cgil0114030.1/Cgil0262410.1/Cgil0284370.1/Cgil0297400.1	7
BP	GO:0120252	hydrocarbon metabolic process	7/2800	23/15270	0.304348	1.65978	1.50046	0.112672	0.721471	0.703333	Cgil0015820.1/Cgil0054860.1/Cgil0076110.1/Cgil0225550.1/Cgil0225570.1/Cgil0235430.1/Cgil0382140.1	7
BP	GO:0016072	rRNA metabolic process	59/2800	277/15270	0.212996	1.16159	1.28607	0.114802	0.721471	0.703333	Cgil0004130.1/Cgil0017000.1/Cgil0027900.1/Cgil0036470.1/Cgil0042340.1/Cgil0045630.1/Cgil0048390.1/Cgil0056860.1/Cgil0057820.1/Cgil0063840.1/Cgil0075680.1/Cgil0076440.1/Cgil0092410.1/Cgil0095640.1/Cgil0095650.1/Cgil0099030.1/Cgil0104180.1/Cgil0116320.1/Cgil0131340.1/Cgil0139350.1/Cgil0144650.1/Cgil0147000.1/Cgil0157710.1/Cgil0181060.1/Cgil0187250.1/Cgil0187980.1/Cgil0202080.1/Cgil0208820.1/Cgil021…	59
BP	GO:0044248	cellular catabolic process	97/2800	472/15270	0.205508	1.12076	1.26278	0.115538	0.721471	0.703333	Cgil0006300.1/Cgil0007840.1/Cgil0008290.1/Cgil0015140.1/Cgil0015820.1/Cgil0021040.1/Cgil0036360.1/Cgil0041350.1/Cgil0041770.1/Cgil0043330.1/Cgil0054860.1/Cgil0061740.1/Cgil0066770.1/Cgil0066780.1/Cgil0072100.1/Cgil0072900.1/Cgil0076110.1/Cgil0082870.1/Cgil0083220.1/Cgil0083340.1/Cgil0099180.1/Cgil0102420.1/Cgil0104510.1/Cgil0109190.1/Cgil0109980.1/Cgil0117500.1/Cgil0130660.1/Cgil0151710.1/Cgil015…	97
BP	GO:0009141	nucleoside triphosphate metabolic process	28/2800	122/15270	0.229508	1.25164	1.32231	0.115858	0.721471	0.703333	Cgil0032050.1/Cgil0038120.1/Cgil0058940.1/Cgil0081820.1/Cgil0081830.1/Cgil0093690.1/Cgil0142000.1/Cgil0190020.1/Cgil0211500.1/Cgil0227320.1/Cgil0259280.1/Cgil0260200.1/Cgil0262420.1/Cgil0266880.1/Cgil0276640.1/Cgil0277100.1/Cgil0278660.1/Cgil0282150.1/Cgil0284190.1/Cgil0294420.1/Cgil0294430.1/Cgil0294480.1/Cgil0313480.1/Cgil0315050.1/Cgil0341100.1/Cgil0363020.1/Cgil0370060.1/Cgil0387530.1	28
BP	GO:0006368	transcription elongation by RNA polymerase II	11/2800	41/15270	0.268293	1.46315	1.40712	0.116673	0.721471	0.703333	Cgil0075330.1/Cgil0109200.1/Cgil0174430.1/Cgil0196260.1/Cgil0254160.1/Cgil0302790.1/Cgil0315250.1/Cgil0325660.1/Cgil0376520.1/Cgil0376550.1/Cgil0376560.1	11
BP	GO:0042398	cellular modified amino acid biosynthetic process	9/2800	32/15270	0.28125	1.53382	1.43237	0.117117	0.721471	0.703333	Cgil0064730.1/Cgil0083030.1/Cgil0091760.1/Cgil0093810.1/Cgil0110410.1/Cgil0192920.1/Cgil0202800.1/Cgil0216190.1/Cgil0235700.1	9
BP	GO:0051225	spindle assembly	9/2800	32/15270	0.28125	1.53382	1.43237	0.117117	0.721471	0.703333	Cgil0011270.1/Cgil0110880.1/Cgil0115050.1/Cgil0133830.1/Cgil0194450.1/Cgil0196190.1/Cgil0234860.1/Cgil0265580.1/Cgil0294940.1	9
BP	GO:0072526	pyridine-containing compound catabolic process	14/2800	55/15270	0.254545	1.38818	1.36657	0.118813	0.721471	0.703333	Cgil0032050.1/Cgil0038120.1/Cgil0093690.1/Cgil0142000.1/Cgil0190020.1/Cgil0259280.1/Cgil0282150.1/Cgil0294420.1/Cgil0294430.1/Cgil0294480.1/Cgil0313480.1/Cgil0341100.1/Cgil0363020.1/Cgil0387530.1	14
BP	GO:0018342	protein prenylation	6/2800	19/15270	0.315789	1.72218	1.49253	0.118889	0.721471	0.703333	Cgil0078850.1/Cgil0078900.1/Cgil0142450.1/Cgil0150410.1/Cgil0373150.1/Cgil0378500.1	6
BP	GO:0042214	terpene metabolic process	6/2800	19/15270	0.315789	1.72218	1.49253	0.118889	0.721471	0.703333	Cgil0015820.1/Cgil0054860.1/Cgil0225550.1/Cgil0225570.1/Cgil0235430.1/Cgil0382140.1	6
BP	GO:0072350	tricarboxylic acid metabolic process	6/2800	19/15270	0.315789	1.72218	1.49253	0.118889	0.721471	0.703333	Cgil0042100.1/Cgil0161740.1/Cgil0195300.1/Cgil0262170.1/Cgil0323720.1/Cgil0396480.1	6
BP	GO:0097354	prenylation	6/2800	19/15270	0.315789	1.72218	1.49253	0.118889	0.721471	0.703333	Cgil0078850.1/Cgil0078900.1/Cgil0142450.1/Cgil0150410.1/Cgil0373150.1/Cgil0378500.1	6
BP	GO:1903046	meiotic cell cycle process	23/2800	98/15270	0.234694	1.27992	1.31727	0.119465	0.721471	0.703333	Cgil0078780.1/Cgil0082770.1/Cgil0087780.1/Cgil0089470.1/Cgil0102620.1/Cgil0126880.1/Cgil0140070.1/Cgil0140180.1/Cgil0152880.1/Cgil0164390.1/Cgil0194510.1/Cgil0208890.1/Cgil0219810.1/Cgil0239830.1/Cgil0245650.1/Cgil0271830.1/Cgil0271860.1/Cgil0321640.1/Cgil0325010.1/Cgil0368660.1/Cgil0382550.1/Cgil0382590.1/Cgil0388740.1	23
BP	GO:0051276	chromosome organization	61/2800	288/15270	0.211806	1.1551	1.25911	0.119619	0.721471	0.703333	Cgil0003670.1/Cgil0010500.1/Cgil0032180.1/Cgil0051570.1/Cgil0051580.1/Cgil0053340.1/Cgil0057600.1/Cgil0070590.1/Cgil0077920.1/Cgil0084190.1/Cgil0087780.1/Cgil0088600.1/Cgil0097070.1/Cgil0104470.1/Cgil0107400.1/Cgil0109200.1/Cgil0111110.1/Cgil0112060.1/Cgil0112360.1/Cgil0130650.1/Cgil0133850.1/Cgil0134050.1/Cgil0134450.1/Cgil0140180.1/Cgil0140370.1/Cgil0146990.1/Cgil0150300.1/Cgil0151980.1/Cgil016…	61
BP	GO:0043604	amide biosynthetic process	18/2800	74/15270	0.243243	1.32654	1.33427	0.120148	0.721471	0.703333	Cgil0042800.1/Cgil0064730.1/Cgil0078390.1/Cgil0083030.1/Cgil0087590.1/Cgil0091760.1/Cgil0093690.1/Cgil0108520.1/Cgil0112180.1/Cgil0129030.1/Cgil0202800.1/Cgil0216190.1/Cgil0222670.1/Cgil0235700.1/Cgil0264120.1/Cgil0313780.1/Cgil0323720.1/Cgil0325520.1	18
BP	GO:0006166	purine ribonucleoside salvage	3/2800	7/15270	0.428571	2.33724	1.67684	0.1206	0.721471	0.703333	Cgil0100020.1/Cgil0101250.1/Cgil0229260.1	3
BP	GO:0006449	regulation of translational termination	3/2800	7/15270	0.428571	2.33724	1.67684	0.1206	0.721471	0.703333	Cgil0090000.1/Cgil0090230.1/Cgil0258740.1	3
BP	GO:0009561	megagametogenesis	3/2800	7/15270	0.428571	2.33724	1.67684	0.1206	0.721471	0.703333	Cgil0071370.1/Cgil0119550.1/Cgil0136660.1	3
BP	GO:0035494	SNARE complex disassembly	3/2800	7/15270	0.428571	2.33724	1.67684	0.1206	0.721471	0.703333	Cgil0017060.1/Cgil0017070.1/Cgil0052990.1	3
BP	GO:0040031	snRNA modification	3/2800	7/15270	0.428571	2.33724	1.67684	0.1206	0.721471	0.703333	Cgil0004130.1/Cgil0313620.1/Cgil0390170.1	3
BP	GO:0042304	regulation of fatty acid biosynthetic process	3/2800	7/15270	0.428571	2.33724	1.67684	0.1206	0.721471	0.703333	Cgil0141870.1/Cgil0152830.1/Cgil0152860.1	3
BP	GO:0042789	mRNA transcription by RNA polymerase II	3/2800	7/15270	0.428571	2.33724	1.67684	0.1206	0.721471	0.703333	Cgil0376520.1/Cgil0376550.1/Cgil0376560.1	3
BP	GO:0043174	nucleoside salvage	3/2800	7/15270	0.428571	2.33724	1.67684	0.1206	0.721471	0.703333	Cgil0100020.1/Cgil0101250.1/Cgil0229260.1	3
BP	GO:0044088	regulation of vacuole organization	3/2800	7/15270	0.428571	2.33724	1.67684	0.1206	0.721471	0.703333	Cgil0183470.1/Cgil0294110.1/Cgil0313480.1	3
BP	GO:0051013	microtubule severing	3/2800	7/15270	0.428571	2.33724	1.67684	0.1206	0.721471	0.703333	Cgil0023810.1/Cgil0176260.1/Cgil0239450.1	3
BP	GO:0006900	vesicle budding from membrane	15/2800	60/15270	0.25	1.36339	1.33641	0.123006	0.721471	0.703333	Cgil0082930.1/Cgil0102290.1/Cgil0124300.1/Cgil0181000.1/Cgil0224840.1/Cgil0224880.1/Cgil0224890.1/Cgil0231150.1/Cgil0231210.1/Cgil0243940.1/Cgil0262800.1/Cgil0283130.1/Cgil0306510.1/Cgil0359030.1/Cgil0383420.1	15
BP	GO:0000302	response to reactive oxygen species	12/2800	46/15270	0.26087	1.42267	1.3604	0.123107	0.721471	0.703333	Cgil0062360.1/Cgil0068820.1/Cgil0190800.1/Cgil0203230.1/Cgil0227320.1/Cgil0251770.1/Cgil0253030.1/Cgil0292560.1/Cgil0299740.1/Cgil0339340.1/Cgil0343100.1/Cgil0388620.1	12
BP	GO:0046653	tetrahydrofolate metabolic process	12/2800	46/15270	0.26087	1.42267	1.3604	0.123107	0.721471	0.703333	Cgil0064730.1/Cgil0091760.1/Cgil0093810.1/Cgil0168820.1/Cgil0171300.1/Cgil0171330.1/Cgil0202800.1/Cgil0206560.1/Cgil0236500.1/Cgil0309850.1/Cgil0338740.1/Cgil0379360.1	12
BP	GO:0006360	transcription by RNA polymerase I	5/2800	15/15270	0.333333	1.81786	1.50165	0.124004	0.721471	0.703333	Cgil0095640.1/Cgil0095650.1/Cgil0098530.1/Cgil0116320.1/Cgil0190460.1	5
BP	GO:0007076	mitotic chromosome condensation	5/2800	15/15270	0.333333	1.81786	1.50165	0.124004	0.721471	0.703333	Cgil0051570.1/Cgil0051580.1/Cgil0107400.1/Cgil0112060.1/Cgil0194510.1	5
BP	GO:0016233	telomere capping	5/2800	15/15270	0.333333	1.81786	1.50165	0.124004	0.721471	0.703333	Cgil0053340.1/Cgil0104470.1/Cgil0112360.1/Cgil0273750.1/Cgil0310440.1	5
BP	GO:0016973	poly(A)+ mRNA export from nucleus	5/2800	15/15270	0.333333	1.81786	1.50165	0.124004	0.721471	0.703333	Cgil0090000.1/Cgil0090230.1/Cgil0109200.1/Cgil0211860.1/Cgil0258740.1	5
BP	GO:0033500	carbohydrate homeostasis	5/2800	15/15270	0.333333	1.81786	1.50165	0.124004	0.721471	0.703333	Cgil0032050.1/Cgil0294420.1/Cgil0294430.1/Cgil0294480.1/Cgil0329800.1	5
BP	GO:0035196	miRNA processing	5/2800	15/15270	0.333333	1.81786	1.50165	0.124004	0.721471	0.703333	Cgil0043050.1/Cgil0142440.1/Cgil0238050.1/Cgil0348800.1/Cgil0349750.1	5
BP	GO:0006164	purine nucleotide biosynthetic process	20/2800	84/15270	0.238095	1.29847	1.29978	0.124888	0.721471	0.703333	Cgil0009150.1/Cgil0044280.1/Cgil0058940.1/Cgil0069210.1/Cgil0094300.1/Cgil0094410.1/Cgil0100020.1/Cgil0101250.1/Cgil0131730.1/Cgil0192250.1/Cgil0227320.1/Cgil0229260.1/Cgil0232270.1/Cgil0246550.1/Cgil0260200.1/Cgil0276640.1/Cgil0284190.1/Cgil0315050.1/Cgil0335910.1/Cgil0377760.1	20
BP	GO:0016073	snRNA metabolic process	8/2800	28/15270	0.285714	1.55816	1.40078	0.125863	0.721471	0.703333	Cgil0004130.1/Cgil0011180.1/Cgil0146600.1/Cgil0313620.1/Cgil0374060.1/Cgil0374390.1/Cgil0386180.1/Cgil0390170.1	8
BP	GO:0010150	leaf senescence	4/2800	11/15270	0.363636	1.98312	1.54557	0.126216	0.721471	0.703333	Cgil0061720.1/Cgil0086820.1/Cgil0162210.1/Cgil0255060.1	4
BP	GO:0016925	protein sumoylation	4/2800	11/15270	0.363636	1.98312	1.54557	0.126216	0.721471	0.703333	Cgil0064960.1/Cgil0064980.1/Cgil0147810.1/Cgil0337890.1	4
BP	GO:0019915	lipid storage	4/2800	11/15270	0.363636	1.98312	1.54557	0.126216	0.721471	0.703333	Cgil0012560.1/Cgil0018220.1/Cgil0018260.1/Cgil0209410.1	4
BP	GO:0031204	post-translational protein targeting to membrane, translocation	4/2800	11/15270	0.363636	1.98312	1.54557	0.126216	0.721471	0.703333	Cgil0040530.1/Cgil0113170.1/Cgil0114030.1/Cgil0297400.1	4
BP	GO:0046033	AMP metabolic process	4/2800	11/15270	0.363636	1.98312	1.54557	0.126216	0.721471	0.703333	Cgil0069210.1/Cgil0094300.1/Cgil0094410.1/Cgil0229260.1	4
BP	GO:0046785	microtubule polymerization	4/2800	11/15270	0.363636	1.98312	1.54557	0.126216	0.721471	0.703333	Cgil0196190.1/Cgil0234860.1/Cgil0265580.1/Cgil0294940.1	4
BP	GO:0090693	plant organ senescence	4/2800	11/15270	0.363636	1.98312	1.54557	0.126216	0.721471	0.703333	Cgil0061720.1/Cgil0086820.1/Cgil0162210.1/Cgil0255060.1	4
BP	GO:0016042	lipid catabolic process	33/2800	148/15270	0.222973	1.216	1.25121	0.12734	0.721471	0.703333	Cgil0011630.1/Cgil0015820.1/Cgil0043330.1/Cgil0054860.1/Cgil0061740.1/Cgil0066770.1/Cgil0066780.1/Cgil0070210.1/Cgil0072900.1/Cgil0104510.1/Cgil0109710.1/Cgil0133610.1/Cgil0154970.1/Cgil0161580.1/Cgil0162390.1/Cgil0167470.1/Cgil0167540.1/Cgil0182270.1/Cgil0184300.1/Cgil0225550.1/Cgil0225570.1/Cgil0235430.1/Cgil0241800.1/Cgil0265150.1/Cgil0265160.1/Cgil0265190.1/Cgil0270840.1/Cgil0332090.1/Cgil033…	33
BP	GO:0007131	reciprocal meiotic recombination	13/2800	51/15270	0.254902	1.39013	1.32236	0.128498	0.721471	0.703333	Cgil0089470.1/Cgil0140070.1/Cgil0140180.1/Cgil0164390.1/Cgil0245650.1/Cgil0271830.1/Cgil0271860.1/Cgil0321640.1/Cgil0325010.1/Cgil0368660.1/Cgil0382550.1/Cgil0382590.1/Cgil0388740.1	13
BP	GO:0035825	homologous recombination	13/2800	51/15270	0.254902	1.39013	1.32236	0.128498	0.721471	0.703333	Cgil0089470.1/Cgil0140070.1/Cgil0140180.1/Cgil0164390.1/Cgil0245650.1/Cgil0271830.1/Cgil0271860.1/Cgil0321640.1/Cgil0325010.1/Cgil0368660.1/Cgil0382550.1/Cgil0382590.1/Cgil0388740.1	13
BP	GO:0140527	reciprocal homologous recombination	13/2800	51/15270	0.254902	1.39013	1.32236	0.128498	0.721471	0.703333	Cgil0089470.1/Cgil0140070.1/Cgil0140180.1/Cgil0164390.1/Cgil0245650.1/Cgil0271830.1/Cgil0271860.1/Cgil0321640.1/Cgil0325010.1/Cgil0368660.1/Cgil0382550.1/Cgil0382590.1/Cgil0388740.1	13
BP	GO:0009063	amino acid catabolic process	23/2800	99/15270	0.232323	1.26699	1.26287	0.129889	0.721471	0.703333	Cgil0007840.1/Cgil0015140.1/Cgil0041770.1/Cgil0082870.1/Cgil0085470.1/Cgil0099180.1/Cgil0109190.1/Cgil0161850.1/Cgil0171300.1/Cgil0171330.1/Cgil0190960.1/Cgil0211680.1/Cgil0305760.1/Cgil0317460.1/Cgil0332440.1/Cgil0332470.1/Cgil0332520.1/Cgil0338920.1/Cgil0362680.1/Cgil0377570.1/Cgil0387780.1/Cgil0387800.1/Cgil0400830.1	23
BP	GO:0048609	multicellular organismal reproductive process	11/2800	42/15270	0.261905	1.42832	1.3171	0.133221	0.721471	0.703333	Cgil0051460.1/Cgil0078780.1/Cgil0080590.1/Cgil0082770.1/Cgil0086820.1/Cgil0102620.1/Cgil0109980.1/Cgil0126880.1/Cgil0136660.1/Cgil0152880.1/Cgil0332090.1	11
BP	GO:0009396	folic acid-containing compound biosynthetic process	7/2800	24/15270	0.291667	1.59062	1.37212	0.135144	0.721471	0.703333	Cgil0064730.1/Cgil0083030.1/Cgil0091760.1/Cgil0093810.1/Cgil0192920.1/Cgil0202800.1/Cgil0235700.1	7
BP	GO:0051274	beta-glucan biosynthetic process	20/2800	85/15270	0.235294	1.28319	1.24061	0.136549	0.721471	0.703333	Cgil0010610.1/Cgil0019360.1/Cgil0022780.1/Cgil0031210.1/Cgil0038970.1/Cgil0039050.1/Cgil0039070.1/Cgil0051750.1/Cgil0054710.1/Cgil0058110.1/Cgil0130940.1/Cgil0180510.1/Cgil0180520.1/Cgil0180550.1/Cgil0235150.1/Cgil0252480.1/Cgil0289130.1/Cgil0328720.1/Cgil0382090.1/Cgil0400340.1	20
BP	GO:0010605	negative regulation of macromolecule metabolic process	62/2800	297/15270	0.208754	1.13846	1.14179	0.143549	0.721471	0.703333	Cgil0005220.1/Cgil0012800.1/Cgil0016340.1/Cgil0021100.1/Cgil0023000.1/Cgil0029190.1/Cgil0029660.1/Cgil0037700.1/Cgil0043050.1/Cgil0077920.1/Cgil0081640.1/Cgil0081650.1/Cgil0081850.1/Cgil0093720.1/Cgil0118760.1/Cgil0118860.1/Cgil0124150.1/Cgil0125520.1/Cgil0126130.1/Cgil0131340.1/Cgil0134550.1/Cgil0135900.1/Cgil0138080.1/Cgil0140180.1/Cgil0142440.1/Cgil0160040.1/Cgil0160050.1/Cgil0198870.1/Cgil020…	62
BP	GO:0060560	developmental growth involved in morphogenesis	13/2800	52/15270	0.25	1.36339	1.2438	0.144085	0.721471	0.703333	Cgil0042930.1/Cgil0051460.1/Cgil0079540.1/Cgil0113620.1/Cgil0124860.1/Cgil0128310.1/Cgil0151610.1/Cgil0196770.1/Cgil0265470.1/Cgil0306200.1/Cgil0308680.1/Cgil0338070.1/Cgil0393010.1	13
BP	GO:0000045	autophagosome assembly	6/2800	20/15270	0.3	1.63607	1.34877	0.144814	0.721471	0.703333	Cgil0008290.1/Cgil0151710.1/Cgil0166920.1/Cgil0208600.1/Cgil0255060.1/Cgil0333700.1	6
BP	GO:0043171	peptide catabolic process	6/2800	20/15270	0.3	1.63607	1.34877	0.144814	0.721471	0.703333	Cgil0036360.1/Cgil0041350.1/Cgil0130660.1/Cgil0193420.1/Cgil0399230.1/Cgil0399320.1	6
BP	GO:0043244	regulation of protein-containing complex disassembly	6/2800	20/15270	0.3	1.63607	1.34877	0.144814	0.721471	0.703333	Cgil0090000.1/Cgil0090230.1/Cgil0209270.1/Cgil0258740.1/Cgil0311040.1/Cgil0361160.1	6
BP	GO:0048588	developmental cell growth	6/2800	20/15270	0.3	1.63607	1.34877	0.144814	0.721471	0.703333	Cgil0079540.1/Cgil0113620.1/Cgil0128310.1/Cgil0196770.1/Cgil0308680.1/Cgil0338070.1	6
BP	GO:1903829	positive regulation of protein localization	6/2800	20/15270	0.3	1.63607	1.34877	0.144814	0.721471	0.703333	Cgil0112060.1/Cgil0183470.1/Cgil0224880.1/Cgil0224890.1/Cgil0243940.1/Cgil0359030.1	6
BP	GO:1905037	autophagosome organization	6/2800	20/15270	0.3	1.63607	1.34877	0.144814	0.721471	0.703333	Cgil0008290.1/Cgil0151710.1/Cgil0166920.1/Cgil0208600.1/Cgil0255060.1/Cgil0333700.1	6
BP	GO:0006325	chromatin organization	34/2800	155/15270	0.219355	1.19627	1.16375	0.145081	0.721471	0.703333	Cgil0012520.1/Cgil0028030.1/Cgil0041000.1/Cgil0063810.1/Cgil0077920.1/Cgil0079000.1/Cgil0086090.1/Cgil0101720.1/Cgil0103210.1/Cgil0112060.1/Cgil0123920.1/Cgil0152130.1/Cgil0176260.1/Cgil0180390.1/Cgil0192410.1/Cgil0231980.1/Cgil0235960.1/Cgil0237870.1/Cgil0239450.1/Cgil0249290.1/Cgil0268690.1/Cgil0270990.1/Cgil0284200.1/Cgil0289490.1/Cgil0308650.1/Cgil0310880.1/Cgil0319090.1/Cgil0338760.1/Cgil034…	34
BP	GO:0009607	response to biotic stimulus	58/2800	277/15270	0.209386	1.1419	1.12938	0.146884	0.721471	0.703333	Cgil0005220.1/Cgil0006020.1/Cgil0021100.1/Cgil0067790.1/Cgil0077660.1/Cgil0080110.1/Cgil0080250.1/Cgil0080480.1/Cgil0080910.1/Cgil0099730.1/Cgil0102620.1/Cgil0128720.1/Cgil0130430.1/Cgil0134220.1/Cgil0160040.1/Cgil0160570.1/Cgil0160580.1/Cgil0162560.1/Cgil0166690.1/Cgil0169060.1/Cgil0183180.1/Cgil0183700.1/Cgil0183820.1/Cgil0200500.1/Cgil0204030.1/Cgil0205310.1/Cgil0206520.1/Cgil0212500.1/Cgil022…	58
BP	GO:0062012	regulation of small molecule metabolic process	8/2800	29/15270	0.275862	1.50443	1.28839	0.14736	0.721471	0.703333	Cgil0097330.1/Cgil0097340.1/Cgil0126000.1/Cgil0141870.1/Cgil0152830.1/Cgil0152860.1/Cgil0311830.1/Cgil0329800.1	8
BP	GO:0007127	meiosis I	14/2800	57/15270	0.245614	1.33947	1.21671	0.14817	0.721471	0.703333	Cgil0087780.1/Cgil0089470.1/Cgil0140070.1/Cgil0140180.1/Cgil0164390.1/Cgil0245650.1/Cgil0271830.1/Cgil0271860.1/Cgil0321640.1/Cgil0325010.1/Cgil0368660.1/Cgil0382550.1/Cgil0382590.1/Cgil0388740.1	14
BP	GO:0006970	response to osmotic stress	21/2800	91/15270	0.230769	1.25852	1.17203	0.150206	0.721471	0.703333	Cgil0001820.1/Cgil0015140.1/Cgil0068820.1/Cgil0080590.1/Cgil0086820.1/Cgil0117010.1/Cgil0126260.1/Cgil0197350.1/Cgil0203230.1/Cgil0229600.1/Cgil0235150.1/Cgil0250040.1/Cgil0292560.1/Cgil0299740.1/Cgil0308480.1/Cgil0323550.1/Cgil0338070.1/Cgil0339340.1/Cgil0389560.1/Cgil0390390.1/Cgil0397470.1	21
BP	GO:0045934	negative regulation of nucleobase-containing compound metabolic process	22/2800	96/15270	0.229167	1.24978	1.16329	0.151359	0.721471	0.703333	Cgil0021100.1/Cgil0023000.1/Cgil0029660.1/Cgil0077920.1/Cgil0093720.1/Cgil0118760.1/Cgil0118860.1/Cgil0134550.1/Cgil0135900.1/Cgil0138080.1/Cgil0140180.1/Cgil0235630.1/Cgil0239830.1/Cgil0245040.1/Cgil0251800.1/Cgil0269260.1/Cgil0310880.1/Cgil0319640.1/Cgil0346850.1/Cgil0357680.1/Cgil0382480.1/Cgil0392310.1	22
BP	GO:0042558	pteridine-containing compound metabolic process	15/2800	62/15270	0.241935	1.31941	1.19416	0.151573	0.721471	0.703333	Cgil0064730.1/Cgil0083030.1/Cgil0091760.1/Cgil0093810.1/Cgil0168820.1/Cgil0171300.1/Cgil0171330.1/Cgil0192920.1/Cgil0202800.1/Cgil0206560.1/Cgil0235700.1/Cgil0236500.1/Cgil0309850.1/Cgil0338740.1/Cgil0379360.1	15
BP	GO:0009144	purine nucleoside triphosphate metabolic process	23/2800	101/15270	0.227723	1.2419	1.15578	0.152307	0.721471	0.703333	Cgil0032050.1/Cgil0038120.1/Cgil0058940.1/Cgil0081820.1/Cgil0081830.1/Cgil0093690.1/Cgil0142000.1/Cgil0190020.1/Cgil0227320.1/Cgil0259280.1/Cgil0260200.1/Cgil0276640.1/Cgil0282150.1/Cgil0284190.1/Cgil0294420.1/Cgil0294430.1/Cgil0294480.1/Cgil0313480.1/Cgil0315050.1/Cgil0341100.1/Cgil0363020.1/Cgil0370060.1/Cgil0387530.1	23
BP	GO:0006888	endoplasmic reticulum to Golgi vesicle-mediated transport	25/2800	111/15270	0.225225	1.22828	1.1438	0.153684	0.721471	0.703333	Cgil0011850.1/Cgil0029340.1/Cgil0041720.1/Cgil0080930.1/Cgil0082930.1/Cgil0096850.1/Cgil0115840.1/Cgil0126120.1/Cgil0181000.1/Cgil0189810.1/Cgil0208600.1/Cgil0224840.1/Cgil0224880.1/Cgil0224890.1/Cgil0243940.1/Cgil0251620.1/Cgil0283130.1/Cgil0296020.1/Cgil0317080.1/Cgil0317120.1/Cgil0343960.1/Cgil0359030.1/Cgil0363430.1/Cgil0363530.1/Cgil0383420.1	25
BP	GO:0048519	negative regulation of biological process	93/2800	459/15270	0.202614	1.10497	1.08203	0.15373	0.721471	0.703333	Cgil0005220.1/Cgil0012800.1/Cgil0016340.1/Cgil0021100.1/Cgil0023000.1/Cgil0029190.1/Cgil0029660.1/Cgil0037700.1/Cgil0043050.1/Cgil0061720.1/Cgil0070590.1/Cgil0077920.1/Cgil0080590.1/Cgil0081640.1/Cgil0081650.1/Cgil0081850.1/Cgil0093720.1/Cgil0097070.1/Cgil0103900.1/Cgil0107570.1/Cgil0118760.1/Cgil0118860.1/Cgil0124150.1/Cgil0125520.1/Cgil0126130.1/Cgil0131340.1/Cgil0134550.1/Cgil0135900.1/Cgil013…	93
BP	GO:1901607	alpha-amino acid biosynthetic process	49/2800	232/15270	0.211207	1.15183	1.10424	0.154187	0.721471	0.703333	Cgil0002480.1/Cgil0006560.1/Cgil0006750.1/Cgil0007670.1/Cgil0015140.1/Cgil0021370.1/Cgil0036370.1/Cgil0039090.1/Cgil0039350.1/Cgil0056380.1/Cgil0069590.1/Cgil0076010.1/Cgil0081630.1/Cgil0098470.1/Cgil0100170.1/Cgil0112590.1/Cgil0131330.1/Cgil0138200.1/Cgil0139120.1/Cgil0142340.1/Cgil0161070.1/Cgil0168820.1/Cgil0171300.1/Cgil0171330.1/Cgil0178560.1/Cgil0189040.1/Cgil0189360.1/Cgil0196570.1/Cgil021…	49
BP	GO:0032984	protein-containing complex disassembly	16/2800	67/15270	0.238806	1.30235	1.17524	0.154409	0.721471	0.703333	Cgil0014810.1/Cgil0017060.1/Cgil0017070.1/Cgil0023810.1/Cgil0052990.1/Cgil0089740.1/Cgil0090000.1/Cgil0090230.1/Cgil0143720.1/Cgil0165130.1/Cgil0209270.1/Cgil0258740.1/Cgil0311040.1/Cgil0361160.1/Cgil0368610.1/Cgil0385770.1	16
BP	GO:0010928	regulation of auxin mediated signaling pathway	5/2800	16/15270	0.3125	1.70424	1.33549	0.154481	0.721471	0.703333	Cgil0087570.1/Cgil0110480.1/Cgil0278070.1/Cgil0283260.1/Cgil0329800.1	5
BP	GO:0019321	pentose metabolic process	5/2800	16/15270	0.3125	1.70424	1.33549	0.154481	0.721471	0.703333	Cgil0184460.1/Cgil0234960.1/Cgil0286650.1/Cgil0286660.1/Cgil0286670.1	5
BP	GO:0031109	microtubule polymerization or depolymerization	5/2800	16/15270	0.3125	1.70424	1.33549	0.154481	0.721471	0.703333	Cgil0023810.1/Cgil0196190.1/Cgil0234860.1/Cgil0265580.1/Cgil0294940.1	5
BP	GO:0048232	male gamete generation	5/2800	16/15270	0.3125	1.70424	1.33549	0.154481	0.721471	0.703333	Cgil0078780.1/Cgil0082770.1/Cgil0102620.1/Cgil0126880.1/Cgil0152880.1	5
BP	GO:0120255	olefinic compound biosynthetic process	5/2800	16/15270	0.3125	1.70424	1.33549	0.154481	0.721471	0.703333	Cgil0097330.1/Cgil0097340.1/Cgil0329800.1/Cgil0387780.1/Cgil0387800.1	5
BP	GO:0016050	vesicle organization	28/2800	126/15270	0.222222	1.2119	1.13177	0.154727	0.721471	0.703333	Cgil0080930.1/Cgil0082930.1/Cgil0102290.1/Cgil0106280.1/Cgil0112420.1/Cgil0115840.1/Cgil0124300.1/Cgil0165280.1/Cgil0181000.1/Cgil0216720.1/Cgil0224840.1/Cgil0224880.1/Cgil0224890.1/Cgil0230810.1/Cgil0231150.1/Cgil0231210.1/Cgil0243940.1/Cgil0262800.1/Cgil0277030.1/Cgil0283130.1/Cgil0294110.1/Cgil0306510.1/Cgil0329670.1/Cgil0359030.1/Cgil0363120.1/Cgil0363430.1/Cgil0383420.1/Cgil0388250.1	28
BP	GO:0006203	dGTP catabolic process	2/2800	4/15270	0.5	2.72679	1.63665	0.155786	0.721471	0.703333	Cgil0081820.1/Cgil0081830.1	2
BP	GO:0006356	regulation of transcription by RNA polymerase I	2/2800	4/15270	0.5	2.72679	1.63665	0.155786	0.721471	0.703333	Cgil0098530.1/Cgil0116320.1	2
BP	GO:0006382	adenosine to inosine editing	2/2800	4/15270	0.5	2.72679	1.63665	0.155786	0.721471	0.703333	Cgil0084490.1/Cgil0385910.1	2
BP	GO:0006437	tyrosyl-tRNA aminoacylation	2/2800	4/15270	0.5	2.72679	1.63665	0.155786	0.721471	0.703333	Cgil0314950.1/Cgil0325290.1	2
BP	GO:0007043	cell-cell junction assembly	2/2800	4/15270	0.5	2.72679	1.63665	0.155786	0.721471	0.703333	Cgil0133180.1/Cgil0209870.1	2
BP	GO:0008615	pyridoxine biosynthetic process	2/2800	4/15270	0.5	2.72679	1.63665	0.155786	0.721471	0.703333	Cgil0030110.1/Cgil0141790.1	2
BP	GO:0009146	purine nucleoside triphosphate catabolic process	2/2800	4/15270	0.5	2.72679	1.63665	0.155786	0.721471	0.703333	Cgil0081820.1/Cgil0081830.1	2
BP	GO:0009151	purine deoxyribonucleotide metabolic process	2/2800	4/15270	0.5	2.72679	1.63665	0.155786	0.721471	0.703333	Cgil0081820.1/Cgil0081830.1	2
BP	GO:0009155	purine deoxyribonucleotide catabolic process	2/2800	4/15270	0.5	2.72679	1.63665	0.155786	0.721471	0.703333	Cgil0081820.1/Cgil0081830.1	2
BP	GO:0009215	purine deoxyribonucleoside triphosphate metabolic process	2/2800	4/15270	0.5	2.72679	1.63665	0.155786	0.721471	0.703333	Cgil0081820.1/Cgil0081830.1	2
BP	GO:0009217	purine deoxyribonucleoside triphosphate catabolic process	2/2800	4/15270	0.5	2.72679	1.63665	0.155786	0.721471	0.703333	Cgil0081820.1/Cgil0081830.1	2
BP	GO:0009559	embryo sac central cell differentiation	2/2800	4/15270	0.5	2.72679	1.63665	0.155786	0.721471	0.703333	Cgil0071370.1/Cgil0119550.1	2
BP	GO:0009635	response to herbicide	2/2800	4/15270	0.5	2.72679	1.63665	0.155786	0.721471	0.703333	Cgil0324580.1/Cgil0324610.1	2
BP	GO:0010044	response to aluminum ion	2/2800	4/15270	0.5	2.72679	1.63665	0.155786	0.721471	0.703333	Cgil0179540.1/Cgil0286130.1	2
BP	GO:0010197	polar nucleus fusion	2/2800	4/15270	0.5	2.72679	1.63665	0.155786	0.721471	0.703333	Cgil0071370.1/Cgil0119550.1	2
BP	GO:0015851	nucleobase transport	2/2800	4/15270	0.5	2.72679	1.63665	0.155786	0.721471	0.703333	Cgil0071400.1/Cgil0211960.1	2
BP	GO:0016241	regulation of macroautophagy	2/2800	4/15270	0.5	2.72679	1.63665	0.155786	0.721471	0.703333	Cgil0209270.1/Cgil0329800.1	2
BP	GO:0030242	autophagy of peroxisome	2/2800	4/15270	0.5	2.72679	1.63665	0.155786	0.721471	0.703333	Cgil0208600.1/Cgil0333700.1	2
BP	GO:0032048	cardiolipin metabolic process	2/2800	4/15270	0.5	2.72679	1.63665	0.155786	0.721471	0.703333	Cgil0007180.1/Cgil0116720.1	2
BP	GO:0032049	cardiolipin biosynthetic process	2/2800	4/15270	0.5	2.72679	1.63665	0.155786	0.721471	0.703333	Cgil0007180.1/Cgil0116720.1	2
BP	GO:0034329	cell junction assembly	2/2800	4/15270	0.5	2.72679	1.63665	0.155786	0.721471	0.703333	Cgil0133180.1/Cgil0209870.1	2
BP	GO:0034330	cell junction organization	2/2800	4/15270	0.5	2.72679	1.63665	0.155786	0.721471	0.703333	Cgil0133180.1/Cgil0209870.1	2
BP	GO:0036444	calcium import into the mitochondrion	2/2800	4/15270	0.5	2.72679	1.63665	0.155786	0.721471	0.703333	Cgil0166220.1/Cgil0297570.1	2
BP	GO:0042790	nucleolar large rRNA transcription by RNA polymerase I	2/2800	4/15270	0.5	2.72679	1.63665	0.155786	0.721471	0.703333	Cgil0095640.1/Cgil0095650.1	2
BP	GO:0043111	replication fork arrest	2/2800	4/15270	0.5	2.72679	1.63665	0.155786	0.721471	0.703333	Cgil0138080.1/Cgil0140180.1	2
BP	GO:0045056	transcytosis	2/2800	4/15270	0.5	2.72679	1.63665	0.155786	0.721471	0.703333	Cgil0080930.1/Cgil0115840.1	2
BP	GO:0045216	cell-cell junction organization	2/2800	4/15270	0.5	2.72679	1.63665	0.155786	0.721471	0.703333	Cgil0133180.1/Cgil0209870.1	2
BP	GO:0045943	positive regulation of transcription by RNA polymerase I	2/2800	4/15270	0.5	2.72679	1.63665	0.155786	0.721471	0.703333	Cgil0098530.1/Cgil0116320.1	2
BP	GO:0046070	dGTP metabolic process	2/2800	4/15270	0.5	2.72679	1.63665	0.155786	0.721471	0.703333	Cgil0081820.1/Cgil0081830.1	2
BP	GO:0046487	glyoxylate metabolic process	2/2800	4/15270	0.5	2.72679	1.63665	0.155786	0.721471	0.703333	Cgil0052380.1/Cgil0323430.1	2
BP	GO:0048564	photosystem I assembly	2/2800	4/15270	0.5	2.72679	1.63665	0.155786	0.721471	0.703333	Cgil0334740.1/Cgil0352690.1	2
BP	GO:0071763	nuclear membrane organization	2/2800	4/15270	0.5	2.72679	1.63665	0.155786	0.721471	0.703333	Cgil0008290.1/Cgil0236730.1	2
BP	GO:0080050	regulation of seed development	2/2800	4/15270	0.5	2.72679	1.63665	0.155786	0.721471	0.703333	Cgil0080590.1/Cgil0332090.1	2
BP	GO:2000033	regulation of seed dormancy process	2/2800	4/15270	0.5	2.72679	1.63665	0.155786	0.721471	0.703333	Cgil0080590.1/Cgil0332090.1	2
BP	GO:2000034	regulation of seed maturation	2/2800	4/15270	0.5	2.72679	1.63665	0.155786	0.721471	0.703333	Cgil0080590.1/Cgil0332090.1	2
BP	GO:0006354	DNA-templated transcription elongation	12/2800	48/15270	0.25	1.36339	1.19485	0.156294	0.721471	0.703333	Cgil0075330.1/Cgil0109200.1/Cgil0174430.1/Cgil0188130.1/Cgil0196260.1/Cgil0254160.1/Cgil0302790.1/Cgil0315250.1/Cgil0325660.1/Cgil0376520.1/Cgil0376550.1/Cgil0376560.1	12
BP	GO:0000281	mitotic cytokinesis	9/2800	34/15270	0.264706	1.44359	1.22698	0.156743	0.721471	0.703333	Cgil0010610.1/Cgil0038970.1/Cgil0051750.1/Cgil0180510.1/Cgil0180520.1/Cgil0180550.1/Cgil0235150.1/Cgil0382090.1/Cgil0400340.1	9
BP	GO:0009833	plant-type primary cell wall biogenesis	9/2800	34/15270	0.264706	1.44359	1.22698	0.156743	0.721471	0.703333	Cgil0010610.1/Cgil0038970.1/Cgil0051750.1/Cgil0180510.1/Cgil0180520.1/Cgil0180550.1/Cgil0235150.1/Cgil0382090.1/Cgil0400340.1	9
BP	GO:0018205	peptidyl-lysine modification	9/2800	34/15270	0.264706	1.44359	1.22698	0.156743	0.721471	0.703333	Cgil0064960.1/Cgil0064980.1/Cgil0096800.1/Cgil0110240.1/Cgil0114820.1/Cgil0147810.1/Cgil0151500.1/Cgil0308280.1/Cgil0337890.1	9
BP	GO:0000075	cell cycle checkpoint signaling	18/2800	77/15270	0.233766	1.27486	1.14574	0.158733	0.721471	0.703333	Cgil0070590.1/Cgil0097070.1/Cgil0107570.1/Cgil0136380.1/Cgil0137900.1/Cgil0138080.1/Cgil0148800.1/Cgil0150510.1/Cgil0151690.1/Cgil0162430.1/Cgil0193290.1/Cgil0286300.1/Cgil0320090.1/Cgil0321640.1/Cgil0343960.1/Cgil0368660.1/Cgil0382550.1/Cgil0382590.1	18
BP	GO:1901988	negative regulation of cell cycle phase transition	18/2800	77/15270	0.233766	1.27486	1.14574	0.158733	0.721471	0.703333	Cgil0070590.1/Cgil0097070.1/Cgil0107570.1/Cgil0136380.1/Cgil0137900.1/Cgil0138080.1/Cgil0148800.1/Cgil0150510.1/Cgil0151690.1/Cgil0162430.1/Cgil0193290.1/Cgil0286300.1/Cgil0320090.1/Cgil0321640.1/Cgil0343960.1/Cgil0368660.1/Cgil0382550.1/Cgil0382590.1	18
BP	GO:0006893	Golgi to plasma membrane transport	7/2800	25/15270	0.28	1.527	1.24959	0.159618	0.721471	0.703333	Cgil0017060.1/Cgil0017070.1/Cgil0063820.1/Cgil0099880.1/Cgil0196770.1/Cgil0233210.1/Cgil0359100.1	7
BP	GO:0051053	negative regulation of DNA metabolic process	7/2800	25/15270	0.28	1.527	1.24959	0.159618	0.721471	0.703333	Cgil0023000.1/Cgil0077920.1/Cgil0134550.1/Cgil0138080.1/Cgil0140180.1/Cgil0239830.1/Cgil0310880.1	7
BP	GO:1901991	negative regulation of mitotic cell cycle phase transition	7/2800	25/15270	0.28	1.527	1.24959	0.159618	0.721471	0.703333	Cgil0070590.1/Cgil0097070.1/Cgil0137900.1/Cgil0150510.1/Cgil0162430.1/Cgil0286300.1/Cgil0343960.1	7
BP	GO:0009651	response to salt stress	19/2800	82/15270	0.231707	1.26363	1.13424	0.160354	0.721471	0.703333	Cgil0001820.1/Cgil0015140.1/Cgil0068820.1/Cgil0080590.1/Cgil0117010.1/Cgil0126260.1/Cgil0203230.1/Cgil0229600.1/Cgil0235150.1/Cgil0250040.1/Cgil0292560.1/Cgil0299740.1/Cgil0308480.1/Cgil0323550.1/Cgil0338070.1/Cgil0339340.1/Cgil0389560.1/Cgil0390390.1/Cgil0397470.1	19
BP	GO:0042742	defense response to bacterium	20/2800	87/15270	0.229885	1.25369	1.12446	0.161683	0.721471	0.703333	Cgil0006020.1/Cgil0067790.1/Cgil0077660.1/Cgil0080110.1/Cgil0080250.1/Cgil0134220.1/Cgil0169060.1/Cgil0204030.1/Cgil0206520.1/Cgil0228250.1/Cgil0277500.1/Cgil0298210.1/Cgil0327180.1/Cgil0327340.1/Cgil0329310.1/Cgil0347070.1/Cgil0364460.1/Cgil0383090.1/Cgil0388350.1/Cgil0389560.1	20
BP	GO:0006085	acetyl-CoA biosynthetic process	4/2800	12/15270	0.333333	1.81786	1.34298	0.16311	0.721471	0.703333	Cgil0093690.1/Cgil0112180.1/Cgil0222670.1/Cgil0325520.1	4
BP	GO:0006714	sesquiterpenoid metabolic process	4/2800	12/15270	0.333333	1.81786	1.34298	0.16311	0.721471	0.703333	Cgil0097330.1/Cgil0097340.1/Cgil0225570.1/Cgil0329800.1	4
BP	GO:0009264	deoxyribonucleotide catabolic process	4/2800	12/15270	0.333333	1.81786	1.34298	0.16311	0.721471	0.703333	Cgil0081820.1/Cgil0081830.1/Cgil0266880.1/Cgil0349380.1	4
BP	GO:0009969	xyloglucan biosynthetic process	4/2800	12/15270	0.333333	1.81786	1.34298	0.16311	0.721471	0.703333	Cgil0065710.1/Cgil0291990.1/Cgil0316130.1/Cgil0316240.1	4
BP	GO:0016441	post-transcriptional gene silencing	4/2800	12/15270	0.333333	1.81786	1.34298	0.16311	0.721471	0.703333	Cgil0005220.1/Cgil0160040.1/Cgil0292560.1/Cgil0387670.1	4
BP	GO:0016556	mRNA modification	4/2800	12/15270	0.333333	1.81786	1.34298	0.16311	0.721471	0.703333	Cgil0004130.1/Cgil0115830.1/Cgil0270710.1/Cgil0390170.1	4
BP	GO:0018022	peptidyl-lysine methylation	4/2800	12/15270	0.333333	1.81786	1.34298	0.16311	0.721471	0.703333	Cgil0096800.1/Cgil0110240.1/Cgil0114820.1/Cgil0308280.1	4
BP	GO:0018026	peptidyl-lysine monomethylation	4/2800	12/15270	0.333333	1.81786	1.34298	0.16311	0.721471	0.703333	Cgil0096800.1/Cgil0110240.1/Cgil0114820.1/Cgil0308280.1	4
BP	GO:0070973	protein localization to endoplasmic reticulum exit site	4/2800	12/15270	0.333333	1.81786	1.34298	0.16311	0.721471	0.703333	Cgil0041720.1/Cgil0224880.1/Cgil0224890.1/Cgil0243940.1	4
BP	GO:0071555	cell wall organization	62/2800	300/15270	0.206667	1.12707	1.05329	0.1638	0.721471	0.703333	Cgil0006710.1/Cgil0016220.1/Cgil0019360.1/Cgil0022780.1/Cgil0031210.1/Cgil0038050.1/Cgil0053000.1/Cgil0053850.1/Cgil0054710.1/Cgil0058110.1/Cgil0062580.1/Cgil0082000.1/Cgil0110330.1/Cgil0112070.1/Cgil0112110.1/Cgil0129060.1/Cgil0130940.1/Cgil0133180.1/Cgil0136570.1/Cgil0151300.1/Cgil0151370.1/Cgil0158780.1/Cgil0175190.1/Cgil0181680.1/Cgil0189220.1/Cgil0189230.1/Cgil0190830.1/Cgil0200690.1/Cgil020…	62
BP	GO:0009812	flavonoid metabolic process	10/2800	39/15270	0.25641	1.39835	1.18028	0.164067	0.721471	0.703333	Cgil0021310.1/Cgil0040280.1/Cgil0055820.1/Cgil0145570.1/Cgil0212270.1/Cgil0212410.1/Cgil0213570.1/Cgil0250310.1/Cgil0267570.1/Cgil0305100.1	10
BP	GO:0009813	flavonoid biosynthetic process	10/2800	39/15270	0.25641	1.39835	1.18028	0.164067	0.721471	0.703333	Cgil0021310.1/Cgil0040280.1/Cgil0055820.1/Cgil0145570.1/Cgil0212270.1/Cgil0212410.1/Cgil0213570.1/Cgil0250310.1/Cgil0267570.1/Cgil0305100.1	10
BP	GO:0046434	organophosphate catabolic process	23/2800	102/15270	0.22549	1.22973	1.10306	0.164285	0.721471	0.703333	Cgil0032050.1/Cgil0038120.1/Cgil0061740.1/Cgil0081820.1/Cgil0081830.1/Cgil0093690.1/Cgil0142000.1/Cgil0161580.1/Cgil0190020.1/Cgil0241800.1/Cgil0259280.1/Cgil0266880.1/Cgil0282150.1/Cgil0294420.1/Cgil0294430.1/Cgil0294480.1/Cgil0313480.1/Cgil0338320.1/Cgil0338340.1/Cgil0341100.1/Cgil0349380.1/Cgil0363020.1/Cgil0387530.1	23
BP	GO:0019748	secondary metabolic process	32/2800	147/15270	0.217687	1.18717	1.08052	0.164714	0.721471	0.703333	Cgil0054880.1/Cgil0097330.1/Cgil0097340.1/Cgil0100830.1/Cgil0100850.1/Cgil0101220.1/Cgil0112180.1/Cgil0139940.1/Cgil0145460.1/Cgil0145480.1/Cgil0165330.1/Cgil0187120.1/Cgil0204440.1/Cgil0204450.1/Cgil0218910.1/Cgil0218920.1/Cgil0223070.1/Cgil0223120.1/Cgil0223130.1/Cgil0238440.1/Cgil0263900.1/Cgil0275320.1/Cgil0287180.1/Cgil0307130.1/Cgil0307140.1/Cgil0308480.1/Cgil0329800.1/Cgil0332200.1/Cgil038…	32
BP	GO:0048523	negative regulation of cellular process	82/2800	404/15270	0.20297	1.10691	1.03199	0.166539	0.721471	0.703333	Cgil0005220.1/Cgil0012800.1/Cgil0021100.1/Cgil0029190.1/Cgil0029660.1/Cgil0037700.1/Cgil0043050.1/Cgil0070590.1/Cgil0080590.1/Cgil0081640.1/Cgil0081650.1/Cgil0081850.1/Cgil0093720.1/Cgil0097070.1/Cgil0107570.1/Cgil0118760.1/Cgil0118860.1/Cgil0124150.1/Cgil0125520.1/Cgil0126130.1/Cgil0131340.1/Cgil0135900.1/Cgil0136380.1/Cgil0137900.1/Cgil0138080.1/Cgil0139130.1/Cgil0141870.1/Cgil0142440.1/Cgil014…	82
BP	GO:0043207	response to external biotic stimulus	43/2800	203/15270	0.211823	1.15519	1.05475	0.167206	0.721471	0.703333	Cgil0005220.1/Cgil0006020.1/Cgil0021100.1/Cgil0067790.1/Cgil0077660.1/Cgil0080110.1/Cgil0080250.1/Cgil0080910.1/Cgil0099730.1/Cgil0102620.1/Cgil0130430.1/Cgil0134220.1/Cgil0160040.1/Cgil0166690.1/Cgil0169060.1/Cgil0204030.1/Cgil0205310.1/Cgil0206520.1/Cgil0212500.1/Cgil0228250.1/Cgil0234860.1/Cgil0250040.1/Cgil0255060.1/Cgil0263280.1/Cgil0277500.1/Cgil0298210.1/Cgil0305320.1/Cgil0327180.1/Cgil032…	43
BP	GO:0051707	response to other organism	43/2800	203/15270	0.211823	1.15519	1.05475	0.167206	0.721471	0.703333	Cgil0005220.1/Cgil0006020.1/Cgil0021100.1/Cgil0067790.1/Cgil0077660.1/Cgil0080110.1/Cgil0080250.1/Cgil0080910.1/Cgil0099730.1/Cgil0102620.1/Cgil0130430.1/Cgil0134220.1/Cgil0160040.1/Cgil0166690.1/Cgil0169060.1/Cgil0204030.1/Cgil0205310.1/Cgil0206520.1/Cgil0212500.1/Cgil0228250.1/Cgil0234860.1/Cgil0250040.1/Cgil0255060.1/Cgil0263280.1/Cgil0277500.1/Cgil0298210.1/Cgil0305320.1/Cgil0327180.1/Cgil032…	43
BP	GO:0000303	response to superoxide	3/2800	8/15270	0.375	2.04509	1.40102	0.167621	0.721471	0.703333	Cgil0062360.1/Cgil0190800.1/Cgil0292560.1	3
BP	GO:0000305	response to oxygen radical	3/2800	8/15270	0.375	2.04509	1.40102	0.167621	0.721471	0.703333	Cgil0062360.1/Cgil0190800.1/Cgil0292560.1	3
BP	GO:0006086	acetyl-CoA biosynthetic process from pyruvate	3/2800	8/15270	0.375	2.04509	1.40102	0.167621	0.721471	0.703333	Cgil0093690.1/Cgil0222670.1/Cgil0325520.1	3
BP	GO:0006569	tryptophan catabolic process	3/2800	8/15270	0.375	2.04509	1.40102	0.167621	0.721471	0.703333	Cgil0332440.1/Cgil0332470.1/Cgil0332520.1	3
BP	GO:0006784	heme A biosynthetic process	3/2800	8/15270	0.375	2.04509	1.40102	0.167621	0.721471	0.703333	Cgil0156100.1/Cgil0156120.1/Cgil0357060.1	3
BP	GO:0009163	nucleoside biosynthetic process	3/2800	8/15270	0.375	2.04509	1.40102	0.167621	0.721471	0.703333	Cgil0100020.1/Cgil0101250.1/Cgil0229260.1	3
BP	GO:0009688	abscisic acid biosynthetic process	3/2800	8/15270	0.375	2.04509	1.40102	0.167621	0.721471	0.703333	Cgil0097330.1/Cgil0097340.1/Cgil0329800.1	3
BP	GO:0019430	removal of superoxide radicals	3/2800	8/15270	0.375	2.04509	1.40102	0.167621	0.721471	0.703333	Cgil0062360.1/Cgil0190800.1/Cgil0292560.1	3
BP	GO:0019441	tryptophan catabolic process to kynurenine	3/2800	8/15270	0.375	2.04509	1.40102	0.167621	0.721471	0.703333	Cgil0332440.1/Cgil0332470.1/Cgil0332520.1	3
BP	GO:0031054	pre-miRNA processing	3/2800	8/15270	0.375	2.04509	1.40102	0.167621	0.721471	0.703333	Cgil0142440.1/Cgil0348800.1/Cgil0349750.1	3
BP	GO:0031929	TOR signaling	3/2800	8/15270	0.375	2.04509	1.40102	0.167621	0.721471	0.703333	Cgil0281040.1/Cgil0329800.1/Cgil0331660.1	3
BP	GO:0032011	ARF protein signal transduction	3/2800	8/15270	0.375	2.04509	1.40102	0.167621	0.721471	0.703333	Cgil0062450.1/Cgil0086130.1/Cgil0372690.1	3
BP	GO:0032012	regulation of ARF protein signal transduction	3/2800	8/15270	0.375	2.04509	1.40102	0.167621	0.721471	0.703333	Cgil0062450.1/Cgil0086130.1/Cgil0372690.1	3
BP	GO:0034404	nucleobase-containing small molecule biosynthetic process	3/2800	8/15270	0.375	2.04509	1.40102	0.167621	0.721471	0.703333	Cgil0100020.1/Cgil0101250.1/Cgil0229260.1	3
BP	GO:0042436	indole-containing compound catabolic process	3/2800	8/15270	0.375	2.04509	1.40102	0.167621	0.721471	0.703333	Cgil0332440.1/Cgil0332470.1/Cgil0332520.1	3
BP	GO:0042451	purine nucleoside biosynthetic process	3/2800	8/15270	0.375	2.04509	1.40102	0.167621	0.721471	0.703333	Cgil0100020.1/Cgil0101250.1/Cgil0229260.1	3
BP	GO:0042455	ribonucleoside biosynthetic process	3/2800	8/15270	0.375	2.04509	1.40102	0.167621	0.721471	0.703333	Cgil0100020.1/Cgil0101250.1/Cgil0229260.1	3
BP	GO:0043289	apocarotenoid biosynthetic process	3/2800	8/15270	0.375	2.04509	1.40102	0.167621	0.721471	0.703333	Cgil0097330.1/Cgil0097340.1/Cgil0329800.1	3
BP	GO:0045833	negative regulation of lipid metabolic process	3/2800	8/15270	0.375	2.04509	1.40102	0.167621	0.721471	0.703333	Cgil0141870.1/Cgil0152830.1/Cgil0152860.1	3
BP	GO:0046128	purine ribonucleoside metabolic process	3/2800	8/15270	0.375	2.04509	1.40102	0.167621	0.721471	0.703333	Cgil0100020.1/Cgil0101250.1/Cgil0229260.1	3
BP	GO:0046129	purine ribonucleoside biosynthetic process	3/2800	8/15270	0.375	2.04509	1.40102	0.167621	0.721471	0.703333	Cgil0100020.1/Cgil0101250.1/Cgil0229260.1	3
BP	GO:0046160	heme a metabolic process	3/2800	8/15270	0.375	2.04509	1.40102	0.167621	0.721471	0.703333	Cgil0156100.1/Cgil0156120.1/Cgil0357060.1	3
BP	GO:0051055	negative regulation of lipid biosynthetic process	3/2800	8/15270	0.375	2.04509	1.40102	0.167621	0.721471	0.703333	Cgil0141870.1/Cgil0152830.1/Cgil0152860.1	3
BP	GO:0070125	mitochondrial translational elongation	3/2800	8/15270	0.375	2.04509	1.40102	0.167621	0.721471	0.703333	Cgil0219760.1/Cgil0225350.1/Cgil0238310.1	3
BP	GO:0070189	kynurenine metabolic process	3/2800	8/15270	0.375	2.04509	1.40102	0.167621	0.721471	0.703333	Cgil0332440.1/Cgil0332470.1/Cgil0332520.1	3
BP	GO:0071450	cellular response to oxygen radical	3/2800	8/15270	0.375	2.04509	1.40102	0.167621	0.721471	0.703333	Cgil0062360.1/Cgil0190800.1/Cgil0292560.1	3
BP	GO:0071451	cellular response to superoxide	3/2800	8/15270	0.375	2.04509	1.40102	0.167621	0.721471	0.703333	Cgil0062360.1/Cgil0190800.1/Cgil0292560.1	3
BP	GO:1902645	tertiary alcohol biosynthetic process	3/2800	8/15270	0.375	2.04509	1.40102	0.167621	0.721471	0.703333	Cgil0097330.1/Cgil0097340.1/Cgil0329800.1	3
BP	GO:0002229	defense response to oomycetes	16/2800	68/15270	0.235294	1.28319	1.10902	0.169452	0.721471	0.703333	Cgil0067790.1/Cgil0080110.1/Cgil0080250.1/Cgil0102620.1/Cgil0134220.1/Cgil0204030.1/Cgil0206520.1/Cgil0277500.1/Cgil0298210.1/Cgil0327180.1/Cgil0327340.1/Cgil0329310.1/Cgil0347070.1/Cgil0364460.1/Cgil0383090.1/Cgil0388350.1	16
BP	GO:0002239	response to oomycetes	16/2800	68/15270	0.235294	1.28319	1.10902	0.169452	0.721471	0.703333	Cgil0067790.1/Cgil0080110.1/Cgil0080250.1/Cgil0102620.1/Cgil0134220.1/Cgil0204030.1/Cgil0206520.1/Cgil0277500.1/Cgil0298210.1/Cgil0327180.1/Cgil0327340.1/Cgil0329310.1/Cgil0347070.1/Cgil0364460.1/Cgil0383090.1/Cgil0388350.1	16
BP	GO:0044042	glucan metabolic process	49/2800	234/15270	0.209402	1.14199	1.03715	0.170032	0.721471	0.703333	Cgil0010610.1/Cgil0016730.1/Cgil0019360.1/Cgil0022780.1/Cgil0031210.1/Cgil0038970.1/Cgil0039050.1/Cgil0039070.1/Cgil0041290.1/Cgil0041510.1/Cgil0051750.1/Cgil0053000.1/Cgil0054710.1/Cgil0058110.1/Cgil0065710.1/Cgil0084240.1/Cgil0097550.1/Cgil0117290.1/Cgil0120650.1/Cgil0129060.1/Cgil0130940.1/Cgil0142000.1/Cgil0144260.1/Cgil0147180.1/Cgil0180510.1/Cgil0180520.1/Cgil0180550.1/Cgil0199190.1/Cgil022…	49
BP	GO:0009653	anatomical structure morphogenesis	38/2800	178/15270	0.213483	1.16425	1.04443	0.171165	0.721471	0.703333	Cgil0015070.1/Cgil0022780.1/Cgil0031210.1/Cgil0042930.1/Cgil0051460.1/Cgil0054710.1/Cgil0058110.1/Cgil0062580.1/Cgil0079540.1/Cgil0087570.1/Cgil0102620.1/Cgil0113620.1/Cgil0124860.1/Cgil0128310.1/Cgil0151610.1/Cgil0163800.1/Cgil0196770.1/Cgil0200690.1/Cgil0225570.1/Cgil0232300.1/Cgil0238440.1/Cgil0239940.1/Cgil0252480.1/Cgil0265470.1/Cgil0279440.1/Cgil0289130.1/Cgil0306200.1/Cgil0308480.1/Cgil030…	38
BP	GO:0071554	cell wall organization or biogenesis	96/2800	478/15270	0.200837	1.09528	1.00287	0.172502	0.721471	0.703333	Cgil0006710.1/Cgil0010610.1/Cgil0012510.1/Cgil0016220.1/Cgil0019360.1/Cgil0022780.1/Cgil0031210.1/Cgil0034000.1/Cgil0034120.1/Cgil0036110.1/Cgil0038050.1/Cgil0038970.1/Cgil0051750.1/Cgil0053000.1/Cgil0053850.1/Cgil0054710.1/Cgil0058110.1/Cgil0062580.1/Cgil0065710.1/Cgil0072870.1/Cgil0077310.1/Cgil0077320.1/Cgil0077470.1/Cgil0082000.1/Cgil0087660.1/Cgil0110330.1/Cgil0112070.1/Cgil0112110.1/Cgil011…	96
BP	GO:0000018	regulation of DNA recombination	6/2800	21/15270	0.285714	1.55816	1.21283	0.173047	0.721471	0.703333	Cgil0023000.1/Cgil0077920.1/Cgil0134550.1/Cgil0239830.1/Cgil0306380.1/Cgil0310880.1	6
BP	GO:0000184	nuclear-transcribed mRNA catabolic process, nonsense-mediated decay	6/2800	21/15270	0.285714	1.55816	1.21283	0.173047	0.721471	0.703333	Cgil0029190.1/Cgil0246150.1/Cgil0292580.1/Cgil0301960.1/Cgil0301970.1/Cgil0399000.1	6
BP	GO:0009074	aromatic amino acid family catabolic process	6/2800	21/15270	0.285714	1.55816	1.21283	0.173047	0.721471	0.703333	Cgil0190960.1/Cgil0332440.1/Cgil0332470.1/Cgil0332520.1/Cgil0387780.1/Cgil0387800.1	6
BP	GO:0005996	monosaccharide metabolic process	44/2800	209/15270	0.210526	1.14812	1.02167	0.175025	0.721471	0.703333	Cgil0009840.1/Cgil0011860.1/Cgil0030450.1/Cgil0032050.1/Cgil0033010.1/Cgil0049880.1/Cgil0057220.1/Cgil0080700.1/Cgil0083700.1/Cgil0091530.1/Cgil0099260.1/Cgil0110670.1/Cgil0113020.1/Cgil0118630.1/Cgil0142000.1/Cgil0171080.1/Cgil0182690.1/Cgil0184460.1/Cgil0187770.1/Cgil0199560.1/Cgil0228360.1/Cgil0234960.1/Cgil0235620.1/Cgil0240630.1/Cgil0259280.1/Cgil0263020.1/Cgil0276320.1/Cgil0286650.1/Cgil028…	44
BP	GO:1901617	organic hydroxy compound biosynthetic process	31/2800	143/15270	0.216783	1.18224	1.03751	0.175521	0.721471	0.703333	Cgil0030110.1/Cgil0030270.1/Cgil0078090.1/Cgil0085800.1/Cgil0097330.1/Cgil0097340.1/Cgil0115640.1/Cgil0126000.1/Cgil0126840.1/Cgil0128630.1/Cgil0141790.1/Cgil0161000.1/Cgil0165730.1/Cgil0170300.1/Cgil0170320.1/Cgil0170340.1/Cgil0171660.1/Cgil0222950.1/Cgil0223050.1/Cgil0246690.1/Cgil0246710.1/Cgil0264120.1/Cgil0267720.1/Cgil0272560.1/Cgil0281990.1/Cgil0311830.1/Cgil0329800.1/Cgil0349910.1/Cgil037…	31
BP	GO:0031327	negative regulation of cellular biosynthetic process	56/2800	271/15270	0.206642	1.12694	0.999065	0.178102	0.721471	0.703333	Cgil0005220.1/Cgil0012800.1/Cgil0021100.1/Cgil0029190.1/Cgil0029660.1/Cgil0037700.1/Cgil0043050.1/Cgil0081640.1/Cgil0081650.1/Cgil0081850.1/Cgil0093720.1/Cgil0118760.1/Cgil0118860.1/Cgil0124150.1/Cgil0125520.1/Cgil0126130.1/Cgil0131340.1/Cgil0135900.1/Cgil0141870.1/Cgil0142440.1/Cgil0152830.1/Cgil0152860.1/Cgil0160040.1/Cgil0160050.1/Cgil0198870.1/Cgil0205280.1/Cgil0205290.1/Cgil0224350.1/Cgil023…	56
BP	GO:0006914	autophagy	13/2800	54/15270	0.240741	1.3129	1.09144	0.178113	0.721471	0.703333	Cgil0008290.1/Cgil0151710.1/Cgil0166920.1/Cgil0208600.1/Cgil0209270.1/Cgil0224840.1/Cgil0224880.1/Cgil0224890.1/Cgil0243940.1/Cgil0255060.1/Cgil0329800.1/Cgil0333700.1/Cgil0363120.1	13
BP	GO:0061919	process utilizing autophagic mechanism	13/2800	54/15270	0.240741	1.3129	1.09144	0.178113	0.721471	0.703333	Cgil0008290.1/Cgil0151710.1/Cgil0166920.1/Cgil0208600.1/Cgil0209270.1/Cgil0224840.1/Cgil0224880.1/Cgil0224890.1/Cgil0243940.1/Cgil0255060.1/Cgil0329800.1/Cgil0333700.1/Cgil0363120.1	13
BP	GO:0032508	DNA duplex unwinding	9/2800	35/15270	0.257143	1.40235	1.12918	0.178703	0.721471	0.703333	Cgil0057600.1/Cgil0088600.1/Cgil0111110.1/Cgil0130650.1/Cgil0180390.1/Cgil0192410.1/Cgil0297550.1/Cgil0309970.1/Cgil0361160.1	9
BP	GO:0060341	regulation of cellular localization	9/2800	35/15270	0.257143	1.40235	1.12918	0.178703	0.721471	0.703333	Cgil0112060.1/Cgil0183470.1/Cgil0224880.1/Cgil0224890.1/Cgil0243940.1/Cgil0296020.1/Cgil0317080.1/Cgil0317120.1/Cgil0359030.1	9
BP	GO:0000488	maturation of LSU-rRNA from tetracistronic rRNA transcript (SSU-rRNA, LSU-rRNA, 4.5S-rRNA, 5S-rRNA)	1/2800	1/15270	1	5.45357	2.11035	0.183366	0.721471	0.703333	Cgil0063840.1	1
BP	GO:0000489	maturation of SSU-rRNA from tetracistronic rRNA transcript (SSU-rRNA, LSU-rRNA, 4.5S-rRNA, 5S-rRNA)	1/2800	1/15270	1	5.45357	2.11035	0.183366	0.721471	0.703333	Cgil0063840.1	1
BP	GO:0000493	box H/ACA snoRNP assembly	1/2800	1/15270	1	5.45357	2.11035	0.183366	0.721471	0.703333	Cgil0303500.1	1
BP	GO:0000494	box C/D sno(s)RNA 3'-end processing	1/2800	1/15270	1	5.45357	2.11035	0.183366	0.721471	0.703333	Cgil0139350.1	1
BP	GO:0001561	fatty acid alpha-oxidation	1/2800	1/15270	1	5.45357	2.11035	0.183366	0.721471	0.703333	Cgil0104510.1	1
BP	GO:0002215	defense response to nematode	1/2800	1/15270	1	5.45357	2.11035	0.183366	0.721471	0.703333	Cgil0021100.1	1
BP	GO:0005988	lactose metabolic process	1/2800	1/15270	1	5.45357	2.11035	0.183366	0.721471	0.703333	Cgil0374810.1	1
BP	GO:0005990	lactose catabolic process	1/2800	1/15270	1	5.45357	2.11035	0.183366	0.721471	0.703333	Cgil0374810.1	1
BP	GO:0006083	acetate metabolic process	1/2800	1/15270	1	5.45357	2.11035	0.183366	0.721471	0.703333	Cgil0112180.1	1
BP	GO:0006104	succinyl-CoA metabolic process	1/2800	1/15270	1	5.45357	2.11035	0.183366	0.721471	0.703333	Cgil0152550.1	1
BP	GO:0006212	uracil catabolic process	1/2800	1/15270	1	5.45357	2.11035	0.183366	0.721471	0.703333	Cgil0309750.1	1
BP	GO:0006216	cytidine catabolic process	1/2800	1/15270	1	5.45357	2.11035	0.183366	0.721471	0.703333	Cgil0109250.1	1
BP	GO:0006577	amino-acid betaine metabolic process	1/2800	1/15270	1	5.45357	2.11035	0.183366	0.721471	0.703333	Cgil0110410.1	1
BP	GO:0006578	amino-acid betaine biosynthetic process	1/2800	1/15270	1	5.45357	2.11035	0.183366	0.721471	0.703333	Cgil0110410.1	1
BP	GO:0006592	ornithine biosynthetic process	1/2800	1/15270	1	5.45357	2.11035	0.183366	0.721471	0.703333	Cgil0139120.1	1
BP	GO:0007229	integrin-mediated signaling pathway	1/2800	1/15270	1	5.45357	2.11035	0.183366	0.721471	0.703333	Cgil0344560.1	1
BP	GO:0008645	hexose transmembrane transport	1/2800	1/15270	1	5.45357	2.11035	0.183366	0.721471	0.703333	Cgil0201000.1	1
BP	GO:0009061	anaerobic respiration	1/2800	1/15270	1	5.45357	2.11035	0.183366	0.721471	0.703333	Cgil0114830.1	1
BP	GO:0009187	cyclic nucleotide metabolic process	1/2800	1/15270	1	5.45357	2.11035	0.183366	0.721471	0.703333	Cgil0017720.1	1
BP	GO:0009301	snRNA transcription	1/2800	1/15270	1	5.45357	2.11035	0.183366	0.721471	0.703333	Cgil0011180.1	1
BP	GO:0009443	pyridoxal 5'-phosphate salvage	1/2800	1/15270	1	5.45357	2.11035	0.183366	0.721471	0.703333	Cgil0349910.1	1
BP	GO:0009560	embryo sac egg cell differentiation	1/2800	1/15270	1	5.45357	2.11035	0.183366	0.721471	0.703333	Cgil0136660.1	1
BP	GO:0009745	sucrose mediated signaling	1/2800	1/15270	1	5.45357	2.11035	0.183366	0.721471	0.703333	Cgil0329800.1	1
BP	GO:0009972	cytidine deamination	1/2800	1/15270	1	5.45357	2.11035	0.183366	0.721471	0.703333	Cgil0109250.1	1
BP	GO:0009988	cell-cell recognition	1/2800	1/15270	1	5.45357	2.11035	0.183366	0.721471	0.703333	Cgil0109980.1	1
BP	GO:0010019	chloroplast-nucleus signaling pathway	1/2800	1/15270	1	5.45357	2.11035	0.183366	0.721471	0.703333	Cgil0303300.1	1
BP	GO:0010113	negative regulation of systemic acquired resistance	1/2800	1/15270	1	5.45357	2.11035	0.183366	0.721471	0.703333	Cgil0021100.1	1
BP	GO:0010116	positive regulation of abscisic acid biosynthetic process	1/2800	1/15270	1	5.45357	2.11035	0.183366	0.721471	0.703333	Cgil0329800.1	1
BP	GO:0010155	regulation of proton transport	1/2800	1/15270	1	5.45357	2.11035	0.183366	0.721471	0.703333	Cgil0047570.1	1
BP	GO:0010222	stem vascular tissue pattern formation	1/2800	1/15270	1	5.45357	2.11035	0.183366	0.721471	0.703333	Cgil0308480.1	1
BP	GO:0010304	PSII associated light-harvesting complex II catabolic process	1/2800	1/15270	1	5.45357	2.11035	0.183366	0.721471	0.703333	Cgil0121470.1	1
BP	GO:0010338	leaf formation	1/2800	1/15270	1	5.45357	2.11035	0.183366	0.721471	0.703333	Cgil0390420.1	1
BP	GO:0010493	Lewis a epitope biosynthetic process	1/2800	1/15270	1	5.45357	2.11035	0.183366	0.721471	0.703333	Cgil0095930.1	1
BP	GO:0010929	positive regulation of auxin mediated signaling pathway	1/2800	1/15270	1	5.45357	2.11035	0.183366	0.721471	0.703333	Cgil0329800.1	1
BP	GO:0010964	regulation of regulatory ncRNA-mediated heterochromatin formation	1/2800	1/15270	1	5.45357	2.11035	0.183366	0.721471	0.703333	Cgil0338760.1	1
BP	GO:0010966	regulation of phosphate transport	1/2800	1/15270	1	5.45357	2.11035	0.183366	0.721471	0.703333	Cgil0022760.1	1
BP	GO:0015749	monosaccharide transmembrane transport	1/2800	1/15270	1	5.45357	2.11035	0.183366	0.721471	0.703333	Cgil0201000.1	1
BP	GO:0015766	disaccharide transport	1/2800	1/15270	1	5.45357	2.11035	0.183366	0.721471	0.703333	Cgil0143730.1	1
BP	GO:0015768	maltose transport	1/2800	1/15270	1	5.45357	2.11035	0.183366	0.721471	0.703333	Cgil0143730.1	1
BP	GO:0015772	oligosaccharide transport	1/2800	1/15270	1	5.45357	2.11035	0.183366	0.721471	0.703333	Cgil0143730.1	1
BP	GO:0015833	peptide transport	1/2800	1/15270	1	5.45357	2.11035	0.183366	0.721471	0.703333	Cgil0262420.1	1
BP	GO:0017003	protein-heme linkage	1/2800	1/15270	1	5.45357	2.11035	0.183366	0.721471	0.703333	Cgil0286490.1	1
BP	GO:0019285	glycine betaine biosynthetic process from choline	1/2800	1/15270	1	5.45357	2.11035	0.183366	0.721471	0.703333	Cgil0110410.1	1
BP	GO:0019427	acetyl-CoA biosynthetic process from acetate	1/2800	1/15270	1	5.45357	2.11035	0.183366	0.721471	0.703333	Cgil0112180.1	1
BP	GO:0019695	choline metabolic process	1/2800	1/15270	1	5.45357	2.11035	0.183366	0.721471	0.703333	Cgil0110410.1	1
BP	GO:0030307	positive regulation of cell growth	1/2800	1/15270	1	5.45357	2.11035	0.183366	0.721471	0.703333	Cgil0329800.1	1
BP	GO:0030836	positive regulation of actin filament depolymerization	1/2800	1/15270	1	5.45357	2.11035	0.183366	0.721471	0.703333	Cgil0311040.1	1
BP	GO:0031279	regulation of cyclase activity	1/2800	1/15270	1	5.45357	2.11035	0.183366	0.721471	0.703333	Cgil0336880.1	1
BP	GO:0031455	glycine betaine metabolic process	1/2800	1/15270	1	5.45357	2.11035	0.183366	0.721471	0.703333	Cgil0110410.1	1
BP	GO:0031456	glycine betaine biosynthetic process	1/2800	1/15270	1	5.45357	2.11035	0.183366	0.721471	0.703333	Cgil0110410.1	1
BP	GO:0031468	nuclear membrane reassembly	1/2800	1/15270	1	5.45357	2.11035	0.183366	0.721471	0.703333	Cgil0008290.1	1
BP	GO:0031590	wybutosine metabolic process	1/2800	1/15270	1	5.45357	2.11035	0.183366	0.721471	0.703333	Cgil0267090.1	1
BP	GO:0031591	wybutosine biosynthetic process	1/2800	1/15270	1	5.45357	2.11035	0.183366	0.721471	0.703333	Cgil0267090.1	1
BP	GO:0032008	positive regulation of TOR signaling	1/2800	1/15270	1	5.45357	2.11035	0.183366	0.721471	0.703333	Cgil0281040.1	1
BP	GO:0033539	fatty acid beta-oxidation using acyl-CoA dehydrogenase	1/2800	1/15270	1	5.45357	2.11035	0.183366	0.721471	0.703333	Cgil0043330.1	1
BP	GO:0033567	DNA replication, Okazaki fragment processing	1/2800	1/15270	1	5.45357	2.11035	0.183366	0.721471	0.703333	Cgil0378180.1	1
BP	GO:0033967	box C/D sno(s)RNA metabolic process	1/2800	1/15270	1	5.45357	2.11035	0.183366	0.721471	0.703333	Cgil0139350.1	1
BP	GO:0034087	establishment of mitotic sister chromatid cohesion	1/2800	1/15270	1	5.45357	2.11035	0.183366	0.721471	0.703333	Cgil0112060.1	1
BP	GO:0034219	carbohydrate transmembrane transport	1/2800	1/15270	1	5.45357	2.11035	0.183366	0.721471	0.703333	Cgil0201000.1	1
BP	GO:0034477	U6 snRNA 3'-end processing	1/2800	1/15270	1	5.45357	2.11035	0.183366	0.721471	0.703333	Cgil0146600.1	1
BP	GO:0034587	piRNA processing	1/2800	1/15270	1	5.45357	2.11035	0.183366	0.721471	0.703333	Cgil0012800.1	1
BP	GO:0034963	box C/D sno(s)RNA processing	1/2800	1/15270	1	5.45357	2.11035	0.183366	0.721471	0.703333	Cgil0139350.1	1
BP	GO:0040019	positive regulation of embryonic development	1/2800	1/15270	1	5.45357	2.11035	0.183366	0.721471	0.703333	Cgil0329800.1	1
BP	GO:0040034	regulation of development, heterochronic	1/2800	1/15270	1	5.45357	2.11035	0.183366	0.721471	0.703333	Cgil0182340.1	1
BP	GO:0042795	snRNA transcription by RNA polymerase II	1/2800	1/15270	1	5.45357	2.11035	0.183366	0.721471	0.703333	Cgil0011180.1	1
BP	GO:0042796	snRNA transcription by RNA polymerase III	1/2800	1/15270	1	5.45357	2.11035	0.183366	0.721471	0.703333	Cgil0011180.1	1
BP	GO:0042866	pyruvate biosynthetic process	1/2800	1/15270	1	5.45357	2.11035	0.183366	0.721471	0.703333	Cgil0240770.1	1
BP	GO:0043446	cellular alkane metabolic process	1/2800	1/15270	1	5.45357	2.11035	0.183366	0.721471	0.703333	Cgil0076110.1	1
BP	GO:0043448	alkane catabolic process	1/2800	1/15270	1	5.45357	2.11035	0.183366	0.721471	0.703333	Cgil0076110.1	1
BP	GO:0044038	cell wall macromolecule biosynthetic process	1/2800	1/15270	1	5.45357	2.11035	0.183366	0.721471	0.703333	Cgil0016220.1	1
BP	GO:0044091	membrane biogenesis	1/2800	1/15270	1	5.45357	2.11035	0.183366	0.721471	0.703333	Cgil0008290.1	1
BP	GO:0045026	plasma membrane fusion	1/2800	1/15270	1	5.45357	2.11035	0.183366	0.721471	0.703333	Cgil0109980.1	1
BP	GO:0045472	response to ether	1/2800	1/15270	1	5.45357	2.11035	0.183366	0.721471	0.703333	Cgil0329800.1	1
BP	GO:0045694	regulation of embryo sac egg cell differentiation	1/2800	1/15270	1	5.45357	2.11035	0.183366	0.721471	0.703333	Cgil0136660.1	1
BP	GO:0045761	regulation of adenylate cyclase activity	1/2800	1/15270	1	5.45357	2.11035	0.183366	0.721471	0.703333	Cgil0336880.1	1
BP	GO:0045828	positive regulation of isoprenoid metabolic process	1/2800	1/15270	1	5.45357	2.11035	0.183366	0.721471	0.703333	Cgil0329800.1	1
BP	GO:0045835	negative regulation of meiotic nuclear division	1/2800	1/15270	1	5.45357	2.11035	0.183366	0.721471	0.703333	Cgil0321640.1	1
BP	GO:0045995	regulation of embryonic development	1/2800	1/15270	1	5.45357	2.11035	0.183366	0.721471	0.703333	Cgil0329800.1	1
BP	GO:0046087	cytidine metabolic process	1/2800	1/15270	1	5.45357	2.11035	0.183366	0.721471	0.703333	Cgil0109250.1	1
BP	GO:0046131	pyrimidine ribonucleoside metabolic process	1/2800	1/15270	1	5.45357	2.11035	0.183366	0.721471	0.703333	Cgil0109250.1	1
BP	GO:0046133	pyrimidine ribonucleoside catabolic process	1/2800	1/15270	1	5.45357	2.11035	0.183366	0.721471	0.703333	Cgil0109250.1	1
BP	GO:0046135	pyrimidine nucleoside catabolic process	1/2800	1/15270	1	5.45357	2.11035	0.183366	0.721471	0.703333	Cgil0109250.1	1
BP	GO:0046437	D-amino acid biosynthetic process	1/2800	1/15270	1	5.45357	2.11035	0.183366	0.721471	0.703333	Cgil0240770.1	1
BP	GO:0046889	positive regulation of lipid biosynthetic process	1/2800	1/15270	1	5.45357	2.11035	0.183366	0.721471	0.703333	Cgil0329800.1	1
BP	GO:0046949	fatty-acyl-CoA biosynthetic process	1/2800	1/15270	1	5.45357	2.11035	0.183366	0.721471	0.703333	Cgil0087590.1	1
BP	GO:0048033	heme O metabolic process	1/2800	1/15270	1	5.45357	2.11035	0.183366	0.721471	0.703333	Cgil0377740.1	1
BP	GO:0048034	heme O biosynthetic process	1/2800	1/15270	1	5.45357	2.11035	0.183366	0.721471	0.703333	Cgil0377740.1	1
BP	GO:0048506	regulation of timing of meristematic phase transition	1/2800	1/15270	1	5.45357	2.11035	0.183366	0.721471	0.703333	Cgil0182340.1	1
BP	GO:0048510	regulation of timing of transition from vegetative to reproductive phase	1/2800	1/15270	1	5.45357	2.11035	0.183366	0.721471	0.703333	Cgil0182340.1	1
BP	GO:0048577	negative regulation of short-day photoperiodism, flowering	1/2800	1/15270	1	5.45357	2.11035	0.183366	0.721471	0.703333	Cgil0103900.1	1
BP	GO:0048587	regulation of short-day photoperiodism, flowering	1/2800	1/15270	1	5.45357	2.11035	0.183366	0.721471	0.703333	Cgil0103900.1	1
BP	GO:0050687	negative regulation of defense response to virus	1/2800	1/15270	1	5.45357	2.11035	0.183366	0.721471	0.703333	Cgil0329800.1	1
BP	GO:0050688	regulation of defense response to virus	1/2800	1/15270	1	5.45357	2.11035	0.183366	0.721471	0.703333	Cgil0329800.1	1
BP	GO:0051339	regulation of lyase activity	1/2800	1/15270	1	5.45357	2.11035	0.183366	0.721471	0.703333	Cgil0336880.1	1
BP	GO:0051598	meiotic recombination checkpoint signaling	1/2800	1/15270	1	5.45357	2.11035	0.183366	0.721471	0.703333	Cgil0321640.1	1
BP	GO:0051782	negative regulation of cell division	1/2800	1/15270	1	5.45357	2.11035	0.183366	0.721471	0.703333	Cgil0139130.1	1
BP	GO:0060321	acceptance of pollen	1/2800	1/15270	1	5.45357	2.11035	0.183366	0.721471	0.703333	Cgil0196770.1	1
BP	GO:0060776	simple leaf morphogenesis	1/2800	1/15270	1	5.45357	2.11035	0.183366	0.721471	0.703333	Cgil0087570.1	1
BP	GO:0061504	cyclic threonylcarbamoyladenosine biosynthetic process	1/2800	1/15270	1	5.45357	2.11035	0.183366	0.721471	0.703333	Cgil0107590.1	1
BP	GO:0061780	mitotic cohesin loading	1/2800	1/15270	1	5.45357	2.11035	0.183366	0.721471	0.703333	Cgil0112060.1	1
BP	GO:0061936	fusion of sperm to egg plasma membrane involved in double fertilization forming a zygote and endosperm	1/2800	1/15270	1	5.45357	2.11035	0.183366	0.721471	0.703333	Cgil0109980.1	1
BP	GO:0070150	mitochondrial glycyl-tRNA aminoacylation	1/2800	1/15270	1	5.45357	2.11035	0.183366	0.721471	0.703333	Cgil0064510.1	1
BP	GO:0070178	D-serine metabolic process	1/2800	1/15270	1	5.45357	2.11035	0.183366	0.721471	0.703333	Cgil0240770.1	1
BP	GO:0070179	D-serine biosynthetic process	1/2800	1/15270	1	5.45357	2.11035	0.183366	0.721471	0.703333	Cgil0240770.1	1
BP	GO:0070199	establishment of protein localization to chromosome	1/2800	1/15270	1	5.45357	2.11035	0.183366	0.721471	0.703333	Cgil0112060.1	1
BP	GO:0070301	cellular response to hydrogen peroxide	1/2800	1/15270	1	5.45357	2.11035	0.183366	0.721471	0.703333	Cgil0227320.1	1
BP	GO:0070550	rDNA chromatin condensation	1/2800	1/15270	1	5.45357	2.11035	0.183366	0.721471	0.703333	Cgil0112060.1	1
BP	GO:0070682	proteasome regulatory particle assembly	1/2800	1/15270	1	5.45357	2.11035	0.183366	0.721471	0.703333	Cgil0126490.1	1
BP	GO:0070899	mitochondrial tRNA wobble uridine modification	1/2800	1/15270	1	5.45357	2.11035	0.183366	0.721471	0.703333	Cgil0306360.1	1
BP	GO:0070900	mitochondrial tRNA modification	1/2800	1/15270	1	5.45357	2.11035	0.183366	0.721471	0.703333	Cgil0306360.1	1
BP	GO:0071169	establishment of protein localization to chromatin	1/2800	1/15270	1	5.45357	2.11035	0.183366	0.721471	0.703333	Cgil0112060.1	1
BP	GO:0071596	ubiquitin-dependent protein catabolic process via the N-end rule pathway	1/2800	1/15270	1	5.45357	2.11035	0.183366	0.721471	0.703333	Cgil0390400.1	1
BP	GO:0071709	membrane assembly	1/2800	1/15270	1	5.45357	2.11035	0.183366	0.721471	0.703333	Cgil0008290.1	1
BP	GO:0071988	protein localization to spindle pole body	1/2800	1/15270	1	5.45357	2.11035	0.183366	0.721471	0.703333	Cgil0146990.1	1
BP	GO:0080173	male-female gamete recognition during double fertilization forming a zygote and endosperm	1/2800	1/15270	1	5.45357	2.11035	0.183366	0.721471	0.703333	Cgil0109980.1	1
BP	GO:0090610	bundle sheath cell fate specification	1/2800	1/15270	1	5.45357	2.11035	0.183366	0.721471	0.703333	Cgil0214410.1	1
BP	GO:0097164	ammonium ion metabolic process	1/2800	1/15270	1	5.45357	2.11035	0.183366	0.721471	0.703333	Cgil0110410.1	1
BP	GO:0097190	apoptotic signaling pathway	1/2800	1/15270	1	5.45357	2.11035	0.183366	0.721471	0.703333	Cgil0250830.1	1
BP	GO:0097193	intrinsic apoptotic signaling pathway	1/2800	1/15270	1	5.45357	2.11035	0.183366	0.721471	0.703333	Cgil0250830.1	1
BP	GO:0120187	positive regulation of protein localization to chromatin	1/2800	1/15270	1	5.45357	2.11035	0.183366	0.721471	0.703333	Cgil0112060.1	1
BP	GO:1900037	regulation of cellular response to hypoxia	1/2800	1/15270	1	5.45357	2.11035	0.183366	0.721471	0.703333	Cgil0250830.1	1
BP	GO:1900038	negative regulation of cellular response to hypoxia	1/2800	1/15270	1	5.45357	2.11035	0.183366	0.721471	0.703333	Cgil0250830.1	1
BP	GO:1900055	regulation of leaf senescence	1/2800	1/15270	1	5.45357	2.11035	0.183366	0.721471	0.703333	Cgil0061720.1	1
BP	GO:1900056	negative regulation of leaf senescence	1/2800	1/15270	1	5.45357	2.11035	0.183366	0.721471	0.703333	Cgil0061720.1	1
BP	GO:1901355	response to rapamycin	1/2800	1/15270	1	5.45357	2.11035	0.183366	0.721471	0.703333	Cgil0329800.1	1
BP	GO:1901881	positive regulation of protein depolymerization	1/2800	1/15270	1	5.45357	2.11035	0.183366	0.721471	0.703333	Cgil0311040.1	1
BP	GO:1902440	protein localization to mitotic spindle pole body	1/2800	1/15270	1	5.45357	2.11035	0.183366	0.721471	0.703333	Cgil0146990.1	1
BP	GO:1902661	positive regulation of glucose mediated signaling pathway	1/2800	1/15270	1	5.45357	2.11035	0.183366	0.721471	0.703333	Cgil0329800.1	1
BP	GO:1902932	positive regulation of alcohol biosynthetic process	1/2800	1/15270	1	5.45357	2.11035	0.183366	0.721471	0.703333	Cgil0329800.1	1
BP	GO:1903297	regulation of hypoxia-induced intrinsic apoptotic signaling pathway	1/2800	1/15270	1	5.45357	2.11035	0.183366	0.721471	0.703333	Cgil0250830.1	1
BP	GO:1903298	negative regulation of hypoxia-induced intrinsic apoptotic signaling pathway	1/2800	1/15270	1	5.45357	2.11035	0.183366	0.721471	0.703333	Cgil0250830.1	1
BP	GO:1903432	regulation of TORC1 signaling	1/2800	1/15270	1	5.45357	2.11035	0.183366	0.721471	0.703333	Cgil0281040.1	1
BP	GO:1903795	regulation of inorganic anion transmembrane transport	1/2800	1/15270	1	5.45357	2.11035	0.183366	0.721471	0.703333	Cgil0022760.1	1
BP	GO:1904062	regulation of monoatomic cation transmembrane transport	1/2800	1/15270	1	5.45357	2.11035	0.183366	0.721471	0.703333	Cgil0047570.1	1
BP	GO:1904161	DNA synthesis involved in UV-damage excision repair	1/2800	1/15270	1	5.45357	2.11035	0.183366	0.721471	0.703333	Cgil0048860.1	1
BP	GO:1904263	positive regulation of TORC1 signaling	1/2800	1/15270	1	5.45357	2.11035	0.183366	0.721471	0.703333	Cgil0281040.1	1
BP	GO:1904659	D-glucose transmembrane transport	1/2800	1/15270	1	5.45357	2.11035	0.183366	0.721471	0.703333	Cgil0201000.1	1
BP	GO:1905309	positive regulation of cohesin loading	1/2800	1/15270	1	5.45357	2.11035	0.183366	0.721471	0.703333	Cgil0112060.1	1
BP	GO:1905405	regulation of mitotic cohesin loading	1/2800	1/15270	1	5.45357	2.11035	0.183366	0.721471	0.703333	Cgil0112060.1	1
BP	GO:1905406	positive regulation of mitotic cohesin loading	1/2800	1/15270	1	5.45357	2.11035	0.183366	0.721471	0.703333	Cgil0112060.1	1
BP	GO:1905508	protein localization to microtubule organizing center	1/2800	1/15270	1	5.45357	2.11035	0.183366	0.721471	0.703333	Cgil0146990.1	1
BP	GO:1990144	intrinsic apoptotic signaling pathway in response to hypoxia	1/2800	1/15270	1	5.45357	2.11035	0.183366	0.721471	0.703333	Cgil0250830.1	1
BP	GO:2000185	regulation of phosphate transmembrane transport	1/2800	1/15270	1	5.45357	2.11035	0.183366	0.721471	0.703333	Cgil0022760.1	1
BP	GO:2000232	regulation of rRNA processing	1/2800	1/15270	1	5.45357	2.11035	0.183366	0.721471	0.703333	Cgil0329800.1	1
BP	GO:2000234	positive regulation of rRNA processing	1/2800	1/15270	1	5.45357	2.11035	0.183366	0.721471	0.703333	Cgil0329800.1	1
BP	GO:2000379	positive regulation of reactive oxygen species metabolic process	1/2800	1/15270	1	5.45357	2.11035	0.183366	0.721471	0.703333	Cgil0169060.1	1
BP	GO:2000765	regulation of cytoplasmic translation	1/2800	1/15270	1	5.45357	2.11035	0.183366	0.721471	0.703333	Cgil0094690.1	1
BP	GO:2000767	positive regulation of cytoplasmic translation	1/2800	1/15270	1	5.45357	2.11035	0.183366	0.721471	0.703333	Cgil0094690.1	1
BP	GO:2001233	regulation of apoptotic signaling pathway	1/2800	1/15270	1	5.45357	2.11035	0.183366	0.721471	0.703333	Cgil0250830.1	1
BP	GO:2001234	negative regulation of apoptotic signaling pathway	1/2800	1/15270	1	5.45357	2.11035	0.183366	0.721471	0.703333	Cgil0250830.1	1
BP	GO:2001242	regulation of intrinsic apoptotic signaling pathway	1/2800	1/15270	1	5.45357	2.11035	0.183366	0.721471	0.703333	Cgil0250830.1	1
BP	GO:2001243	negative regulation of intrinsic apoptotic signaling pathway	1/2800	1/15270	1	5.45357	2.11035	0.183366	0.721471	0.703333	Cgil0250830.1	1
BP	GO:0048193	Golgi vesicle transport	44/2800	210/15270	0.209524	1.14265	0.986346	0.183934	0.72194	0.703791	Cgil0011850.1/Cgil0017060.1/Cgil0017070.1/Cgil0029340.1/Cgil0041720.1/Cgil0063820.1/Cgil0064850.1/Cgil0079540.1/Cgil0080930.1/Cgil0082930.1/Cgil0096850.1/Cgil0099880.1/Cgil0115840.1/Cgil0126120.1/Cgil0128310.1/Cgil0134210.1/Cgil0181000.1/Cgil0189810.1/Cgil0196770.1/Cgil0205040.1/Cgil0208600.1/Cgil0224840.1/Cgil0224880.1/Cgil0224890.1/Cgil0233210.1/Cgil0243940.1/Cgil0251620.1/Cgil0283130.1/Cgil028…	44
BP	GO:0043650	dicarboxylic acid biosynthetic process	10/2800	40/15270	0.25	1.36339	1.09045	0.184971	0.72194	0.703791	Cgil0064730.1/Cgil0074970.1/Cgil0083030.1/Cgil0091760.1/Cgil0202800.1/Cgil0229670.1/Cgil0235700.1/Cgil0245640.1/Cgil0365670.1/Cgil0379630.1	10
BP	GO:0061025	membrane fusion	16/2800	69/15270	0.231884	1.2646	1.04381	0.185217	0.72194	0.703791	Cgil0008290.1/Cgil0012580.1/Cgil0080930.1/Cgil0106280.1/Cgil0109980.1/Cgil0112420.1/Cgil0115840.1/Cgil0165280.1/Cgil0216720.1/Cgil0230810.1/Cgil0277030.1/Cgil0294110.1/Cgil0329670.1/Cgil0363120.1/Cgil0363430.1/Cgil0388250.1	16
BP	GO:0016180	snRNA processing	7/2800	26/15270	0.269231	1.46827	1.13236	0.185921	0.72194	0.703791	Cgil0004130.1/Cgil0146600.1/Cgil0313620.1/Cgil0374060.1/Cgil0374390.1/Cgil0386180.1/Cgil0390170.1	7
BP	GO:0033260	nuclear DNA replication	7/2800	26/15270	0.269231	1.46827	1.13236	0.185921	0.72194	0.703791	Cgil0107570.1/Cgil0111110.1/Cgil0136380.1/Cgil0144010.1/Cgil0144020.1/Cgil0148800.1/Cgil0151690.1	7
BP	GO:0042559	pteridine-containing compound biosynthetic process	7/2800	26/15270	0.269231	1.46827	1.13236	0.185921	0.72194	0.703791	Cgil0064730.1/Cgil0083030.1/Cgil0091760.1/Cgil0093810.1/Cgil0192920.1/Cgil0202800.1/Cgil0235700.1	7
BP	GO:0097237	cellular response to toxic substance	7/2800	26/15270	0.269231	1.46827	1.13236	0.185921	0.72194	0.703791	Cgil0062360.1/Cgil0134410.1/Cgil0190800.1/Cgil0270920.1/Cgil0278030.1/Cgil0278050.1/Cgil0292560.1	7
BP	GO:1990748	cellular detoxification	7/2800	26/15270	0.269231	1.46827	1.13236	0.185921	0.72194	0.703791	Cgil0062360.1/Cgil0134410.1/Cgil0190800.1/Cgil0270920.1/Cgil0278030.1/Cgil0278050.1/Cgil0292560.1	7
BP	GO:0008652	amino acid biosynthetic process	49/2800	236/15270	0.207627	1.13231	0.970645	0.186772	0.72194	0.703791	Cgil0002480.1/Cgil0006560.1/Cgil0006750.1/Cgil0007670.1/Cgil0015140.1/Cgil0021370.1/Cgil0036370.1/Cgil0039090.1/Cgil0039350.1/Cgil0056380.1/Cgil0069590.1/Cgil0076010.1/Cgil0081630.1/Cgil0098470.1/Cgil0100170.1/Cgil0112590.1/Cgil0131330.1/Cgil0138200.1/Cgil0139120.1/Cgil0142340.1/Cgil0161070.1/Cgil0168820.1/Cgil0171300.1/Cgil0171330.1/Cgil0178560.1/Cgil0189040.1/Cgil0189360.1/Cgil0196570.1/Cgil021…	49
BP	GO:0000105	L-histidine biosynthetic process	5/2800	17/15270	0.294118	1.60399	1.18067	0.187672	0.72194	0.703791	Cgil0100170.1/Cgil0112590.1/Cgil0131330.1/Cgil0253020.1/Cgil0397180.1	5
BP	GO:0006415	translational termination	5/2800	17/15270	0.294118	1.60399	1.18067	0.187672	0.72194	0.703791	Cgil0089740.1/Cgil0090000.1/Cgil0090230.1/Cgil0258740.1/Cgil0385770.1	5
BP	GO:0006547	L-histidine metabolic process	5/2800	17/15270	0.294118	1.60399	1.18067	0.187672	0.72194	0.703791	Cgil0100170.1/Cgil0112590.1/Cgil0131330.1/Cgil0253020.1/Cgil0397180.1	5
BP	GO:0006573	valine metabolic process	5/2800	17/15270	0.294118	1.60399	1.18067	0.187672	0.72194	0.703791	Cgil0056380.1/Cgil0310830.1/Cgil0324580.1/Cgil0324610.1/Cgil0377570.1	5
BP	GO:0052803	imidazole-containing compound metabolic process	5/2800	17/15270	0.294118	1.60399	1.18067	0.187672	0.72194	0.703791	Cgil0100170.1/Cgil0112590.1/Cgil0131330.1/Cgil0253020.1/Cgil0397180.1	5
BP	GO:0120254	olefinic compound metabolic process	5/2800	17/15270	0.294118	1.60399	1.18067	0.187672	0.72194	0.703791	Cgil0097330.1/Cgil0097340.1/Cgil0329800.1/Cgil0387780.1/Cgil0387800.1	5
BP	GO:0009073	aromatic amino acid family biosynthetic process	18/2800	79/15270	0.227848	1.24259	1.02432	0.187752	0.72194	0.703791	Cgil0006560.1/Cgil0006750.1/Cgil0048870.1/Cgil0069590.1/Cgil0074970.1/Cgil0100170.1/Cgil0112590.1/Cgil0119950.1/Cgil0131330.1/Cgil0162420.1/Cgil0229670.1/Cgil0245640.1/Cgil0253020.1/Cgil0274850.1/Cgil0296150.1/Cgil0365670.1/Cgil0392880.1/Cgil0397180.1	18
BP	GO:0032543	mitochondrial translation	11/2800	45/15270	0.244444	1.3331	1.06034	0.189809	0.726753	0.708482	Cgil0057400.1/Cgil0064510.1/Cgil0114580.1/Cgil0148520.1/Cgil0191840.1/Cgil0219760.1/Cgil0225350.1/Cgil0238310.1/Cgil0303280.1/Cgil0311740.1/Cgil0386390.1	11
BP	GO:0043094	cellular metabolic compound salvage	11/2800	45/15270	0.244444	1.3331	1.06034	0.189809	0.726753	0.708482	Cgil0038120.1/Cgil0094300.1/Cgil0094410.1/Cgil0100020.1/Cgil0101250.1/Cgil0172490.1/Cgil0229260.1/Cgil0349910.1/Cgil0383570.1/Cgil0392310.1/Cgil0392350.1	11
BP	GO:0062197	cellular response to chemical stress	11/2800	45/15270	0.244444	1.3331	1.06034	0.189809	0.726753	0.708482	Cgil0045560.1/Cgil0062360.1/Cgil0086820.1/Cgil0117010.1/Cgil0190800.1/Cgil0211370.1/Cgil0227320.1/Cgil0278100.1/Cgil0292560.1/Cgil0343100.1/Cgil0388620.1	11
BP	GO:0009890	negative regulation of biosynthetic process	56/2800	273/15270	0.205128	1.11868	0.937589	0.19405	0.741938	0.723286	Cgil0005220.1/Cgil0012800.1/Cgil0021100.1/Cgil0029190.1/Cgil0029660.1/Cgil0037700.1/Cgil0043050.1/Cgil0081640.1/Cgil0081650.1/Cgil0081850.1/Cgil0093720.1/Cgil0118760.1/Cgil0118860.1/Cgil0124150.1/Cgil0125520.1/Cgil0126130.1/Cgil0131340.1/Cgil0135900.1/Cgil0141870.1/Cgil0142440.1/Cgil0152830.1/Cgil0152860.1/Cgil0160040.1/Cgil0160050.1/Cgil0198870.1/Cgil0205280.1/Cgil0205290.1/Cgil0224350.1/Cgil023…	56
BP	GO:0044419	biological process involved in interspecies interaction between organisms	43/2800	206/15270	0.208738	1.13837	0.947429	0.194354	0.742054	0.7234	Cgil0005220.1/Cgil0006020.1/Cgil0021100.1/Cgil0067790.1/Cgil0077660.1/Cgil0080110.1/Cgil0080250.1/Cgil0080910.1/Cgil0099730.1/Cgil0102620.1/Cgil0130430.1/Cgil0134220.1/Cgil0160040.1/Cgil0166690.1/Cgil0169060.1/Cgil0204030.1/Cgil0205310.1/Cgil0206520.1/Cgil0212500.1/Cgil0228250.1/Cgil0234860.1/Cgil0250040.1/Cgil0255060.1/Cgil0263280.1/Cgil0277500.1/Cgil0298210.1/Cgil0305320.1/Cgil0327180.1/Cgil032…	43
BP	GO:0007051	spindle organization	13/2800	55/15270	0.236364	1.28903	1.0175	0.196468	0.74907	0.730239	Cgil0011270.1/Cgil0030120.1/Cgil0110880.1/Cgil0115050.1/Cgil0126880.1/Cgil0133830.1/Cgil0150420.1/Cgil0194450.1/Cgil0196190.1/Cgil0229700.1/Cgil0234860.1/Cgil0265580.1/Cgil0294940.1	13
BP	GO:0031324	negative regulation of cellular metabolic process	57/2800	279/15270	0.204301	1.11417	0.911994	0.200765	0.757041	0.738009	Cgil0005220.1/Cgil0012800.1/Cgil0021100.1/Cgil0029190.1/Cgil0029660.1/Cgil0037700.1/Cgil0043050.1/Cgil0081640.1/Cgil0081650.1/Cgil0081850.1/Cgil0093720.1/Cgil0118760.1/Cgil0118860.1/Cgil0124150.1/Cgil0125520.1/Cgil0126130.1/Cgil0131340.1/Cgil0135900.1/Cgil0141870.1/Cgil0142440.1/Cgil0152830.1/Cgil0152860.1/Cgil0160040.1/Cgil0160050.1/Cgil0198870.1/Cgil0205280.1/Cgil0205290.1/Cgil0224350.1/Cgil023…	57
BP	GO:0006739	NADP metabolic process	9/2800	36/15270	0.25	1.36339	1.03436	0.201955	0.757041	0.738009	Cgil0049840.1/Cgil0049880.1/Cgil0062880.1/Cgil0086020.1/Cgil0109980.1/Cgil0141790.1/Cgil0262170.1/Cgil0283720.1/Cgil0356440.1	9
BP	GO:0009112	nucleobase metabolic process	9/2800	36/15270	0.25	1.36339	1.03436	0.201955	0.757041	0.738009	Cgil0054900.1/Cgil0100020.1/Cgil0101250.1/Cgil0131730.1/Cgil0164150.1/Cgil0219410.1/Cgil0229260.1/Cgil0309750.1/Cgil0377500.1	9
BP	GO:0032392	DNA geometric change	9/2800	36/15270	0.25	1.36339	1.03436	0.201955	0.757041	0.738009	Cgil0057600.1/Cgil0088600.1/Cgil0111110.1/Cgil0130650.1/Cgil0180390.1/Cgil0192410.1/Cgil0297550.1/Cgil0309970.1/Cgil0361160.1	9
BP	GO:0009658	chloroplast organization	25/2800	115/15270	0.217391	1.18556	0.946464	0.202189	0.757041	0.738009	Cgil0010660.1/Cgil0011890.1/Cgil0040880.1/Cgil0071720.1/Cgil0083040.1/Cgil0108470.1/Cgil0121400.1/Cgil0153010.1/Cgil0155630.1/Cgil0169770.1/Cgil0171980.1/Cgil0177050.1/Cgil0181490.1/Cgil0185440.1/Cgil0209360.1/Cgil0226740.1/Cgil0238440.1/Cgil0250350.1/Cgil0263890.1/Cgil0286460.1/Cgil0312990.1/Cgil0320910.1/Cgil0323610.1/Cgil0336080.1/Cgil0336110.1	25
BP	GO:0009199	ribonucleoside triphosphate metabolic process	23/2800	105/15270	0.219048	1.19459	0.948089	0.203146	0.757041	0.738009	Cgil0032050.1/Cgil0038120.1/Cgil0058940.1/Cgil0093690.1/Cgil0142000.1/Cgil0190020.1/Cgil0211500.1/Cgil0227320.1/Cgil0259280.1/Cgil0260200.1/Cgil0262420.1/Cgil0276640.1/Cgil0282150.1/Cgil0284190.1/Cgil0294420.1/Cgil0294430.1/Cgil0294480.1/Cgil0313480.1/Cgil0315050.1/Cgil0341100.1/Cgil0363020.1/Cgil0370060.1/Cgil0387530.1	23
BP	GO:0042364	water-soluble vitamin biosynthetic process	18/2800	80/15270	0.225	1.22705	0.964818	0.203183	0.757041	0.738009	Cgil0030110.1/Cgil0033010.1/Cgil0045550.1/Cgil0064730.1/Cgil0083030.1/Cgil0083700.1/Cgil0084770.1/Cgil0091760.1/Cgil0128630.1/Cgil0129030.1/Cgil0141790.1/Cgil0171660.1/Cgil0202800.1/Cgil0216190.1/Cgil0234180.1/Cgil0235620.1/Cgil0235700.1/Cgil0349910.1	18
BP	GO:0006878	intracellular copper ion homeostasis	4/2800	13/15270	0.307692	1.67802	1.15886	0.203287	0.757041	0.738009	Cgil0131940.1/Cgil0166460.1/Cgil0319920.1/Cgil0375310.1	4
BP	GO:0010972	negative regulation of G2/M transition of mitotic cell cycle	4/2800	13/15270	0.307692	1.67802	1.15886	0.203287	0.757041	0.738009	Cgil0137900.1/Cgil0150510.1/Cgil0162430.1/Cgil0286300.1	4
BP	GO:0032511	late endosome to vacuole transport via multivesicular body sorting pathway	4/2800	13/15270	0.307692	1.67802	1.15886	0.203287	0.757041	0.738009	Cgil0041020.1/Cgil0102290.1/Cgil0231150.1/Cgil0306510.1	4
BP	GO:0044818	mitotic G2/M transition checkpoint	4/2800	13/15270	0.307692	1.67802	1.15886	0.203287	0.757041	0.738009	Cgil0137900.1/Cgil0150510.1/Cgil0162430.1/Cgil0286300.1	4
BP	GO:0055070	copper ion homeostasis	4/2800	13/15270	0.307692	1.67802	1.15886	0.203287	0.757041	0.738009	Cgil0131940.1/Cgil0166460.1/Cgil0319920.1/Cgil0375310.1	4
BP	GO:1902750	negative regulation of cell cycle G2/M phase transition	4/2800	13/15270	0.307692	1.67802	1.15886	0.203287	0.757041	0.738009	Cgil0137900.1/Cgil0150510.1/Cgil0162430.1/Cgil0286300.1	4
BP	GO:1905393	plant organ formation	4/2800	13/15270	0.307692	1.67802	1.15886	0.203287	0.757041	0.738009	Cgil0015070.1/Cgil0102620.1/Cgil0225570.1/Cgil0390420.1	4
BP	GO:0009262	deoxyribonucleotide metabolic process	6/2800	22/15270	0.272727	1.48734	1.08389	0.203313	0.757041	0.738009	Cgil0081820.1/Cgil0081830.1/Cgil0266880.1/Cgil0269840.1/Cgil0278660.1/Cgil0349380.1	6
BP	GO:0048207	vesicle targeting, rough ER to cis-Golgi	6/2800	22/15270	0.272727	1.48734	1.08389	0.203313	0.757041	0.738009	Cgil0224840.1/Cgil0224880.1/Cgil0224890.1/Cgil0243940.1/Cgil0283130.1/Cgil0359030.1	6
BP	GO:0048208	COPII vesicle coating	6/2800	22/15270	0.272727	1.48734	1.08389	0.203313	0.757041	0.738009	Cgil0224840.1/Cgil0224880.1/Cgil0224890.1/Cgil0243940.1/Cgil0283130.1/Cgil0359030.1	6
BP	GO:0006767	water-soluble vitamin metabolic process	20/2800	90/15270	0.222222	1.2119	0.955382	0.203684	0.757381	0.738341	Cgil0030110.1/Cgil0033010.1/Cgil0045550.1/Cgil0064730.1/Cgil0083030.1/Cgil0083700.1/Cgil0084770.1/Cgil0091760.1/Cgil0128630.1/Cgil0129030.1/Cgil0141790.1/Cgil0171300.1/Cgil0171330.1/Cgil0171660.1/Cgil0202800.1/Cgil0216190.1/Cgil0234180.1/Cgil0235620.1/Cgil0235700.1/Cgil0349910.1	20
BP	GO:0000272	polysaccharide catabolic process	48/2800	233/15270	0.206009	1.12348	0.900024	0.205902	0.764579	0.745358	Cgil0006710.1/Cgil0034000.1/Cgil0034120.1/Cgil0036110.1/Cgil0038050.1/Cgil0039870.1/Cgil0041290.1/Cgil0077320.1/Cgil0082000.1/Cgil0084240.1/Cgil0097550.1/Cgil0117290.1/Cgil0130430.1/Cgil0136570.1/Cgil0147180.1/Cgil0175190.1/Cgil0178040.1/Cgil0181680.1/Cgil0189220.1/Cgil0189230.1/Cgil0199190.1/Cgil0212030.1/Cgil0217950.1/Cgil0217960.1/Cgil0223300.1/Cgil0223320.1/Cgil0240270.1/Cgil0245730.1/Cgil024…	48
BP	GO:0006298	mismatch repair	10/2800	41/15270	0.243902	1.33014	1.00301	0.207002	0.76761	0.748313	Cgil0023000.1/Cgil0040240.1/Cgil0045940.1/Cgil0086130.1/Cgil0109450.1/Cgil0134550.1/Cgil0140180.1/Cgil0160780.1/Cgil0178470.1/Cgil0239830.1	10
BP	GO:1901136	carbohydrate derivative catabolic process	37/2800	177/15270	0.20904	1.14001	0.887801	0.212492	0.771143	0.751757	Cgil0017950.1/Cgil0032050.1/Cgil0038120.1/Cgil0076150.1/Cgil0077310.1/Cgil0077320.1/Cgil0077470.1/Cgil0081820.1/Cgil0081830.1/Cgil0093690.1/Cgil0109250.1/Cgil0125750.1/Cgil0125870.1/Cgil0130430.1/Cgil0142000.1/Cgil0190020.1/Cgil0228360.1/Cgil0259280.1/Cgil0266880.1/Cgil0282150.1/Cgil0294420.1/Cgil0294430.1/Cgil0294480.1/Cgil0300940.1/Cgil0300960.1/Cgil0301000.1/Cgil0301090.1/Cgil0313480.1/Cgil032…	37
BP	GO:0015698	inorganic anion transport	27/2800	126/15270	0.214286	1.16862	0.900599	0.213485	0.771143	0.751757	Cgil0022760.1/Cgil0034370.1/Cgil0074410.1/Cgil0074440.1/Cgil0074450.1/Cgil0074480.1/Cgil0091380.1/Cgil0092530.1/Cgil0094510.1/Cgil0094520.1/Cgil0096650.1/Cgil0096680.1/Cgil0137600.1/Cgil0164780.1/Cgil0165880.1/Cgil0188190.1/Cgil0232740.1/Cgil0249920.1/Cgil0272280.1/Cgil0272330.1/Cgil0299490.1/Cgil0350660.1/Cgil0354900.1/Cgil0372400.1/Cgil0388660.1/Cgil0398090.1/Cgil0398140.1	27
BP	GO:0170034	L-amino acid biosynthetic process	43/2800	208/15270	0.206731	1.12742	0.876764	0.213679	0.771143	0.751757	Cgil0002480.1/Cgil0006560.1/Cgil0007670.1/Cgil0015140.1/Cgil0021370.1/Cgil0036370.1/Cgil0039090.1/Cgil0039350.1/Cgil0056380.1/Cgil0076010.1/Cgil0081630.1/Cgil0098470.1/Cgil0100170.1/Cgil0112590.1/Cgil0131330.1/Cgil0138200.1/Cgil0139120.1/Cgil0161070.1/Cgil0168820.1/Cgil0171300.1/Cgil0171330.1/Cgil0178560.1/Cgil0189040.1/Cgil0189360.1/Cgil0196570.1/Cgil0212650.1/Cgil0253020.1/Cgil0255550.1/Cgil026…	43
BP	GO:0170038	proteinogenic amino acid biosynthetic process	43/2800	208/15270	0.206731	1.12742	0.876764	0.213679	0.771143	0.751757	Cgil0002480.1/Cgil0006560.1/Cgil0007670.1/Cgil0015140.1/Cgil0021370.1/Cgil0036370.1/Cgil0039090.1/Cgil0039350.1/Cgil0056380.1/Cgil0076010.1/Cgil0081630.1/Cgil0098470.1/Cgil0100170.1/Cgil0112590.1/Cgil0131330.1/Cgil0138200.1/Cgil0139120.1/Cgil0161070.1/Cgil0168820.1/Cgil0171300.1/Cgil0171330.1/Cgil0178560.1/Cgil0189040.1/Cgil0189360.1/Cgil0196570.1/Cgil0212650.1/Cgil0253020.1/Cgil0255550.1/Cgil026…	43
BP	GO:0006098	pentose-phosphate shunt	7/2800	27/15270	0.259259	1.41389	1.01996	0.21385	0.771143	0.751757	Cgil0049840.1/Cgil0049880.1/Cgil0062880.1/Cgil0086020.1/Cgil0109980.1/Cgil0283720.1/Cgil0356440.1	7
BP	GO:0006743	ubiquinone metabolic process	7/2800	27/15270	0.259259	1.41389	1.01996	0.21385	0.771143	0.751757	Cgil0014820.1/Cgil0091130.1/Cgil0098550.1/Cgil0151300.1/Cgil0158590.1/Cgil0230250.1/Cgil0348560.1	7
BP	GO:0006744	ubiquinone biosynthetic process	7/2800	27/15270	0.259259	1.41389	1.01996	0.21385	0.771143	0.751757	Cgil0014820.1/Cgil0091130.1/Cgil0098550.1/Cgil0151300.1/Cgil0158590.1/Cgil0230250.1/Cgil0348560.1	7
BP	GO:0006898	receptor-mediated endocytosis	7/2800	27/15270	0.259259	1.41389	1.01996	0.21385	0.771143	0.751757	Cgil0014810.1/Cgil0023210.1/Cgil0122130.1/Cgil0124300.1/Cgil0165130.1/Cgil0262800.1/Cgil0344620.1	7
BP	GO:0010558	negative regulation of macromolecule biosynthetic process	53/2800	260/15270	0.203846	1.11169	0.860716	0.21581	0.771143	0.751757	Cgil0005220.1/Cgil0012800.1/Cgil0021100.1/Cgil0029190.1/Cgil0029660.1/Cgil0037700.1/Cgil0043050.1/Cgil0081640.1/Cgil0081650.1/Cgil0081850.1/Cgil0093720.1/Cgil0118760.1/Cgil0118860.1/Cgil0124150.1/Cgil0125520.1/Cgil0126130.1/Cgil0131340.1/Cgil0135900.1/Cgil0142440.1/Cgil0160040.1/Cgil0160050.1/Cgil0198870.1/Cgil0205280.1/Cgil0205290.1/Cgil0224350.1/Cgil0235630.1/Cgil0238050.1/Cgil0245040.1/Cgil024…	53
BP	GO:0031570	DNA integrity checkpoint signaling	14/2800	61/15270	0.229508	1.25164	0.933134	0.217126	0.771143	0.751757	Cgil0107570.1/Cgil0136380.1/Cgil0137900.1/Cgil0138080.1/Cgil0148800.1/Cgil0150510.1/Cgil0151690.1/Cgil0162430.1/Cgil0193290.1/Cgil0286300.1/Cgil0320090.1/Cgil0368660.1/Cgil0382550.1/Cgil0382590.1	14
BP	GO:0048278	vesicle docking	14/2800	61/15270	0.229508	1.25164	0.933134	0.217126	0.771143	0.751757	Cgil0017060.1/Cgil0017070.1/Cgil0063820.1/Cgil0080930.1/Cgil0112420.1/Cgil0115840.1/Cgil0155930.1/Cgil0165280.1/Cgil0196770.1/Cgil0216720.1/Cgil0260970.1/Cgil0277030.1/Cgil0342010.1/Cgil0388250.1	14
BP	GO:0009068	aspartate family amino acid catabolic process	3/2800	9/15270	0.333333	1.81786	1.16294	0.218827	0.771143	0.751757	Cgil0007840.1/Cgil0041770.1/Cgil0211680.1	3
BP	GO:0009245	lipid A biosynthetic process	3/2800	9/15270	0.333333	1.81786	1.16294	0.218827	0.771143	0.751757	Cgil0050770.1/Cgil0081460.1/Cgil0211480.1	3
BP	GO:0009687	abscisic acid metabolic process	3/2800	9/15270	0.333333	1.81786	1.16294	0.218827	0.771143	0.751757	Cgil0097330.1/Cgil0097340.1/Cgil0329800.1	3
BP	GO:0010274	hydrotropism	3/2800	9/15270	0.333333	1.81786	1.16294	0.218827	0.771143	0.751757	Cgil0191010.1/Cgil0203540.1/Cgil0395820.1	3
BP	GO:0019217	regulation of fatty acid metabolic process	3/2800	9/15270	0.333333	1.81786	1.16294	0.218827	0.771143	0.751757	Cgil0141870.1/Cgil0152830.1/Cgil0152860.1	3
BP	GO:0042371	vitamin K biosynthetic process	3/2800	9/15270	0.333333	1.81786	1.16294	0.218827	0.771143	0.751757	Cgil0178320.1/Cgil0307220.1/Cgil0317520.1	3
BP	GO:0042372	phylloquinone biosynthetic process	3/2800	9/15270	0.333333	1.81786	1.16294	0.218827	0.771143	0.751757	Cgil0178320.1/Cgil0307220.1/Cgil0317520.1	3
BP	GO:0042373	vitamin K metabolic process	3/2800	9/15270	0.333333	1.81786	1.16294	0.218827	0.771143	0.751757	Cgil0178320.1/Cgil0307220.1/Cgil0317520.1	3
BP	GO:0042374	phylloquinone metabolic process	3/2800	9/15270	0.333333	1.81786	1.16294	0.218827	0.771143	0.751757	Cgil0178320.1/Cgil0307220.1/Cgil0317520.1	3
BP	GO:0043288	apocarotenoid metabolic process	3/2800	9/15270	0.333333	1.81786	1.16294	0.218827	0.771143	0.751757	Cgil0097330.1/Cgil0097340.1/Cgil0329800.1	3
BP	GO:0046493	lipid A metabolic process	3/2800	9/15270	0.333333	1.81786	1.16294	0.218827	0.771143	0.751757	Cgil0050770.1/Cgil0081460.1/Cgil0211480.1	3
BP	GO:0051510	regulation of unidimensional cell growth	3/2800	9/15270	0.333333	1.81786	1.16294	0.218827	0.771143	0.751757	Cgil0113620.1/Cgil0151610.1/Cgil0393010.1	3
BP	GO:0062014	negative regulation of small molecule metabolic process	3/2800	9/15270	0.333333	1.81786	1.16294	0.218827	0.771143	0.751757	Cgil0141870.1/Cgil0152830.1/Cgil0152860.1	3
BP	GO:0071470	cellular response to osmotic stress	3/2800	9/15270	0.333333	1.81786	1.16294	0.218827	0.771143	0.751757	Cgil0086820.1/Cgil0117010.1/Cgil0292560.1	3
BP	GO:0120029	proton export across plasma membrane	3/2800	9/15270	0.333333	1.81786	1.16294	0.218827	0.771143	0.751757	Cgil0226910.1/Cgil0244940.1/Cgil0395360.1	3
BP	GO:1901269	lipooligosaccharide metabolic process	3/2800	9/15270	0.333333	1.81786	1.16294	0.218827	0.771143	0.751757	Cgil0050770.1/Cgil0081460.1/Cgil0211480.1	3
BP	GO:1901271	lipooligosaccharide biosynthetic process	3/2800	9/15270	0.333333	1.81786	1.16294	0.218827	0.771143	0.751757	Cgil0050770.1/Cgil0081460.1/Cgil0211480.1	3
BP	GO:1902644	tertiary alcohol metabolic process	3/2800	9/15270	0.333333	1.81786	1.16294	0.218827	0.771143	0.751757	Cgil0097330.1/Cgil0097340.1/Cgil0329800.1	3
BP	GO:0016236	macroautophagy	8/2800	32/15270	0.25	1.36339	0.975076	0.221183	0.771143	0.751757	Cgil0008290.1/Cgil0151710.1/Cgil0166920.1/Cgil0208600.1/Cgil0209270.1/Cgil0255060.1/Cgil0329800.1/Cgil0333700.1	8
BP	GO:0030261	chromosome condensation	8/2800	32/15270	0.25	1.36339	0.975076	0.221183	0.771143	0.751757	Cgil0051570.1/Cgil0051580.1/Cgil0077920.1/Cgil0107400.1/Cgil0112060.1/Cgil0134050.1/Cgil0194510.1/Cgil0310880.1	8
BP	GO:0070588	calcium ion transmembrane transport	8/2800	32/15270	0.25	1.36339	0.975076	0.221183	0.771143	0.751757	Cgil0037550.1/Cgil0049540.1/Cgil0166220.1/Cgil0228900.1/Cgil0275590.1/Cgil0281710.1/Cgil0297570.1/Cgil0389210.1	8
BP	GO:0045229	external encapsulating structure organization	64/2800	318/15270	0.201258	1.09757	0.833201	0.221756	0.771143	0.751757	Cgil0006710.1/Cgil0016220.1/Cgil0019360.1/Cgil0022780.1/Cgil0031210.1/Cgil0038050.1/Cgil0053000.1/Cgil0053850.1/Cgil0054710.1/Cgil0058110.1/Cgil0062580.1/Cgil0082000.1/Cgil0110330.1/Cgil0111210.1/Cgil0112070.1/Cgil0112110.1/Cgil0129060.1/Cgil0130940.1/Cgil0133180.1/Cgil0136570.1/Cgil0151300.1/Cgil0151370.1/Cgil0158780.1/Cgil0175190.1/Cgil0181680.1/Cgil0189220.1/Cgil0189230.1/Cgil0190830.1/Cgil020…	64
BP	GO:0006303	double-strand break repair via nonhomologous end joining	5/2800	18/15270	0.277778	1.51488	1.03569	0.223121	0.771143	0.751757	Cgil0053340.1/Cgil0103830.1/Cgil0104470.1/Cgil0112360.1/Cgil0273750.1	5
BP	GO:0010020	chloroplast fission	5/2800	18/15270	0.277778	1.51488	1.03569	0.223121	0.771143	0.751757	Cgil0040880.1/Cgil0083040.1/Cgil0121400.1/Cgil0155630.1/Cgil0171980.1	5
BP	GO:0043572	plastid fission	5/2800	18/15270	0.277778	1.51488	1.03569	0.223121	0.771143	0.751757	Cgil0040880.1/Cgil0083040.1/Cgil0121400.1/Cgil0155630.1/Cgil0171980.1	5
BP	GO:0045910	negative regulation of DNA recombination	5/2800	18/15270	0.277778	1.51488	1.03569	0.223121	0.771143	0.751757	Cgil0023000.1/Cgil0077920.1/Cgil0134550.1/Cgil0239830.1/Cgil0310880.1	5
BP	GO:0090316	positive regulation of intracellular protein transport	5/2800	18/15270	0.277778	1.51488	1.03569	0.223121	0.771143	0.751757	Cgil0183470.1/Cgil0224880.1/Cgil0224890.1/Cgil0243940.1/Cgil0359030.1	5
BP	GO:0019318	hexose metabolic process	36/2800	173/15270	0.208092	1.13485	0.845222	0.224973	0.771143	0.751757	Cgil0009840.1/Cgil0011860.1/Cgil0030450.1/Cgil0032050.1/Cgil0049880.1/Cgil0057220.1/Cgil0080700.1/Cgil0091530.1/Cgil0099260.1/Cgil0110670.1/Cgil0113020.1/Cgil0118630.1/Cgil0142000.1/Cgil0171080.1/Cgil0182690.1/Cgil0187770.1/Cgil0199560.1/Cgil0228360.1/Cgil0240630.1/Cgil0259280.1/Cgil0263020.1/Cgil0276320.1/Cgil0288470.1/Cgil0294420.1/Cgil0294430.1/Cgil0294480.1/Cgil0326110.1/Cgil0341100.1/Cgil034…	36
BP	GO:0090114	COPII-coated vesicle budding	9/2800	37/15270	0.243243	1.32654	0.942327	0.226372	0.771143	0.751757	Cgil0082930.1/Cgil0181000.1/Cgil0224840.1/Cgil0224880.1/Cgil0224890.1/Cgil0243940.1/Cgil0283130.1/Cgil0359030.1/Cgil0383420.1	9
BP	GO:2000058	regulation of ubiquitin-dependent protein catabolic process	9/2800	37/15270	0.243243	1.32654	0.942327	0.226372	0.771143	0.751757	Cgil0038530.1/Cgil0080210.1/Cgil0083330.1/Cgil0124910.1/Cgil0247690.1/Cgil0301300.1/Cgil0324810.1/Cgil0342460.1/Cgil0346940.1	9
BP	GO:0000491	small nucleolar ribonucleoprotein complex assembly	2/2800	5/15270	0.4	2.18143	1.25197	0.229035	0.771143	0.751757	Cgil0218200.1/Cgil0303500.1	2
BP	GO:0000741	karyogamy	2/2800	5/15270	0.4	2.18143	1.25197	0.229035	0.771143	0.751757	Cgil0071370.1/Cgil0119550.1	2
BP	GO:0006266	DNA ligation	2/2800	5/15270	0.4	2.18143	1.25197	0.229035	0.771143	0.751757	Cgil0103830.1/Cgil0104470.1	2
BP	GO:0006491	N-glycan processing	2/2800	5/15270	0.4	2.18143	1.25197	0.229035	0.771143	0.751757	Cgil0002050.1/Cgil0118630.1	2
BP	GO:0006554	lysine catabolic process	2/2800	5/15270	0.4	2.18143	1.25197	0.229035	0.771143	0.751757	Cgil0007840.1/Cgil0041770.1	2
BP	GO:0006591	ornithine metabolic process	2/2800	5/15270	0.4	2.18143	1.25197	0.229035	0.771143	0.751757	Cgil0139120.1/Cgil0142340.1	2
BP	GO:0007035	vacuolar acidification	2/2800	5/15270	0.4	2.18143	1.25197	0.229035	0.771143	0.751757	Cgil0058650.1/Cgil0343310.1	2
BP	GO:0007135	meiosis II	2/2800	5/15270	0.4	2.18143	1.25197	0.229035	0.771143	0.751757	Cgil0078780.1/Cgil0152880.1	2
BP	GO:0007142	male meiosis II	2/2800	5/15270	0.4	2.18143	1.25197	0.229035	0.771143	0.751757	Cgil0078780.1/Cgil0152880.1	2
BP	GO:0008614	pyridoxine metabolic process	2/2800	5/15270	0.4	2.18143	1.25197	0.229035	0.771143	0.751757	Cgil0030110.1/Cgil0141790.1	2
BP	GO:0009200	deoxyribonucleoside triphosphate metabolic process	2/2800	5/15270	0.4	2.18143	1.25197	0.229035	0.771143	0.751757	Cgil0081820.1/Cgil0081830.1	2
BP	GO:0009204	deoxyribonucleoside triphosphate catabolic process	2/2800	5/15270	0.4	2.18143	1.25197	0.229035	0.771143	0.751757	Cgil0081820.1/Cgil0081830.1	2
BP	GO:0009800	cinnamic acid biosynthetic process	2/2800	5/15270	0.4	2.18143	1.25197	0.229035	0.771143	0.751757	Cgil0387780.1/Cgil0387800.1	2
BP	GO:0009803	cinnamic acid metabolic process	2/2800	5/15270	0.4	2.18143	1.25197	0.229035	0.771143	0.751757	Cgil0387780.1/Cgil0387800.1	2
BP	GO:0009875	pollen-pistil interaction	2/2800	5/15270	0.4	2.18143	1.25197	0.229035	0.771143	0.751757	Cgil0196770.1/Cgil0382450.1	2
BP	GO:0010506	regulation of autophagy	2/2800	5/15270	0.4	2.18143	1.25197	0.229035	0.771143	0.751757	Cgil0209270.1/Cgil0329800.1	2
BP	GO:0010821	regulation of mitochondrion organization	2/2800	5/15270	0.4	2.18143	1.25197	0.229035	0.771143	0.751757	Cgil0072890.1/Cgil0347770.1	2
BP	GO:0019474	L-lysine catabolic process to acetyl-CoA	2/2800	5/15270	0.4	2.18143	1.25197	0.229035	0.771143	0.751757	Cgil0007840.1/Cgil0041770.1	2
BP	GO:0019477	L-lysine catabolic process	2/2800	5/15270	0.4	2.18143	1.25197	0.229035	0.771143	0.751757	Cgil0007840.1/Cgil0041770.1	2
BP	GO:0032889	regulation of vacuole fusion, non-autophagic	2/2800	5/15270	0.4	2.18143	1.25197	0.229035	0.771143	0.751757	Cgil0294110.1/Cgil0313480.1	2
BP	GO:0033512	L-lysine catabolic process to acetyl-CoA via saccharopine	2/2800	5/15270	0.4	2.18143	1.25197	0.229035	0.771143	0.751757	Cgil0007840.1/Cgil0041770.1	2
BP	GO:0043001	Golgi to plasma membrane protein transport	2/2800	5/15270	0.4	2.18143	1.25197	0.229035	0.771143	0.751757	Cgil0017060.1/Cgil0017070.1	2
BP	GO:0046440	L-lysine metabolic process	2/2800	5/15270	0.4	2.18143	1.25197	0.229035	0.771143	0.751757	Cgil0007840.1/Cgil0041770.1	2
BP	GO:0051103	DNA ligation involved in DNA repair	2/2800	5/15270	0.4	2.18143	1.25197	0.229035	0.771143	0.751757	Cgil0103830.1/Cgil0104470.1	2
BP	GO:0051452	intracellular pH reduction	2/2800	5/15270	0.4	2.18143	1.25197	0.229035	0.771143	0.751757	Cgil0058650.1/Cgil0343310.1	2
BP	GO:0051560	mitochondrial calcium ion homeostasis	2/2800	5/15270	0.4	2.18143	1.25197	0.229035	0.771143	0.751757	Cgil0166220.1/Cgil0297570.1	2
BP	GO:0061951	establishment of protein localization to plasma membrane	2/2800	5/15270	0.4	2.18143	1.25197	0.229035	0.771143	0.751757	Cgil0017060.1/Cgil0017070.1	2
BP	GO:0061983	meiosis II cell cycle process	2/2800	5/15270	0.4	2.18143	1.25197	0.229035	0.771143	0.751757	Cgil0078780.1/Cgil0152880.1	2
BP	GO:0070536	protein K63-linked deubiquitination	2/2800	5/15270	0.4	2.18143	1.25197	0.229035	0.771143	0.751757	Cgil0183470.1/Cgil0311900.1	2
BP	GO:0071108	protein K48-linked deubiquitination	2/2800	5/15270	0.4	2.18143	1.25197	0.229035	0.771143	0.751757	Cgil0183470.1/Cgil0311900.1	2
BP	GO:0072344	rescue of stalled ribosome	2/2800	5/15270	0.4	2.18143	1.25197	0.229035	0.771143	0.751757	Cgil0298790.1/Cgil0310740.1	2
BP	GO:0098656	monoatomic anion transmembrane transport	2/2800	5/15270	0.4	2.18143	1.25197	0.229035	0.771143	0.751757	Cgil0034370.1/Cgil0388660.1	2
BP	GO:2000377	regulation of reactive oxygen species metabolic process	2/2800	5/15270	0.4	2.18143	1.25197	0.229035	0.771143	0.751757	Cgil0080590.1/Cgil0169060.1	2
BP	GO:0030162	regulation of proteolysis	10/2800	42/15270	0.238095	1.29847	0.917813	0.230059	0.772667	0.753243	Cgil0016340.1/Cgil0038530.1/Cgil0080210.1/Cgil0083330.1/Cgil0124910.1/Cgil0247690.1/Cgil0301300.1/Cgil0324810.1/Cgil0342460.1/Cgil0346940.1	10
BP	GO:0044786	cell cycle DNA replication	10/2800	42/15270	0.238095	1.29847	0.917813	0.230059	0.772667	0.753243	Cgil0107570.1/Cgil0111110.1/Cgil0134450.1/Cgil0136380.1/Cgil0144010.1/Cgil0144020.1/Cgil0148800.1/Cgil0151690.1/Cgil0308910.1/Cgil0361190.1	10
BP	GO:0042254	ribosome biogenesis	79/2800	398/15270	0.198492	1.08249	0.790176	0.232451	0.77752	0.757973	Cgil0004130.1/Cgil0008910.1/Cgil0017000.1/Cgil0027900.1/Cgil0032550.1/Cgil0036470.1/Cgil0038860.1/Cgil0042340.1/Cgil0045630.1/Cgil0048390.1/Cgil0056860.1/Cgil0057820.1/Cgil0063840.1/Cgil0069520.1/Cgil0075680.1/Cgil0076440.1/Cgil0088040.1/Cgil0092410.1/Cgil0099030.1/Cgil0104180.1/Cgil0110880.1/Cgil0116320.1/Cgil0131340.1/Cgil0139350.1/Cgil0144650.1/Cgil0147000.1/Cgil0157710.1/Cgil0181060.1/Cgil018…	79
BP	GO:0008037	cell recognition	71/2800	356/15270	0.199438	1.08765	0.792927	0.232607	0.77752	0.757973	Cgil0004550.1/Cgil0004720.1/Cgil0004760.1/Cgil0004920.1/Cgil0004930.1/Cgil0004970.1/Cgil0004980.1/Cgil0004990.1/Cgil0006610.1/Cgil0012860.1/Cgil0018720.1/Cgil0044460.1/Cgil0044490.1/Cgil0044530.1/Cgil0044640.1/Cgil0045460.1/Cgil0045470.1/Cgil0045500.1/Cgil0045510.1/Cgil0053160.1/Cgil0086860.1/Cgil0090490.1/Cgil0100380.1/Cgil0100410.1/Cgil0109980.1/Cgil0130150.1/Cgil0130200.1/Cgil0130300.1/Cgil013…	71
BP	GO:0051648	vesicle localization	11/2800	47/15270	0.234043	1.27637	0.899161	0.232653	0.77752	0.757973	Cgil0036380.1/Cgil0063820.1/Cgil0084780.1/Cgil0224840.1/Cgil0224880.1/Cgil0224890.1/Cgil0243940.1/Cgil0273460.1/Cgil0283130.1/Cgil0359030.1/Cgil0396380.1	11
BP	GO:0051650	establishment of vesicle localization	11/2800	47/15270	0.234043	1.27637	0.899161	0.232653	0.77752	0.757973	Cgil0036380.1/Cgil0063820.1/Cgil0084780.1/Cgil0224840.1/Cgil0224880.1/Cgil0224890.1/Cgil0243940.1/Cgil0273460.1/Cgil0283130.1/Cgil0359030.1/Cgil0396380.1	11
BP	GO:0009205	purine ribonucleoside triphosphate metabolic process	21/2800	97/15270	0.216495	1.18067	0.845839	0.2334	0.779054	0.759469	Cgil0032050.1/Cgil0038120.1/Cgil0058940.1/Cgil0093690.1/Cgil0142000.1/Cgil0190020.1/Cgil0227320.1/Cgil0259280.1/Cgil0260200.1/Cgil0276640.1/Cgil0282150.1/Cgil0284190.1/Cgil0294420.1/Cgil0294430.1/Cgil0294480.1/Cgil0313480.1/Cgil0315050.1/Cgil0341100.1/Cgil0363020.1/Cgil0370060.1/Cgil0387530.1	21
BP	GO:0098813	nuclear chromosome segregation	19/2800	87/15270	0.218391	1.19101	0.846618	0.235089	0.781775	0.762121	Cgil0003670.1/Cgil0032180.1/Cgil0051570.1/Cgil0051580.1/Cgil0070590.1/Cgil0087780.1/Cgil0097070.1/Cgil0107400.1/Cgil0112060.1/Cgil0146990.1/Cgil0169610.1/Cgil0194510.1/Cgil0196190.1/Cgil0208890.1/Cgil0219810.1/Cgil0343960.1/Cgil0368660.1/Cgil0382550.1/Cgil0382590.1	19
BP	GO:0006268	DNA unwinding involved in DNA replication	6/2800	23/15270	0.26087	1.42267	0.961225	0.235304	0.781775	0.762121	Cgil0088600.1/Cgil0111110.1/Cgil0130650.1/Cgil0297550.1/Cgil0309970.1/Cgil0361160.1	6
BP	GO:0006901	vesicle coating	6/2800	23/15270	0.26087	1.42267	0.961225	0.235304	0.781775	0.762121	Cgil0224840.1/Cgil0224880.1/Cgil0224890.1/Cgil0243940.1/Cgil0283130.1/Cgil0359030.1	6
BP	GO:0031123	RNA 3'-end processing	13/2800	57/15270	0.22807	1.2438	0.873795	0.235581	0.781775	0.762121	Cgil0004130.1/Cgil0061950.1/Cgil0068050.1/Cgil0087890.1/Cgil0087900.1/Cgil0139350.1/Cgil0146600.1/Cgil0182640.1/Cgil0198870.1/Cgil0293450.1/Cgil0374390.1/Cgil0386180.1/Cgil0390170.1	13
BP	GO:0022406	membrane docking	16/2800	72/15270	0.222222	1.2119	0.854014	0.236497	0.781775	0.762121	Cgil0015520.1/Cgil0017060.1/Cgil0017070.1/Cgil0063820.1/Cgil0075170.1/Cgil0080930.1/Cgil0112420.1/Cgil0115840.1/Cgil0155930.1/Cgil0165280.1/Cgil0196770.1/Cgil0216720.1/Cgil0260970.1/Cgil0277030.1/Cgil0342010.1/Cgil0388250.1	16
BP	GO:0042886	amide transport	16/2800	72/15270	0.222222	1.2119	0.854014	0.236497	0.781775	0.762121	Cgil0013830.1/Cgil0065310.1/Cgil0082890.1/Cgil0082900.1/Cgil0085980.1/Cgil0100470.1/Cgil0123160.1/Cgil0190730.1/Cgil0229350.1/Cgil0262420.1/Cgil0277130.1/Cgil0278600.1/Cgil0299490.1/Cgil0343260.1/Cgil0374710.1/Cgil0374720.1	16
BP	GO:0140056	organelle localization by membrane tethering	16/2800	72/15270	0.222222	1.2119	0.854014	0.236497	0.781775	0.762121	Cgil0015520.1/Cgil0017060.1/Cgil0017070.1/Cgil0063820.1/Cgil0075170.1/Cgil0080930.1/Cgil0112420.1/Cgil0115840.1/Cgil0155930.1/Cgil0165280.1/Cgil0196770.1/Cgil0216720.1/Cgil0260970.1/Cgil0277030.1/Cgil0342010.1/Cgil0388250.1	16
BP	GO:0071103	DNA conformation change	15/2800	67/15270	0.223881	1.22095	0.858846	0.236525	0.781775	0.762121	Cgil0057600.1/Cgil0088600.1/Cgil0111110.1/Cgil0130650.1/Cgil0180390.1/Cgil0192410.1/Cgil0195600.1/Cgil0297550.1/Cgil0306460.1/Cgil0309970.1/Cgil0361160.1/Cgil0368660.1/Cgil0382550.1/Cgil0382590.1/Cgil0388740.1	15
BP	GO:0090407	organophosphate biosynthetic process	72/2800	362/15270	0.198895	1.08469	0.772714	0.238557	0.787528	0.76773	Cgil0007180.1/Cgil0009150.1/Cgil0030110.1/Cgil0038120.1/Cgil0041330.1/Cgil0042800.1/Cgil0044280.1/Cgil0046950.1/Cgil0050770.1/Cgil0054900.1/Cgil0058940.1/Cgil0065490.1/Cgil0069210.1/Cgil0070550.1/Cgil0081460.1/Cgil0084770.1/Cgil0087590.1/Cgil0093690.1/Cgil0094300.1/Cgil0094410.1/Cgil0100020.1/Cgil0101250.1/Cgil0107420.1/Cgil0108480.1/Cgil0108520.1/Cgil0112180.1/Cgil0116720.1/Cgil0118370.1/Cgil012…	72
BP	GO:0010393	galacturonan metabolic process	33/2800	159/15270	0.207547	1.13187	0.792063	0.241897	0.796612	0.776586	Cgil0006710.1/Cgil0038050.1/Cgil0053850.1/Cgil0082000.1/Cgil0136570.1/Cgil0158780.1/Cgil0175190.1/Cgil0181680.1/Cgil0189220.1/Cgil0189230.1/Cgil0190830.1/Cgil0204240.1/Cgil0205450.1/Cgil0212030.1/Cgil0217950.1/Cgil0217960.1/Cgil0223300.1/Cgil0223320.1/Cgil0240270.1/Cgil0304690.1/Cgil0305430.1/Cgil0313580.1/Cgil0317530.1/Cgil0322480.1/Cgil0334350.1/Cgil0349250.1/Cgil0349270.1/Cgil0349330.1/Cgil034…	33
BP	GO:0045488	pectin metabolic process	33/2800	159/15270	0.207547	1.13187	0.792063	0.241897	0.796612	0.776586	Cgil0006710.1/Cgil0038050.1/Cgil0053850.1/Cgil0082000.1/Cgil0136570.1/Cgil0158780.1/Cgil0175190.1/Cgil0181680.1/Cgil0189220.1/Cgil0189230.1/Cgil0190830.1/Cgil0204240.1/Cgil0205450.1/Cgil0212030.1/Cgil0217950.1/Cgil0217960.1/Cgil0223300.1/Cgil0223320.1/Cgil0240270.1/Cgil0304690.1/Cgil0305430.1/Cgil0313580.1/Cgil0317530.1/Cgil0322480.1/Cgil0334350.1/Cgil0349250.1/Cgil0349270.1/Cgil0349330.1/Cgil034…	33
BP	GO:0006740	NADPH regeneration	7/2800	28/15270	0.25	1.36339	0.91198	0.243178	0.79792	0.77786	Cgil0049840.1/Cgil0049880.1/Cgil0062880.1/Cgil0086020.1/Cgil0109980.1/Cgil0283720.1/Cgil0356440.1	7
BP	GO:0009218	pyrimidine ribonucleotide metabolic process	7/2800	28/15270	0.25	1.36339	0.91198	0.243178	0.79792	0.77786	Cgil0038120.1/Cgil0054900.1/Cgil0164150.1/Cgil0211500.1/Cgil0222590.1/Cgil0227320.1/Cgil0262420.1	7
BP	GO:0009220	pyrimidine ribonucleotide biosynthetic process	7/2800	28/15270	0.25	1.36339	0.91198	0.243178	0.79792	0.77786	Cgil0038120.1/Cgil0054900.1/Cgil0164150.1/Cgil0211500.1/Cgil0222590.1/Cgil0227320.1/Cgil0262420.1	7
BP	GO:0007018	microtubule-based movement	24/2800	113/15270	0.212389	1.15828	0.800224	0.244507	0.799107	0.779018	Cgil0002410.1/Cgil0002420.1/Cgil0040370.1/Cgil0063830.1/Cgil0072830.1/Cgil0150410.1/Cgil0150420.1/Cgil0150520.1/Cgil0154690.1/Cgil0175960.1/Cgil0179250.1/Cgil0184680.1/Cgil0190560.1/Cgil0201670.1/Cgil0217740.1/Cgil0235080.1/Cgil0269740.1/Cgil0295100.1/Cgil0312120.1/Cgil0313170.1/Cgil0334870.1/Cgil0358600.1/Cgil0381000.1/Cgil0385650.1	24
BP	GO:0006479	protein methylation	4/2800	14/15270	0.285714	1.55816	0.990047	0.245946	0.799107	0.779018	Cgil0096800.1/Cgil0110240.1/Cgil0114820.1/Cgil0308280.1	4
BP	GO:0006488	dolichol-linked oligosaccharide biosynthetic process	4/2800	14/15270	0.285714	1.55816	0.990047	0.245946	0.799107	0.779018	Cgil0073680.1/Cgil0186990.1/Cgil0192880.1/Cgil0227600.1	4
BP	GO:0008213	protein alkylation	4/2800	14/15270	0.285714	1.55816	0.990047	0.245946	0.799107	0.779018	Cgil0096800.1/Cgil0110240.1/Cgil0114820.1/Cgil0308280.1	4
BP	GO:0009553	embryo sac development	4/2800	14/15270	0.285714	1.55816	0.990047	0.245946	0.799107	0.779018	Cgil0071370.1/Cgil0087780.1/Cgil0119550.1/Cgil0136660.1	4
BP	GO:0016074	sno(s)RNA metabolic process	4/2800	14/15270	0.285714	1.55816	0.990047	0.245946	0.799107	0.779018	Cgil0004130.1/Cgil0139350.1/Cgil0386180.1/Cgil0390170.1	4
BP	GO:0031126	sno(s)RNA 3'-end processing	4/2800	14/15270	0.285714	1.55816	0.990047	0.245946	0.799107	0.779018	Cgil0004130.1/Cgil0139350.1/Cgil0386180.1/Cgil0390170.1	4
BP	GO:0043144	sno(s)RNA processing	4/2800	14/15270	0.285714	1.55816	0.990047	0.245946	0.799107	0.779018	Cgil0004130.1/Cgil0139350.1/Cgil0386180.1/Cgil0390170.1	4
BP	GO:0061024	membrane organization	42/2800	206/15270	0.203883	1.11189	0.766158	0.24648	0.799107	0.779018	Cgil0008290.1/Cgil0012580.1/Cgil0013830.1/Cgil0015520.1/Cgil0070580.1/Cgil0075170.1/Cgil0080930.1/Cgil0082930.1/Cgil0102290.1/Cgil0106280.1/Cgil0109980.1/Cgil0112420.1/Cgil0115840.1/Cgil0124300.1/Cgil0162850.1/Cgil0165280.1/Cgil0181000.1/Cgil0216720.1/Cgil0217800.1/Cgil0218230.1/Cgil0224840.1/Cgil0224880.1/Cgil0224890.1/Cgil0230810.1/Cgil0231150.1/Cgil0231210.1/Cgil0236730.1/Cgil0243940.1/Cgil026…	42
BP	GO:0055082	intracellular chemical homeostasis	29/2800	139/15270	0.208633	1.1378	0.773321	0.249538	0.799107	0.779018	Cgil0032050.1/Cgil0037550.1/Cgil0049540.1/Cgil0058650.1/Cgil0070810.1/Cgil0131940.1/Cgil0158900.1/Cgil0161530.1/Cgil0166220.1/Cgil0166460.1/Cgil0214930.1/Cgil0226910.1/Cgil0228900.1/Cgil0244940.1/Cgil0267160.1/Cgil0276680.1/Cgil0281710.1/Cgil0294420.1/Cgil0294430.1/Cgil0294480.1/Cgil0297570.1/Cgil0319920.1/Cgil0329800.1/Cgil0336230.1/Cgil0343310.1/Cgil0363740.1/Cgil0375310.1/Cgil0389210.1/Cgil039…	29
BP	GO:1901606	alpha-amino acid catabolic process	20/2800	93/15270	0.215054	1.17281	0.792084	0.250312	0.799107	0.779018	Cgil0007840.1/Cgil0015140.1/Cgil0041770.1/Cgil0082870.1/Cgil0099180.1/Cgil0109190.1/Cgil0171300.1/Cgil0171330.1/Cgil0190960.1/Cgil0211680.1/Cgil0317460.1/Cgil0332440.1/Cgil0332470.1/Cgil0332520.1/Cgil0338920.1/Cgil0362680.1/Cgil0377570.1/Cgil0387780.1/Cgil0387800.1/Cgil0400830.1	20
BP	GO:0009605	response to external stimulus	54/2800	269/15270	0.200743	1.09477	0.743076	0.250596	0.799107	0.779018	Cgil0005220.1/Cgil0006020.1/Cgil0021100.1/Cgil0049840.1/Cgil0067790.1/Cgil0077660.1/Cgil0080110.1/Cgil0080250.1/Cgil0080910.1/Cgil0095380.1/Cgil0099730.1/Cgil0102620.1/Cgil0103850.1/Cgil0105790.1/Cgil0130430.1/Cgil0134220.1/Cgil0160040.1/Cgil0166690.1/Cgil0169060.1/Cgil0191010.1/Cgil0203540.1/Cgil0204030.1/Cgil0205310.1/Cgil0206520.1/Cgil0212500.1/Cgil0228250.1/Cgil0234860.1/Cgil0236590.1/Cgil025…	54
BP	GO:0015980	energy derivation by oxidation of organic compounds	28/2800	134/15270	0.208955	1.13955	0.768838	0.251468	0.799107	0.779018	Cgil0007840.1/Cgil0034170.1/Cgil0041510.1/Cgil0041770.1/Cgil0042100.1/Cgil0052380.1/Cgil0086080.1/Cgil0088420.1/Cgil0097550.1/Cgil0114830.1/Cgil0117110.1/Cgil0152550.1/Cgil0161740.1/Cgil0165730.1/Cgil0195300.1/Cgil0244300.1/Cgil0248850.1/Cgil0251070.1/Cgil0262170.1/Cgil0267530.1/Cgil0271330.1/Cgil0276640.1/Cgil0284190.1/Cgil0307220.1/Cgil0323430.1/Cgil0363020.1/Cgil0377740.1/Cgil0396480.1	28
BP	GO:0006012	galactose metabolic process	9/2800	38/15270	0.236842	1.29164	0.852913	0.251818	0.799107	0.779018	Cgil0011860.1/Cgil0057220.1/Cgil0182690.1/Cgil0187770.1/Cgil0199560.1/Cgil0240630.1/Cgil0351730.1/Cgil0352140.1/Cgil0358380.1	9
BP	GO:0006221	pyrimidine nucleotide biosynthetic process	9/2800	38/15270	0.236842	1.29164	0.852913	0.251818	0.799107	0.779018	Cgil0038120.1/Cgil0054900.1/Cgil0164150.1/Cgil0211500.1/Cgil0222590.1/Cgil0227320.1/Cgil0262420.1/Cgil0266880.1/Cgil0278660.1	9
BP	GO:1903050	regulation of proteolysis involved in protein catabolic process	9/2800	38/15270	0.236842	1.29164	0.852913	0.251818	0.799107	0.779018	Cgil0038530.1/Cgil0080210.1/Cgil0083330.1/Cgil0124910.1/Cgil0247690.1/Cgil0301300.1/Cgil0324810.1/Cgil0342460.1/Cgil0346940.1	9
BP	GO:0050793	regulation of developmental process	27/2800	129/15270	0.209302	1.14145	0.764464	0.253402	0.799107	0.779018	Cgil0015070.1/Cgil0022780.1/Cgil0031210.1/Cgil0054710.1/Cgil0058110.1/Cgil0061720.1/Cgil0062580.1/Cgil0080590.1/Cgil0103900.1/Cgil0113620.1/Cgil0117010.1/Cgil0136660.1/Cgil0142000.1/Cgil0151610.1/Cgil0182340.1/Cgil0200690.1/Cgil0232300.1/Cgil0235630.1/Cgil0239940.1/Cgil0252480.1/Cgil0289130.1/Cgil0311670.1/Cgil0328720.1/Cgil0329800.1/Cgil0332090.1/Cgil0354820.1/Cgil0393010.1	27
BP	GO:0006637	acyl-CoA metabolic process	10/2800	43/15270	0.232558	1.26827	0.834746	0.254027	0.799107	0.779018	Cgil0007840.1/Cgil0041770.1/Cgil0054880.1/Cgil0087590.1/Cgil0093690.1/Cgil0112180.1/Cgil0152550.1/Cgil0155410.1/Cgil0222670.1/Cgil0325520.1	10
BP	GO:0035383	thioester metabolic process	10/2800	43/15270	0.232558	1.26827	0.834746	0.254027	0.799107	0.779018	Cgil0007840.1/Cgil0041770.1/Cgil0054880.1/Cgil0087590.1/Cgil0093690.1/Cgil0112180.1/Cgil0152550.1/Cgil0155410.1/Cgil0222670.1/Cgil0325520.1	10
BP	GO:0048366	leaf development	11/2800	48/15270	0.229167	1.24978	0.821274	0.255354	0.799107	0.779018	Cgil0061720.1/Cgil0086820.1/Cgil0087570.1/Cgil0162210.1/Cgil0214410.1/Cgil0238440.1/Cgil0255060.1/Cgil0257550.1/Cgil0308480.1/Cgil0320910.1/Cgil0390420.1	11
BP	GO:0072527	pyrimidine-containing compound metabolic process	15/2800	68/15270	0.220588	1.20299	0.794946	0.255508	0.799107	0.779018	Cgil0009770.1/Cgil0038120.1/Cgil0054900.1/Cgil0109250.1/Cgil0128630.1/Cgil0164150.1/Cgil0171660.1/Cgil0211500.1/Cgil0222590.1/Cgil0227320.1/Cgil0234180.1/Cgil0262420.1/Cgil0266880.1/Cgil0278660.1/Cgil0309750.1	15
BP	GO:0006816	calcium ion transport	12/2800	53/15270	0.226415	1.23477	0.811276	0.256027	0.799107	0.779018	Cgil0009930.1/Cgil0037550.1/Cgil0049540.1/Cgil0166220.1/Cgil0171500.1/Cgil0200590.1/Cgil0214930.1/Cgil0228900.1/Cgil0275590.1/Cgil0281710.1/Cgil0297570.1/Cgil0389210.1	12
BP	GO:0071897	DNA biosynthetic process	12/2800	53/15270	0.226415	1.23477	0.811276	0.256027	0.799107	0.779018	Cgil0009770.1/Cgil0048860.1/Cgil0072280.1/Cgil0103830.1/Cgil0104470.1/Cgil0138800.1/Cgil0153980.1/Cgil0154080.1/Cgil0295290.1/Cgil0310440.1/Cgil0322920.1/Cgil0349440.1	12
BP	GO:0072528	pyrimidine-containing compound biosynthetic process	12/2800	53/15270	0.226415	1.23477	0.811276	0.256027	0.799107	0.779018	Cgil0038120.1/Cgil0054900.1/Cgil0128630.1/Cgil0164150.1/Cgil0171660.1/Cgil0211500.1/Cgil0222590.1/Cgil0227320.1/Cgil0234180.1/Cgil0262420.1/Cgil0266880.1/Cgil0278660.1	12
BP	GO:0006817	phosphate ion transport	24/2800	114/15270	0.210526	1.14812	0.752187	0.2592	0.799107	0.779018	Cgil0022760.1/Cgil0074410.1/Cgil0074440.1/Cgil0074450.1/Cgil0074480.1/Cgil0092530.1/Cgil0094510.1/Cgil0094520.1/Cgil0096650.1/Cgil0096680.1/Cgil0137600.1/Cgil0164780.1/Cgil0165880.1/Cgil0188190.1/Cgil0232740.1/Cgil0249920.1/Cgil0272280.1/Cgil0272330.1/Cgil0299490.1/Cgil0350660.1/Cgil0354900.1/Cgil0372400.1/Cgil0398090.1/Cgil0398140.1	24
BP	GO:0009965	leaf morphogenesis	5/2800	19/15270	0.263158	1.43515	0.899328	0.260347	0.799107	0.779018	Cgil0087570.1/Cgil0238440.1/Cgil0308480.1/Cgil0320910.1/Cgil0390420.1	5
BP	GO:0010638	positive regulation of organelle organization	5/2800	19/15270	0.263158	1.43515	0.899328	0.260347	0.799107	0.779018	Cgil0003670.1/Cgil0183470.1/Cgil0205970.1/Cgil0267160.1/Cgil0311040.1	5
BP	GO:0016553	base conversion or substitution editing	5/2800	19/15270	0.263158	1.43515	0.899328	0.260347	0.799107	0.779018	Cgil0084490.1/Cgil0200180.1/Cgil0268070.1/Cgil0268080.1/Cgil0385910.1	5
BP	GO:0019432	triglyceride biosynthetic process	5/2800	19/15270	0.263158	1.43515	0.899328	0.260347	0.799107	0.779018	Cgil0054910.1/Cgil0054950.1/Cgil0108780.1/Cgil0238050.1/Cgil0323910.1	5
BP	GO:0032388	positive regulation of intracellular transport	5/2800	19/15270	0.263158	1.43515	0.899328	0.260347	0.799107	0.779018	Cgil0183470.1/Cgil0224880.1/Cgil0224890.1/Cgil0243940.1/Cgil0359030.1	5
BP	GO:0034308	primary alcohol metabolic process	5/2800	19/15270	0.263158	1.43515	0.899328	0.260347	0.799107	0.779018	Cgil0126840.1/Cgil0128630.1/Cgil0171660.1/Cgil0234180.1/Cgil0327600.1	5
BP	GO:0046460	neutral lipid biosynthetic process	5/2800	19/15270	0.263158	1.43515	0.899328	0.260347	0.799107	0.779018	Cgil0054910.1/Cgil0054950.1/Cgil0108780.1/Cgil0238050.1/Cgil0323910.1	5
BP	GO:0046463	acylglycerol biosynthetic process	5/2800	19/15270	0.263158	1.43515	0.899328	0.260347	0.799107	0.779018	Cgil0054910.1/Cgil0054950.1/Cgil0108780.1/Cgil0238050.1/Cgil0323910.1	5
BP	GO:0051222	positive regulation of protein transport	5/2800	19/15270	0.263158	1.43515	0.899328	0.260347	0.799107	0.779018	Cgil0183470.1/Cgil0224880.1/Cgil0224890.1/Cgil0243940.1/Cgil0359030.1	5
BP	GO:1904951	positive regulation of establishment of protein localization	5/2800	19/15270	0.263158	1.43515	0.899328	0.260347	0.799107	0.779018	Cgil0183470.1/Cgil0224880.1/Cgil0224890.1/Cgil0243940.1/Cgil0359030.1	5
BP	GO:0048544	recognition of pollen	70/2800	355/15270	0.197183	1.07535	0.68069	0.267629	0.799107	0.779018	Cgil0004550.1/Cgil0004720.1/Cgil0004760.1/Cgil0004920.1/Cgil0004930.1/Cgil0004970.1/Cgil0004980.1/Cgil0004990.1/Cgil0006610.1/Cgil0012860.1/Cgil0018720.1/Cgil0044460.1/Cgil0044490.1/Cgil0044530.1/Cgil0044640.1/Cgil0045460.1/Cgil0045470.1/Cgil0045500.1/Cgil0045510.1/Cgil0053160.1/Cgil0086860.1/Cgil0090490.1/Cgil0100380.1/Cgil0100410.1/Cgil0130150.1/Cgil0130200.1/Cgil0130300.1/Cgil0130310.1/Cgil013…	70
BP	GO:0010948	negative regulation of cell cycle process	19/2800	89/15270	0.213483	1.16425	0.736359	0.268554	0.799107	0.779018	Cgil0070590.1/Cgil0097070.1/Cgil0107570.1/Cgil0136380.1/Cgil0137900.1/Cgil0138080.1/Cgil0148800.1/Cgil0150510.1/Cgil0151690.1/Cgil0162430.1/Cgil0193290.1/Cgil0286300.1/Cgil0320090.1/Cgil0321640.1/Cgil0343960.1/Cgil0361190.1/Cgil0368660.1/Cgil0382550.1/Cgil0382590.1	19
BP	GO:0006084	acetyl-CoA metabolic process	6/2800	24/15270	0.25	1.36339	0.844219	0.268691	0.799107	0.779018	Cgil0007840.1/Cgil0041770.1/Cgil0093690.1/Cgil0112180.1/Cgil0222670.1/Cgil0325520.1	6
BP	GO:0031122	cytoplasmic microtubule organization	6/2800	24/15270	0.25	1.36339	0.844219	0.268691	0.799107	0.779018	Cgil0004260.1/Cgil0015940.1/Cgil0234860.1/Cgil0265580.1/Cgil0294940.1/Cgil0325830.1	6
BP	GO:0045324	late endosome to vacuole transport	6/2800	24/15270	0.25	1.36339	0.844219	0.268691	0.799107	0.779018	Cgil0041020.1/Cgil0090040.1/Cgil0102290.1/Cgil0231150.1/Cgil0293710.1/Cgil0306510.1	6
BP	GO:0170039	proteinogenic amino acid metabolic process	61/2800	308/15270	0.198052	1.08009	0.672841	0.27157	0.799107	0.779018	Cgil0002480.1/Cgil0006560.1/Cgil0007670.1/Cgil0007840.1/Cgil0015140.1/Cgil0021370.1/Cgil0036370.1/Cgil0039090.1/Cgil0039350.1/Cgil0041770.1/Cgil0056380.1/Cgil0064730.1/Cgil0076010.1/Cgil0081630.1/Cgil0082870.1/Cgil0098470.1/Cgil0100170.1/Cgil0109190.1/Cgil0112590.1/Cgil0127400.1/Cgil0131330.1/Cgil0138200.1/Cgil0139120.1/Cgil0153200.1/Cgil0161070.1/Cgil0168820.1/Cgil0171300.1/Cgil0171330.1/Cgil017…	61
BP	GO:0006430	lysyl-tRNA aminoacylation	3/2800	10/15270	0.3	1.63607	0.95341	0.272596	0.799107	0.779018	Cgil0031190.1/Cgil0193380.1/Cgil0284960.1	3
BP	GO:0006551	L-leucine metabolic process	3/2800	10/15270	0.3	1.63607	0.95341	0.272596	0.799107	0.779018	Cgil0178560.1/Cgil0189040.1/Cgil0304430.1	3
BP	GO:0007155	cell adhesion	3/2800	10/15270	0.3	1.63607	0.95341	0.272596	0.799107	0.779018	Cgil0266370.1/Cgil0267160.1/Cgil0382450.1	3
BP	GO:0009313	oligosaccharide catabolic process	3/2800	10/15270	0.3	1.63607	0.95341	0.272596	0.799107	0.779018	Cgil0182340.1/Cgil0358160.1/Cgil0374810.1	3
BP	GO:0009583	detection of light stimulus	3/2800	10/15270	0.3	1.63607	0.95341	0.272596	0.799107	0.779018	Cgil0049840.1/Cgil0236590.1/Cgil0354800.1	3
BP	GO:0009967	positive regulation of signal transduction	3/2800	10/15270	0.3	1.63607	0.95341	0.272596	0.799107	0.779018	Cgil0161580.1/Cgil0281040.1/Cgil0329800.1	3
BP	GO:0010647	positive regulation of cell communication	3/2800	10/15270	0.3	1.63607	0.95341	0.272596	0.799107	0.779018	Cgil0161580.1/Cgil0281040.1/Cgil0329800.1	3
BP	GO:0023056	positive regulation of signaling	3/2800	10/15270	0.3	1.63607	0.95341	0.272596	0.799107	0.779018	Cgil0161580.1/Cgil0281040.1/Cgil0329800.1	3
BP	GO:0031297	replication fork processing	3/2800	10/15270	0.3	1.63607	0.95341	0.272596	0.799107	0.779018	Cgil0138800.1/Cgil0378180.1/Cgil0401550.1	3
BP	GO:0043461	proton-transporting ATP synthase complex assembly	3/2800	10/15270	0.3	1.63607	0.95341	0.272596	0.799107	0.779018	Cgil0021030.1/Cgil0026570.1/Cgil0356490.1	3
BP	GO:0046352	disaccharide catabolic process	3/2800	10/15270	0.3	1.63607	0.95341	0.272596	0.799107	0.779018	Cgil0182340.1/Cgil0358160.1/Cgil0374810.1	3
BP	GO:0051056	regulation of small GTPase mediated signal transduction	3/2800	10/15270	0.3	1.63607	0.95341	0.272596	0.799107	0.779018	Cgil0062450.1/Cgil0086130.1/Cgil0372690.1	3
BP	GO:0006284	base-excision repair	7/2800	29/15270	0.241379	1.31638	0.808075	0.273666	0.799107	0.779018	Cgil0025520.1/Cgil0074070.1/Cgil0149570.1/Cgil0222340.1/Cgil0261850.1/Cgil0267350.1/Cgil0306220.1	7
BP	GO:0044774	mitotic DNA integrity checkpoint signaling	7/2800	29/15270	0.241379	1.31638	0.808075	0.273666	0.799107	0.779018	Cgil0137900.1/Cgil0150510.1/Cgil0162430.1/Cgil0286300.1/Cgil0368660.1/Cgil0382550.1/Cgil0382590.1	7
BP	GO:0098754	detoxification	7/2800	29/15270	0.241379	1.31638	0.808075	0.273666	0.799107	0.779018	Cgil0062360.1/Cgil0134410.1/Cgil0190800.1/Cgil0270920.1/Cgil0278030.1/Cgil0278050.1/Cgil0292560.1	7
BP	GO:0098876	vesicle-mediated transport to the plasma membrane	7/2800	29/15270	0.241379	1.31638	0.808075	0.273666	0.799107	0.779018	Cgil0017060.1/Cgil0017070.1/Cgil0063820.1/Cgil0099880.1/Cgil0196770.1/Cgil0233210.1/Cgil0359100.1	7
BP	GO:1901661	quinone metabolic process	7/2800	29/15270	0.241379	1.31638	0.808075	0.273666	0.799107	0.779018	Cgil0014820.1/Cgil0091130.1/Cgil0098550.1/Cgil0151300.1/Cgil0158590.1/Cgil0230250.1/Cgil0348560.1	7
BP	GO:1901663	quinone biosynthetic process	7/2800	29/15270	0.241379	1.31638	0.808075	0.273666	0.799107	0.779018	Cgil0014820.1/Cgil0091130.1/Cgil0098550.1/Cgil0151300.1/Cgil0158590.1/Cgil0230250.1/Cgil0348560.1	7
BP	GO:0006857	oligopeptide transport	14/2800	64/15270	0.21875	1.19297	0.733028	0.276342	0.799107	0.779018	Cgil0065310.1/Cgil0082890.1/Cgil0082900.1/Cgil0085980.1/Cgil0100470.1/Cgil0123160.1/Cgil0190730.1/Cgil0229350.1/Cgil0277130.1/Cgil0278600.1/Cgil0299490.1/Cgil0343260.1/Cgil0374710.1/Cgil0374720.1	14
BP	GO:0000226	microtubule cytoskeleton organization	23/2800	110/15270	0.209091	1.14029	0.699731	0.276558	0.799107	0.779018	Cgil0004260.1/Cgil0011270.1/Cgil0015940.1/Cgil0023810.1/Cgil0030120.1/Cgil0062540.1/Cgil0110880.1/Cgil0115050.1/Cgil0126880.1/Cgil0133830.1/Cgil0139950.1/Cgil0150420.1/Cgil0154590.1/Cgil0176260.1/Cgil0194450.1/Cgil0196190.1/Cgil0223240.1/Cgil0229700.1/Cgil0234860.1/Cgil0239450.1/Cgil0265580.1/Cgil0294940.1/Cgil0325830.1	23
BP	GO:0009266	response to temperature stimulus	23/2800	110/15270	0.209091	1.14029	0.699731	0.276558	0.799107	0.779018	Cgil0010820.1/Cgil0015140.1/Cgil0068820.1/Cgil0096480.1/Cgil0097330.1/Cgil0097340.1/Cgil0102170.1/Cgil0117010.1/Cgil0161580.1/Cgil0165280.1/Cgil0177050.1/Cgil0181140.1/Cgil0203230.1/Cgil0221590.1/Cgil0253030.1/Cgil0275010.1/Cgil0299740.1/Cgil0309910.1/Cgil0315260.1/Cgil0339340.1/Cgil0389560.1/Cgil0390390.1/Cgil0397900.1	23
BP	GO:0006406	mRNA export from nucleus	8/2800	34/15270	0.235294	1.28319	0.783318	0.276578	0.799107	0.779018	Cgil0090000.1/Cgil0090230.1/Cgil0109200.1/Cgil0186630.1/Cgil0211860.1/Cgil0258740.1/Cgil0261930.1/Cgil0376660.1	8
BP	GO:0035999	tetrahydrofolate interconversion	8/2800	34/15270	0.235294	1.28319	0.783318	0.276578	0.799107	0.779018	Cgil0093810.1/Cgil0168820.1/Cgil0171300.1/Cgil0171330.1/Cgil0206560.1/Cgil0309850.1/Cgil0338740.1/Cgil0379360.1	8
BP	GO:0034599	cellular response to oxidative stress	9/2800	39/15270	0.230769	1.25852	0.765962	0.278143	0.799107	0.779018	Cgil0045560.1/Cgil0062360.1/Cgil0190800.1/Cgil0211370.1/Cgil0227320.1/Cgil0278100.1/Cgil0292560.1/Cgil0343100.1/Cgil0388620.1	9
BP	GO:0006458	de novo' protein folding	11/2800	49/15270	0.22449	1.22427	0.745077	0.278775	0.799107	0.779018	Cgil0106590.1/Cgil0123020.1/Cgil0139830.1/Cgil0184520.1/Cgil0300870.1/Cgil0309910.1/Cgil0310630.1/Cgil0340250.1/Cgil0341700.1/Cgil0361180.1/Cgil0397900.1	11
BP	GO:0007093	mitotic cell cycle checkpoint signaling	10/2800	44/15270	0.227273	1.23945	0.753695	0.278786	0.799107	0.779018	Cgil0070590.1/Cgil0097070.1/Cgil0137900.1/Cgil0150510.1/Cgil0162430.1/Cgil0286300.1/Cgil0343960.1/Cgil0368660.1/Cgil0382550.1/Cgil0382590.1	10
BP	GO:0035966	response to topologically incorrect protein	10/2800	44/15270	0.227273	1.23945	0.753695	0.278786	0.799107	0.779018	Cgil0102170.1/Cgil0106590.1/Cgil0123020.1/Cgil0139830.1/Cgil0184520.1/Cgil0253030.1/Cgil0310630.1/Cgil0315260.1/Cgil0341700.1/Cgil0361180.1	10
BP	GO:1901605	alpha-amino acid metabolic process	71/2800	362/15270	0.196133	1.06962	0.635257	0.282359	0.799107	0.779018	Cgil0002480.1/Cgil0006560.1/Cgil0006750.1/Cgil0007670.1/Cgil0007840.1/Cgil0015140.1/Cgil0021370.1/Cgil0036370.1/Cgil0039090.1/Cgil0039350.1/Cgil0041770.1/Cgil0056380.1/Cgil0064730.1/Cgil0069590.1/Cgil0076010.1/Cgil0081630.1/Cgil0082870.1/Cgil0098470.1/Cgil0099180.1/Cgil0100170.1/Cgil0109190.1/Cgil0112590.1/Cgil0119060.1/Cgil0127400.1/Cgil0131330.1/Cgil0138200.1/Cgil0139120.1/Cgil0142340.1/Cgil015…	71
BP	GO:0034655	nucleobase-containing compound catabolic process	40/2800	199/15270	0.201005	1.0962	0.647232	0.285007	0.799107	0.779018	Cgil0005220.1/Cgil0029190.1/Cgil0032020.1/Cgil0032050.1/Cgil0037700.1/Cgil0038120.1/Cgil0063330.1/Cgil0063340.1/Cgil0076080.1/Cgil0076150.1/Cgil0081820.1/Cgil0081830.1/Cgil0093690.1/Cgil0109250.1/Cgil0124150.1/Cgil0142000.1/Cgil0190020.1/Cgil0198870.1/Cgil0224350.1/Cgil0246150.1/Cgil0259280.1/Cgil0266880.1/Cgil0282150.1/Cgil0292580.1/Cgil0293450.1/Cgil0294420.1/Cgil0294430.1/Cgil0294480.1/Cgil029…	40
BP	GO:0007017	microtubule-based process	48/2800	241/15270	0.19917	1.08619	0.639063	0.28538	0.799107	0.779018	Cgil0002410.1/Cgil0002420.1/Cgil0004260.1/Cgil0011270.1/Cgil0015940.1/Cgil0023810.1/Cgil0030120.1/Cgil0040370.1/Cgil0040880.1/Cgil0062540.1/Cgil0063830.1/Cgil0072830.1/Cgil0110880.1/Cgil0111890.1/Cgil0115050.1/Cgil0126880.1/Cgil0133830.1/Cgil0139950.1/Cgil0150410.1/Cgil0150420.1/Cgil0150520.1/Cgil0154590.1/Cgil0154690.1/Cgil0175960.1/Cgil0176260.1/Cgil0179250.1/Cgil0184680.1/Cgil0190560.1/Cgil019…	48
BP	GO:0045786	negative regulation of cell cycle	19/2800	90/15270	0.211111	1.15131	0.682186	0.285913	0.799107	0.779018	Cgil0070590.1/Cgil0097070.1/Cgil0107570.1/Cgil0136380.1/Cgil0137900.1/Cgil0138080.1/Cgil0148800.1/Cgil0150510.1/Cgil0151690.1/Cgil0162430.1/Cgil0193290.1/Cgil0286300.1/Cgil0320090.1/Cgil0321640.1/Cgil0343960.1/Cgil0361190.1/Cgil0368660.1/Cgil0382550.1/Cgil0382590.1	19
BP	GO:0015936	coenzyme A metabolic process	4/2800	15/15270	0.266667	1.45429	0.834103	0.290288	0.799107	0.779018	Cgil0042800.1/Cgil0108520.1/Cgil0272560.1/Cgil0372700.1	4
BP	GO:0042278	purine nucleoside metabolic process	4/2800	15/15270	0.266667	1.45429	0.834103	0.290288	0.799107	0.779018	Cgil0076150.1/Cgil0100020.1/Cgil0101250.1/Cgil0229260.1	4
BP	GO:0043067	regulation of programmed cell death	4/2800	15/15270	0.266667	1.45429	0.834103	0.290288	0.799107	0.779018	Cgil0021020.1/Cgil0227130.1/Cgil0250830.1/Cgil0363350.1	4
BP	GO:0070861	regulation of protein exit from endoplasmic reticulum	4/2800	15/15270	0.266667	1.45429	0.834103	0.290288	0.799107	0.779018	Cgil0224880.1/Cgil0224890.1/Cgil0243940.1/Cgil0359030.1	4
BP	GO:0070863	positive regulation of protein exit from endoplasmic reticulum	4/2800	15/15270	0.266667	1.45429	0.834103	0.290288	0.799107	0.779018	Cgil0224880.1/Cgil0224890.1/Cgil0243940.1/Cgil0359030.1	4
BP	GO:0010629	negative regulation of gene expression	38/2800	189/15270	0.201058	1.09649	0.632452	0.290617	0.799107	0.779018	Cgil0005220.1/Cgil0012800.1/Cgil0029190.1/Cgil0037700.1/Cgil0043050.1/Cgil0081640.1/Cgil0081650.1/Cgil0081850.1/Cgil0124150.1/Cgil0125520.1/Cgil0126130.1/Cgil0131340.1/Cgil0142440.1/Cgil0160040.1/Cgil0160050.1/Cgil0198870.1/Cgil0205280.1/Cgil0205290.1/Cgil0224350.1/Cgil0238050.1/Cgil0245840.1/Cgil0246150.1/Cgil0273670.1/Cgil0292240.1/Cgil0292560.1/Cgil0292580.1/Cgil0301960.1/Cgil0301970.1/Cgil030…	38
BP	GO:0045892	negative regulation of DNA-templated transcription	15/2800	70/15270	0.214286	1.16862	0.670029	0.295041	0.799107	0.779018	Cgil0021100.1/Cgil0029660.1/Cgil0093720.1/Cgil0118760.1/Cgil0118860.1/Cgil0135900.1/Cgil0235630.1/Cgil0245040.1/Cgil0251800.1/Cgil0269260.1/Cgil0319640.1/Cgil0346850.1/Cgil0357680.1/Cgil0382480.1/Cgil0392310.1	15
BP	GO:1902679	negative regulation of RNA biosynthetic process	15/2800	70/15270	0.214286	1.16862	0.670029	0.295041	0.799107	0.779018	Cgil0021100.1/Cgil0029660.1/Cgil0093720.1/Cgil0118760.1/Cgil0118860.1/Cgil0135900.1/Cgil0235630.1/Cgil0245040.1/Cgil0251800.1/Cgil0269260.1/Cgil0319640.1/Cgil0346850.1/Cgil0357680.1/Cgil0382480.1/Cgil0392310.1	15
BP	GO:0006438	valyl-tRNA aminoacylation	5/2800	20/15270	0.25	1.36339	0.770562	0.298858	0.799107	0.779018	Cgil0085030.1/Cgil0140880.1/Cgil0140920.1/Cgil0199090.1/Cgil0368010.1	5
BP	GO:0033157	regulation of intracellular protein transport	5/2800	20/15270	0.25	1.36339	0.770562	0.298858	0.799107	0.779018	Cgil0183470.1/Cgil0224880.1/Cgil0224890.1/Cgil0243940.1/Cgil0359030.1	5
BP	GO:0035384	thioester biosynthetic process	5/2800	20/15270	0.25	1.36339	0.770562	0.298858	0.799107	0.779018	Cgil0087590.1/Cgil0093690.1/Cgil0112180.1/Cgil0222670.1/Cgil0325520.1	5
BP	GO:0051050	positive regulation of transport	5/2800	20/15270	0.25	1.36339	0.770562	0.298858	0.799107	0.779018	Cgil0183470.1/Cgil0224880.1/Cgil0224890.1/Cgil0243940.1/Cgil0359030.1	5
BP	GO:0071616	acyl-CoA biosynthetic process	5/2800	20/15270	0.25	1.36339	0.770562	0.298858	0.799107	0.779018	Cgil0087590.1/Cgil0093690.1/Cgil0112180.1/Cgil0222670.1/Cgil0325520.1	5
BP	GO:1901658	glycosyl compound catabolic process	5/2800	20/15270	0.25	1.36339	0.770562	0.298858	0.799107	0.779018	Cgil0076150.1/Cgil0109250.1/Cgil0228360.1/Cgil0323550.1/Cgil0397470.1	5
BP	GO:0051273	beta-glucan metabolic process	26/2800	127/15270	0.204724	1.11648	0.62459	0.299113	0.799107	0.779018	Cgil0010610.1/Cgil0019360.1/Cgil0022780.1/Cgil0031210.1/Cgil0038970.1/Cgil0039050.1/Cgil0039070.1/Cgil0041290.1/Cgil0051750.1/Cgil0054710.1/Cgil0058110.1/Cgil0084240.1/Cgil0130940.1/Cgil0180510.1/Cgil0180520.1/Cgil0180550.1/Cgil0235150.1/Cgil0245730.1/Cgil0252480.1/Cgil0289130.1/Cgil0328720.1/Cgil0378150.1/Cgil0378160.1/Cgil0382090.1/Cgil0386320.1/Cgil0400340.1	26
BP	GO:0009765	photosynthesis, light harvesting	6/2800	25/15270	0.24	1.30886	0.732344	0.303135	0.799107	0.779018	Cgil0015230.1/Cgil0015550.1/Cgil0015620.1/Cgil0015670.1/Cgil0050070.1/Cgil0218860.1	6
BP	GO:0045489	pectin biosynthetic process	6/2800	25/15270	0.24	1.30886	0.732344	0.303135	0.799107	0.779018	Cgil0053850.1/Cgil0158780.1/Cgil0190830.1/Cgil0204240.1/Cgil0205450.1/Cgil0334350.1	6
BP	GO:0046112	nucleobase biosynthetic process	6/2800	25/15270	0.24	1.30886	0.732344	0.303135	0.799107	0.779018	Cgil0054900.1/Cgil0100020.1/Cgil0101250.1/Cgil0131730.1/Cgil0164150.1/Cgil0229260.1	6
BP	GO:0048468	cell development	6/2800	25/15270	0.24	1.30886	0.732344	0.303135	0.799107	0.779018	Cgil0079540.1/Cgil0113620.1/Cgil0128310.1/Cgil0196770.1/Cgil0308680.1/Cgil0338070.1	6
BP	GO:0046034	ATP metabolic process	19/2800	91/15270	0.208791	1.13866	0.628629	0.303637	0.799107	0.779018	Cgil0032050.1/Cgil0038120.1/Cgil0058940.1/Cgil0093690.1/Cgil0142000.1/Cgil0190020.1/Cgil0259280.1/Cgil0276640.1/Cgil0282150.1/Cgil0284190.1/Cgil0294420.1/Cgil0294430.1/Cgil0294480.1/Cgil0313480.1/Cgil0315050.1/Cgil0341100.1/Cgil0363020.1/Cgil0370060.1/Cgil0387530.1	19
BP	GO:0000965	mitochondrial RNA 3'-end processing	2/2800	6/15270	0.333333	1.81786	0.949445	0.303815	0.799107	0.779018	Cgil0198870.1/Cgil0293450.1	2
BP	GO:0006183	GTP biosynthetic process	2/2800	6/15270	0.333333	1.81786	0.949445	0.303815	0.799107	0.779018	Cgil0227320.1/Cgil0260200.1	2
BP	GO:0006655	phosphatidylglycerol biosynthetic process	2/2800	6/15270	0.333333	1.81786	0.949445	0.303815	0.799107	0.779018	Cgil0007180.1/Cgil0116720.1	2
BP	GO:0007008	outer mitochondrial membrane organization	2/2800	6/15270	0.333333	1.81786	0.949445	0.303815	0.799107	0.779018	Cgil0070580.1/Cgil0286460.1	2
BP	GO:0007021	tubulin complex assembly	2/2800	6/15270	0.333333	1.81786	0.949445	0.303815	0.799107	0.779018	Cgil0163800.1/Cgil0223240.1	2
BP	GO:0007023	post-chaperonin tubulin folding pathway	2/2800	6/15270	0.333333	1.81786	0.949445	0.303815	0.799107	0.779018	Cgil0163800.1/Cgil0223240.1	2
BP	GO:0007188	adenylate cyclase-modulating G protein-coupled receptor signaling pathway	2/2800	6/15270	0.333333	1.81786	0.949445	0.303815	0.799107	0.779018	Cgil0166660.1/Cgil0335420.1	2
BP	GO:0008156	negative regulation of DNA replication	2/2800	6/15270	0.333333	1.81786	0.949445	0.303815	0.799107	0.779018	Cgil0138080.1/Cgil0140180.1	2
BP	GO:0008216	spermidine metabolic process	2/2800	6/15270	0.333333	1.81786	0.949445	0.303815	0.799107	0.779018	Cgil0092640.1/Cgil0338920.1	2
BP	GO:0008295	spermidine biosynthetic process	2/2800	6/15270	0.333333	1.81786	0.949445	0.303815	0.799107	0.779018	Cgil0092640.1/Cgil0338920.1	2
BP	GO:0009638	phototropism	2/2800	6/15270	0.333333	1.81786	0.949445	0.303815	0.799107	0.779018	Cgil0095380.1/Cgil0298030.1	2
BP	GO:0019374	galactolipid metabolic process	2/2800	6/15270	0.333333	1.81786	0.949445	0.303815	0.799107	0.779018	Cgil0072420.1/Cgil0309710.1	2
BP	GO:0019375	galactolipid biosynthetic process	2/2800	6/15270	0.333333	1.81786	0.949445	0.303815	0.799107	0.779018	Cgil0072420.1/Cgil0309710.1	2
BP	GO:0030259	lipid glycosylation	2/2800	6/15270	0.333333	1.81786	0.949445	0.303815	0.799107	0.779018	Cgil0062580.1/Cgil0311670.1	2
BP	GO:0031329	regulation of cellular catabolic process	2/2800	6/15270	0.333333	1.81786	0.949445	0.303815	0.799107	0.779018	Cgil0209270.1/Cgil0329800.1	2
BP	GO:0034497	protein localization to phagophore assembly site	2/2800	6/15270	0.333333	1.81786	0.949445	0.303815	0.799107	0.779018	Cgil0151710.1/Cgil0208600.1	2
BP	GO:0034644	cellular response to UV	2/2800	6/15270	0.333333	1.81786	0.949445	0.303815	0.799107	0.779018	Cgil0048860.1/Cgil0292560.1	2
BP	GO:0042144	vacuole fusion, non-autophagic	2/2800	6/15270	0.333333	1.81786	0.949445	0.303815	0.799107	0.779018	Cgil0294110.1/Cgil0313480.1	2
BP	GO:0042776	proton motive force-driven mitochondrial ATP synthesis	2/2800	6/15270	0.333333	1.81786	0.949445	0.303815	0.799107	0.779018	Cgil0276640.1/Cgil0284190.1	2
BP	GO:0043069	negative regulation of programmed cell death	2/2800	6/15270	0.333333	1.81786	0.949445	0.303815	0.799107	0.779018	Cgil0227130.1/Cgil0250830.1	2
BP	GO:0043570	maintenance of DNA repeat elements	2/2800	6/15270	0.333333	1.81786	0.949445	0.303815	0.799107	0.779018	Cgil0140180.1/Cgil0239830.1	2
BP	GO:0044210	de novo' CTP biosynthetic process	2/2800	6/15270	0.333333	1.81786	0.949445	0.303815	0.799107	0.779018	Cgil0211500.1/Cgil0262420.1	2
BP	GO:0045040	protein insertion into mitochondrial outer membrane	2/2800	6/15270	0.333333	1.81786	0.949445	0.303815	0.799107	0.779018	Cgil0070580.1/Cgil0286460.1	2
BP	GO:0045053	protein retention in Golgi apparatus	2/2800	6/15270	0.333333	1.81786	0.949445	0.303815	0.799107	0.779018	Cgil0245980.1/Cgil0250820.1	2
BP	GO:0046039	GTP metabolic process	2/2800	6/15270	0.333333	1.81786	0.949445	0.303815	0.799107	0.779018	Cgil0227320.1/Cgil0260200.1	2
BP	GO:0046471	phosphatidylglycerol metabolic process	2/2800	6/15270	0.333333	1.81786	0.949445	0.303815	0.799107	0.779018	Cgil0007180.1/Cgil0116720.1	2
BP	GO:0051513	regulation of monopolar cell growth	2/2800	6/15270	0.333333	1.81786	0.949445	0.303815	0.799107	0.779018	Cgil0151610.1/Cgil0393010.1	2
BP	GO:0071076	RNA 3' uridylation	2/2800	6/15270	0.333333	1.81786	0.949445	0.303815	0.799107	0.779018	Cgil0061950.1/Cgil0068050.1	2
BP	GO:0071322	cellular response to carbohydrate stimulus	2/2800	6/15270	0.333333	1.81786	0.949445	0.303815	0.799107	0.779018	Cgil0292560.1/Cgil0329800.1	2
BP	GO:0072318	clathrin coat disassembly	2/2800	6/15270	0.333333	1.81786	0.949445	0.303815	0.799107	0.779018	Cgil0014810.1/Cgil0165130.1	2
BP	GO:0072319	vesicle uncoating	2/2800	6/15270	0.333333	1.81786	0.949445	0.303815	0.799107	0.779018	Cgil0014810.1/Cgil0165130.1	2
BP	GO:0097576	vacuole fusion	2/2800	6/15270	0.333333	1.81786	0.949445	0.303815	0.799107	0.779018	Cgil0294110.1/Cgil0313480.1	2
BP	GO:2000104	negative regulation of DNA-templated DNA replication	2/2800	6/15270	0.333333	1.81786	0.949445	0.303815	0.799107	0.779018	Cgil0138080.1/Cgil0140180.1	2
BP	GO:1903047	mitotic cell cycle process	41/2800	206/15270	0.199029	1.08542	0.584887	0.305662	0.799107	0.779018	Cgil0003670.1/Cgil0010610.1/Cgil0030120.1/Cgil0032180.1/Cgil0038970.1/Cgil0051570.1/Cgil0051580.1/Cgil0051750.1/Cgil0070590.1/Cgil0082550.1/Cgil0097070.1/Cgil0107400.1/Cgil0111110.1/Cgil0112060.1/Cgil0137900.1/Cgil0146990.1/Cgil0149430.1/Cgil0150420.1/Cgil0150510.1/Cgil0162430.1/Cgil0169610.1/Cgil0180510.1/Cgil0180520.1/Cgil0180550.1/Cgil0194510.1/Cgil0196190.1/Cgil0208890.1/Cgil0219810.1/Cgil022…	41
BP	GO:0170033	L-amino acid metabolic process	62/2800	317/15270	0.195584	1.06663	0.568042	0.30649	0.799107	0.779018	Cgil0002480.1/Cgil0006560.1/Cgil0007670.1/Cgil0007840.1/Cgil0015140.1/Cgil0021370.1/Cgil0036370.1/Cgil0039090.1/Cgil0039350.1/Cgil0041770.1/Cgil0056380.1/Cgil0064730.1/Cgil0076010.1/Cgil0081630.1/Cgil0082870.1/Cgil0098470.1/Cgil0100170.1/Cgil0109190.1/Cgil0112590.1/Cgil0119060.1/Cgil0127400.1/Cgil0131330.1/Cgil0138200.1/Cgil0139120.1/Cgil0153200.1/Cgil0161070.1/Cgil0168820.1/Cgil0171300.1/Cgil017…	62
BP	GO:0008643	carbohydrate transport	18/2800	86/15270	0.209302	1.14145	0.623297	0.306555	0.799107	0.779018	Cgil0074330.1/Cgil0074390.1/Cgil0074410.1/Cgil0074440.1/Cgil0074450.1/Cgil0074480.1/Cgil0086820.1/Cgil0092140.1/Cgil0143730.1/Cgil0147360.1/Cgil0163530.1/Cgil0188190.1/Cgil0201000.1/Cgil0299410.1/Cgil0354900.1/Cgil0359960.1/Cgil0360020.1/Cgil0396650.1	18
BP	GO:0006694	steroid biosynthetic process	17/2800	81/15270	0.209877	1.14458	0.618198	0.309503	0.799107	0.779018	Cgil0030270.1/Cgil0078090.1/Cgil0085800.1/Cgil0105940.1/Cgil0115640.1/Cgil0165730.1/Cgil0170300.1/Cgil0170320.1/Cgil0170340.1/Cgil0246690.1/Cgil0246710.1/Cgil0272560.1/Cgil0273720.1/Cgil0302380.1/Cgil0371430.1/Cgil0372700.1/Cgil0382800.1	17
BP	GO:0045490	pectin catabolic process	27/2800	133/15270	0.203008	1.10712	0.587911	0.310919	0.799107	0.779018	Cgil0006710.1/Cgil0038050.1/Cgil0082000.1/Cgil0136570.1/Cgil0175190.1/Cgil0181680.1/Cgil0189220.1/Cgil0189230.1/Cgil0212030.1/Cgil0217950.1/Cgil0217960.1/Cgil0223300.1/Cgil0223320.1/Cgil0240270.1/Cgil0304690.1/Cgil0305430.1/Cgil0313580.1/Cgil0317530.1/Cgil0322480.1/Cgil0349250.1/Cgil0349270.1/Cgil0349330.1/Cgil0349340.1/Cgil0357220.1/Cgil0359900.1/Cgil0381550.1/Cgil0390820.1	27
BP	GO:0051253	negative regulation of RNA metabolic process	15/2800	71/15270	0.211268	1.15216	0.60895	0.315468	0.799107	0.779018	Cgil0021100.1/Cgil0029660.1/Cgil0093720.1/Cgil0118760.1/Cgil0118860.1/Cgil0135900.1/Cgil0235630.1/Cgil0245040.1/Cgil0251800.1/Cgil0269260.1/Cgil0319640.1/Cgil0346850.1/Cgil0357680.1/Cgil0382480.1/Cgil0392310.1	15
BP	GO:0170035	L-amino acid catabolic process	15/2800	71/15270	0.211268	1.15216	0.60895	0.315468	0.799107	0.779018	Cgil0007840.1/Cgil0015140.1/Cgil0041770.1/Cgil0082870.1/Cgil0109190.1/Cgil0171300.1/Cgil0171330.1/Cgil0190960.1/Cgil0211680.1/Cgil0317460.1/Cgil0338920.1/Cgil0362680.1/Cgil0387780.1/Cgil0387800.1/Cgil0400830.1	15
BP	GO:0170040	proteinogenic amino acid catabolic process	15/2800	71/15270	0.211268	1.15216	0.60895	0.315468	0.799107	0.779018	Cgil0007840.1/Cgil0015140.1/Cgil0041770.1/Cgil0082870.1/Cgil0109190.1/Cgil0171300.1/Cgil0171330.1/Cgil0190960.1/Cgil0211680.1/Cgil0317460.1/Cgil0338920.1/Cgil0362680.1/Cgil0387780.1/Cgil0387800.1/Cgil0400830.1	15
BP	GO:1901987	regulation of cell cycle phase transition	19/2800	92/15270	0.206522	1.12628	0.575673	0.321683	0.799107	0.779018	Cgil0003670.1/Cgil0070590.1/Cgil0097070.1/Cgil0107570.1/Cgil0136380.1/Cgil0137900.1/Cgil0138080.1/Cgil0148800.1/Cgil0150510.1/Cgil0151690.1/Cgil0162430.1/Cgil0193290.1/Cgil0286300.1/Cgil0320090.1/Cgil0321640.1/Cgil0343960.1/Cgil0368660.1/Cgil0382550.1/Cgil0382590.1	19
BP	GO:0048316	seed development	18/2800	87/15270	0.206897	1.12833	0.568779	0.325198	0.799107	0.779018	Cgil0003670.1/Cgil0051460.1/Cgil0068600.1/Cgil0080590.1/Cgil0086820.1/Cgil0094410.1/Cgil0105790.1/Cgil0112060.1/Cgil0194520.1/Cgil0211000.1/Cgil0211650.1/Cgil0273000.1/Cgil0286460.1/Cgil0294370.1/Cgil0308480.1/Cgil0329800.1/Cgil0332090.1/Cgil0341320.1	18
BP	GO:0051640	organelle localization	31/2800	155/15270	0.2	1.09071	0.537884	0.326028	0.799107	0.779018	Cgil0010660.1/Cgil0015520.1/Cgil0017060.1/Cgil0017070.1/Cgil0032180.1/Cgil0036380.1/Cgil0063820.1/Cgil0075170.1/Cgil0080930.1/Cgil0084780.1/Cgil0108470.1/Cgil0112420.1/Cgil0115840.1/Cgil0155930.1/Cgil0165280.1/Cgil0196770.1/Cgil0216720.1/Cgil0224840.1/Cgil0224880.1/Cgil0224890.1/Cgil0243940.1/Cgil0258960.1/Cgil0260970.1/Cgil0273460.1/Cgil0277030.1/Cgil0282440.1/Cgil0283130.1/Cgil0342010.1/Cgil035…	31
BP	GO:0000103	sulfate assimilation	3/2800	11/15270	0.272727	1.48734	0.766151	0.327489	0.799107	0.779018	Cgil0169670.1/Cgil0269020.1/Cgil0305750.1	3
BP	GO:0006473	protein acetylation	3/2800	11/15270	0.272727	1.48734	0.766151	0.327489	0.799107	0.779018	Cgil0124310.1/Cgil0208890.1/Cgil0219810.1	3
BP	GO:0006559	L-phenylalanine catabolic process	3/2800	11/15270	0.272727	1.48734	0.766151	0.327489	0.799107	0.779018	Cgil0190960.1/Cgil0387780.1/Cgil0387800.1	3
BP	GO:0006777	Mo-molybdopterin cofactor biosynthetic process	3/2800	11/15270	0.272727	1.48734	0.766151	0.327489	0.799107	0.779018	Cgil0041330.1/Cgil0293330.1/Cgil0386370.1	3
BP	GO:0008356	asymmetric cell division	3/2800	11/15270	0.272727	1.48734	0.766151	0.327489	0.799107	0.779018	Cgil0274850.1/Cgil0315000.1/Cgil0388400.1	3
BP	GO:0010029	regulation of seed germination	3/2800	11/15270	0.272727	1.48734	0.766151	0.327489	0.799107	0.779018	Cgil0080590.1/Cgil0182340.1/Cgil0332090.1	3
BP	GO:0018344	protein geranylgeranylation	3/2800	11/15270	0.272727	1.48734	0.766151	0.327489	0.799107	0.779018	Cgil0142450.1/Cgil0150410.1/Cgil0373150.1	3
BP	GO:0019720	Mo-molybdopterin cofactor metabolic process	3/2800	11/15270	0.272727	1.48734	0.766151	0.327489	0.799107	0.779018	Cgil0041330.1/Cgil0293330.1/Cgil0386370.1	3
BP	GO:0031053	primary miRNA processing	3/2800	11/15270	0.272727	1.48734	0.766151	0.327489	0.799107	0.779018	Cgil0142440.1/Cgil0348800.1/Cgil0349750.1	3
BP	GO:0031118	rRNA pseudouridine synthesis	3/2800	11/15270	0.272727	1.48734	0.766151	0.327489	0.799107	0.779018	Cgil0004130.1/Cgil0313620.1/Cgil0390170.1	3
BP	GO:0032324	molybdopterin cofactor biosynthetic process	3/2800	11/15270	0.272727	1.48734	0.766151	0.327489	0.799107	0.779018	Cgil0041330.1/Cgil0293330.1/Cgil0386370.1	3
BP	GO:0032790	ribosome disassembly	3/2800	11/15270	0.272727	1.48734	0.766151	0.327489	0.799107	0.779018	Cgil0298790.1/Cgil0310740.1/Cgil0369980.1	3
BP	GO:0042816	vitamin B6 metabolic process	3/2800	11/15270	0.272727	1.48734	0.766151	0.327489	0.799107	0.779018	Cgil0030110.1/Cgil0141790.1/Cgil0349910.1	3
BP	GO:0042819	vitamin B6 biosynthetic process	3/2800	11/15270	0.272727	1.48734	0.766151	0.327489	0.799107	0.779018	Cgil0030110.1/Cgil0141790.1/Cgil0349910.1	3
BP	GO:0043545	molybdopterin cofactor metabolic process	3/2800	11/15270	0.272727	1.48734	0.766151	0.327489	0.799107	0.779018	Cgil0041330.1/Cgil0293330.1/Cgil0386370.1	3
BP	GO:0046386	deoxyribose phosphate catabolic process	3/2800	11/15270	0.272727	1.48734	0.766151	0.327489	0.799107	0.779018	Cgil0081820.1/Cgil0081830.1/Cgil0266880.1	3
BP	GO:0046654	tetrahydrofolate biosynthetic process	3/2800	11/15270	0.272727	1.48734	0.766151	0.327489	0.799107	0.779018	Cgil0064730.1/Cgil0091760.1/Cgil0202800.1	3
BP	GO:0051189	prosthetic group metabolic process	3/2800	11/15270	0.272727	1.48734	0.766151	0.327489	0.799107	0.779018	Cgil0041330.1/Cgil0293330.1/Cgil0386370.1	3
BP	GO:1900140	regulation of seedling development	3/2800	11/15270	0.272727	1.48734	0.766151	0.327489	0.799107	0.779018	Cgil0080590.1/Cgil0182340.1/Cgil0332090.1	3
BP	GO:0098542	defense response to other organism	38/2800	192/15270	0.197917	1.07935	0.524314	0.327778	0.799107	0.779018	Cgil0005220.1/Cgil0006020.1/Cgil0021100.1/Cgil0067790.1/Cgil0077660.1/Cgil0080110.1/Cgil0080250.1/Cgil0080910.1/Cgil0099730.1/Cgil0102620.1/Cgil0130430.1/Cgil0134220.1/Cgil0160040.1/Cgil0166690.1/Cgil0169060.1/Cgil0204030.1/Cgil0205310.1/Cgil0206520.1/Cgil0212500.1/Cgil0228250.1/Cgil0250040.1/Cgil0255060.1/Cgil0263280.1/Cgil0277500.1/Cgil0298210.1/Cgil0305320.1/Cgil0327180.1/Cgil0327340.1/Cgil032…	38
BP	GO:0072524	pyridine-containing compound metabolic process	26/2800	129/15270	0.20155	1.09917	0.535977	0.3296	0.799107	0.779018	Cgil0030110.1/Cgil0032050.1/Cgil0038120.1/Cgil0049840.1/Cgil0049880.1/Cgil0062880.1/Cgil0086020.1/Cgil0093690.1/Cgil0109980.1/Cgil0141790.1/Cgil0142000.1/Cgil0187650.1/Cgil0190020.1/Cgil0259280.1/Cgil0262170.1/Cgil0282150.1/Cgil0283720.1/Cgil0294420.1/Cgil0294430.1/Cgil0294480.1/Cgil0313480.1/Cgil0341100.1/Cgil0349910.1/Cgil0356440.1/Cgil0363020.1/Cgil0387530.1	26
BP	GO:0051084	de novo' post-translational protein folding	10/2800	46/15270	0.217391	1.18556	0.597238	0.330162	0.799107	0.779018	Cgil0106590.1/Cgil0123020.1/Cgil0139830.1/Cgil0184520.1/Cgil0309910.1/Cgil0310630.1/Cgil0340250.1/Cgil0341700.1/Cgil0361180.1/Cgil0397900.1	10
BP	GO:0051085	chaperone cofactor-dependent protein refolding	10/2800	46/15270	0.217391	1.18556	0.597238	0.330162	0.799107	0.779018	Cgil0106590.1/Cgil0123020.1/Cgil0139830.1/Cgil0184520.1/Cgil0309910.1/Cgil0310630.1/Cgil0340250.1/Cgil0341700.1/Cgil0361180.1/Cgil0397900.1	10
BP	GO:0030003	intracellular monoatomic cation homeostasis	21/2800	103/15270	0.203883	1.11189	0.539913	0.332142	0.799107	0.779018	Cgil0037550.1/Cgil0049540.1/Cgil0058650.1/Cgil0070810.1/Cgil0131940.1/Cgil0158900.1/Cgil0166220.1/Cgil0166460.1/Cgil0214930.1/Cgil0226910.1/Cgil0228900.1/Cgil0244940.1/Cgil0281710.1/Cgil0297570.1/Cgil0319920.1/Cgil0336230.1/Cgil0343310.1/Cgil0363740.1/Cgil0375310.1/Cgil0389210.1/Cgil0395360.1	21
BP	GO:0000019	regulation of mitotic recombination	1/2800	2/15270	0.5	2.72679	1.15721	0.333119	0.799107	0.779018	Cgil0306380.1	1
BP	GO:0000050	urea cycle	1/2800	2/15270	0.5	2.72679	1.15721	0.333119	0.799107	0.779018	Cgil0323720.1	1
BP	GO:0000053	argininosuccinate metabolic process	1/2800	2/15270	0.5	2.72679	1.15721	0.333119	0.799107	0.779018	Cgil0323720.1	1
BP	GO:0000301	retrograde transport, vesicle recycling within Golgi	1/2800	2/15270	0.5	2.72679	1.15721	0.333119	0.799107	0.779018	Cgil0310810.1	1
BP	GO:0000448	cleavage in ITS2 between 5.8S rRNA and LSU-rRNA of tricistronic rRNA transcript (SSU-rRNA, 5.8S rRNA, LSU-rRNA)	1/2800	2/15270	0.5	2.72679	1.15721	0.333119	0.799107	0.779018	Cgil0318650.1	1
BP	GO:0000472	endonucleolytic cleavage to generate mature 5'-end of SSU-rRNA from (SSU-rRNA, 5.8S rRNA, LSU-rRNA)	1/2800	2/15270	0.5	2.72679	1.15721	0.333119	0.799107	0.779018	Cgil0144650.1	1
BP	GO:0000480	endonucleolytic cleavage in 5'-ETS of tricistronic rRNA transcript (SSU-rRNA, 5.8S rRNA, LSU-rRNA)	1/2800	2/15270	0.5	2.72679	1.15721	0.333119	0.799107	0.779018	Cgil0144650.1	1
BP	GO:0000735	removal of nonhomologous ends	1/2800	2/15270	0.5	2.72679	1.15721	0.333119	0.799107	0.779018	Cgil0140180.1	1
BP	GO:0000957	mitochondrial RNA catabolic process	1/2800	2/15270	0.5	2.72679	1.15721	0.333119	0.799107	0.779018	Cgil0198870.1	1
BP	GO:0000958	mitochondrial mRNA catabolic process	1/2800	2/15270	0.5	2.72679	1.15721	0.333119	0.799107	0.779018	Cgil0198870.1	1
BP	GO:0001516	prostaglandin biosynthetic process	1/2800	2/15270	0.5	2.72679	1.15721	0.333119	0.799107	0.779018	Cgil0310540.1	1
BP	GO:0002926	tRNA wobble base 5-methoxycarbonylmethyl-2-thiouridinylation	1/2800	2/15270	0.5	2.72679	1.15721	0.333119	0.799107	0.779018	Cgil0066730.1	1
BP	GO:0002939	tRNA N1-guanine methylation	1/2800	2/15270	0.5	2.72679	1.15721	0.333119	0.799107	0.779018	Cgil0045080.1	1
BP	GO:0005983	starch catabolic process	1/2800	2/15270	0.5	2.72679	1.15721	0.333119	0.799107	0.779018	Cgil0117290.1	1
BP	GO:0006226	dUMP biosynthetic process	1/2800	2/15270	0.5	2.72679	1.15721	0.333119	0.799107	0.779018	Cgil0266880.1	1
BP	GO:0006227	dUDP biosynthetic process	1/2800	2/15270	0.5	2.72679	1.15721	0.333119	0.799107	0.779018	Cgil0278660.1	1
BP	GO:0006235	dTTP biosynthetic process	1/2800	2/15270	0.5	2.72679	1.15721	0.333119	0.799107	0.779018	Cgil0278660.1	1
BP	GO:0006269	DNA replication, synthesis of primer	1/2800	2/15270	0.5	2.72679	1.15721	0.333119	0.799107	0.779018	Cgil0280860.1	1
BP	GO:0006287	base-excision repair, gap-filling	1/2800	2/15270	0.5	2.72679	1.15721	0.333119	0.799107	0.779018	Cgil0306220.1	1
BP	GO:0006423	cysteinyl-tRNA aminoacylation	1/2800	2/15270	0.5	2.72679	1.15721	0.333119	0.799107	0.779018	Cgil0275750.1	1
BP	GO:0006435	threonyl-tRNA aminoacylation	1/2800	2/15270	0.5	2.72679	1.15721	0.333119	0.799107	0.779018	Cgil0092770.1	1
BP	GO:0006489	dolichyl diphosphate biosynthetic process	1/2800	2/15270	0.5	2.72679	1.15721	0.333119	0.799107	0.779018	Cgil0192880.1	1
BP	GO:0006690	icosanoid metabolic process	1/2800	2/15270	0.5	2.72679	1.15721	0.333119	0.799107	0.779018	Cgil0310540.1	1
BP	GO:0006692	prostanoid metabolic process	1/2800	2/15270	0.5	2.72679	1.15721	0.333119	0.799107	0.779018	Cgil0310540.1	1
BP	GO:0006693	prostaglandin metabolic process	1/2800	2/15270	0.5	2.72679	1.15721	0.333119	0.799107	0.779018	Cgil0310540.1	1
BP	GO:0006825	copper ion transport	1/2800	2/15270	0.5	2.72679	1.15721	0.333119	0.799107	0.779018	Cgil0375310.1	1
BP	GO:0006844	acyl carnitine transport	1/2800	2/15270	0.5	2.72679	1.15721	0.333119	0.799107	0.779018	Cgil0218180.1	1
BP	GO:0006863	purine nucleobase transport	1/2800	2/15270	0.5	2.72679	1.15721	0.333119	0.799107	0.779018	Cgil0071400.1	1
BP	GO:0007009	plasma membrane organization	1/2800	2/15270	0.5	2.72679	1.15721	0.333119	0.799107	0.779018	Cgil0109980.1	1
BP	GO:0007019	microtubule depolymerization	1/2800	2/15270	0.5	2.72679	1.15721	0.333119	0.799107	0.779018	Cgil0023810.1	1
BP	GO:0007063	regulation of sister chromatid cohesion	1/2800	2/15270	0.5	2.72679	1.15721	0.333119	0.799107	0.779018	Cgil0112060.1	1
BP	GO:0007112	male meiosis cytokinesis	1/2800	2/15270	0.5	2.72679	1.15721	0.333119	0.799107	0.779018	Cgil0102620.1	1
BP	GO:0007143	female meiotic nuclear division	1/2800	2/15270	0.5	2.72679	1.15721	0.333119	0.799107	0.779018	Cgil0082770.1	1
BP	GO:0008612	peptidyl-lysine modification to peptidyl-hypusine	1/2800	2/15270	0.5	2.72679	1.15721	0.333119	0.799107	0.779018	Cgil0151500.1	1
BP	GO:0009120	deoxyribonucleoside metabolic process	1/2800	2/15270	0.5	2.72679	1.15721	0.333119	0.799107	0.779018	Cgil0009770.1	1
BP	GO:0009212	pyrimidine deoxyribonucleoside triphosphate biosynthetic process	1/2800	2/15270	0.5	2.72679	1.15721	0.333119	0.799107	0.779018	Cgil0278660.1	1
BP	GO:0009233	menaquinone metabolic process	1/2800	2/15270	0.5	2.72679	1.15721	0.333119	0.799107	0.779018	Cgil0085470.1	1
BP	GO:0009234	menaquinone biosynthetic process	1/2800	2/15270	0.5	2.72679	1.15721	0.333119	0.799107	0.779018	Cgil0085470.1	1
BP	GO:0009785	blue light signaling pathway	1/2800	2/15270	0.5	2.72679	1.15721	0.333119	0.799107	0.779018	Cgil0290860.1	1
BP	GO:0009820	alkaloid metabolic process	1/2800	2/15270	0.5	2.72679	1.15721	0.333119	0.799107	0.779018	Cgil0318840.1	1
BP	GO:0010031	circumnutation	1/2800	2/15270	0.5	2.72679	1.15721	0.333119	0.799107	0.779018	Cgil0042930.1	1
BP	GO:0010091	trichome branching	1/2800	2/15270	0.5	2.72679	1.15721	0.333119	0.799107	0.779018	Cgil0279440.1	1
BP	GO:0010193	response to ozone	1/2800	2/15270	0.5	2.72679	1.15721	0.333119	0.799107	0.779018	Cgil0292560.1	1
BP	GO:0010507	negative regulation of autophagy	1/2800	2/15270	0.5	2.72679	1.15721	0.333119	0.799107	0.779018	Cgil0329800.1	1
BP	GO:0010588	cotyledon vascular tissue pattern formation	1/2800	2/15270	0.5	2.72679	1.15721	0.333119	0.799107	0.779018	Cgil0308480.1	1
BP	GO:0010866	regulation of triglyceride biosynthetic process	1/2800	2/15270	0.5	2.72679	1.15721	0.333119	0.799107	0.779018	Cgil0238050.1	1
BP	GO:0015853	adenine transport	1/2800	2/15270	0.5	2.72679	1.15721	0.333119	0.799107	0.779018	Cgil0071400.1	1
BP	GO:0015854	guanine transport	1/2800	2/15270	0.5	2.72679	1.15721	0.333119	0.799107	0.779018	Cgil0071400.1	1
BP	GO:0015942	formate metabolic process	1/2800	2/15270	0.5	2.72679	1.15721	0.333119	0.799107	0.779018	Cgil0117500.1	1
BP	GO:0016137	glycoside metabolic process	1/2800	2/15270	0.5	2.72679	1.15721	0.333119	0.799107	0.779018	Cgil0228360.1	1
BP	GO:0016139	glycoside catabolic process	1/2800	2/15270	0.5	2.72679	1.15721	0.333119	0.799107	0.779018	Cgil0228360.1	1
BP	GO:0016242	negative regulation of macroautophagy	1/2800	2/15270	0.5	2.72679	1.15721	0.333119	0.799107	0.779018	Cgil0329800.1	1
BP	GO:0016320	endoplasmic reticulum membrane fusion	1/2800	2/15270	0.5	2.72679	1.15721	0.333119	0.799107	0.779018	Cgil0012580.1	1
BP	GO:0016444	somatic cell DNA recombination	1/2800	2/15270	0.5	2.72679	1.15721	0.333119	0.799107	0.779018	Cgil0021100.1	1
BP	GO:0016598	protein arginylation	1/2800	2/15270	0.5	2.72679	1.15721	0.333119	0.799107	0.779018	Cgil0069730.1	1
BP	GO:0019478	D-amino acid catabolic process	1/2800	2/15270	0.5	2.72679	1.15721	0.333119	0.799107	0.779018	Cgil0099180.1	1
BP	GO:0019628	urate catabolic process	1/2800	2/15270	0.5	2.72679	1.15721	0.333119	0.799107	0.779018	Cgil0219410.1	1
BP	GO:0019860	uracil metabolic process	1/2800	2/15270	0.5	2.72679	1.15721	0.333119	0.799107	0.779018	Cgil0309750.1	1
BP	GO:0030522	intracellular receptor signaling pathway	1/2800	2/15270	0.5	2.72679	1.15721	0.333119	0.799107	0.779018	Cgil0290860.1	1
BP	GO:0031330	negative regulation of cellular catabolic process	1/2800	2/15270	0.5	2.72679	1.15721	0.333119	0.799107	0.779018	Cgil0329800.1	1
BP	GO:0031445	regulation of heterochromatin formation	1/2800	2/15270	0.5	2.72679	1.15721	0.333119	0.799107	0.779018	Cgil0338760.1	1
BP	GO:0032006	regulation of TOR signaling	1/2800	2/15270	0.5	2.72679	1.15721	0.333119	0.799107	0.779018	Cgil0281040.1	1
BP	GO:0032210	regulation of telomere maintenance via telomerase	1/2800	2/15270	0.5	2.72679	1.15721	0.333119	0.799107	0.779018	Cgil0310440.1	1
BP	GO:0033206	meiotic cytokinesis	1/2800	2/15270	0.5	2.72679	1.15721	0.333119	0.799107	0.779018	Cgil0102620.1	1
BP	GO:0033388	putrescine biosynthetic process from arginine	1/2800	2/15270	0.5	2.72679	1.15721	0.333119	0.799107	0.779018	Cgil0338920.1	1
BP	GO:0033566	gamma-tubulin complex localization	1/2800	2/15270	0.5	2.72679	1.15721	0.333119	0.799107	0.779018	Cgil0196190.1	1
BP	GO:0034085	establishment of sister chromatid cohesion	1/2800	2/15270	0.5	2.72679	1.15721	0.333119	0.799107	0.779018	Cgil0112060.1	1
BP	GO:0034315	regulation of Arp2/3 complex-mediated actin nucleation	1/2800	2/15270	0.5	2.72679	1.15721	0.333119	0.799107	0.779018	Cgil0205970.1	1
BP	GO:0036228	protein localization to nuclear inner membrane	1/2800	2/15270	0.5	2.72679	1.15721	0.333119	0.799107	0.779018	Cgil0088070.1	1
BP	GO:0036261	7-methylguanosine cap hypermethylation	1/2800	2/15270	0.5	2.72679	1.15721	0.333119	0.799107	0.779018	Cgil0153670.1	1
BP	GO:0040020	regulation of meiotic nuclear division	1/2800	2/15270	0.5	2.72679	1.15721	0.333119	0.799107	0.779018	Cgil0321640.1	1
BP	GO:0042183	formate catabolic process	1/2800	2/15270	0.5	2.72679	1.15721	0.333119	0.799107	0.779018	Cgil0117500.1	1
BP	GO:0042439	ethanolamine-containing compound metabolic process	1/2800	2/15270	0.5	2.72679	1.15721	0.333119	0.799107	0.779018	Cgil0327600.1	1
BP	GO:0042450	arginine biosynthetic process via ornithine	1/2800	2/15270	0.5	2.72679	1.15721	0.333119	0.799107	0.779018	Cgil0142340.1	1
BP	GO:0042454	ribonucleoside catabolic process	1/2800	2/15270	0.5	2.72679	1.15721	0.333119	0.799107	0.779018	Cgil0109250.1	1
BP	GO:0044090	positive regulation of vacuole organization	1/2800	2/15270	0.5	2.72679	1.15721	0.333119	0.799107	0.779018	Cgil0183470.1	1
BP	GO:0044208	de novo' AMP biosynthetic process	1/2800	2/15270	0.5	2.72679	1.15721	0.333119	0.799107	0.779018	Cgil0069210.1	1
BP	GO:0045004	DNA replication proofreading	1/2800	2/15270	0.5	2.72679	1.15721	0.333119	0.799107	0.779018	Cgil0306220.1	1
BP	GO:0045911	positive regulation of DNA recombination	1/2800	2/15270	0.5	2.72679	1.15721	0.333119	0.799107	0.779018	Cgil0306380.1	1
BP	GO:0045951	positive regulation of mitotic recombination	1/2800	2/15270	0.5	2.72679	1.15721	0.333119	0.799107	0.779018	Cgil0306380.1	1
BP	GO:0046075	dTTP metabolic process	1/2800	2/15270	0.5	2.72679	1.15721	0.333119	0.799107	0.779018	Cgil0278660.1	1
BP	GO:0046077	dUDP metabolic process	1/2800	2/15270	0.5	2.72679	1.15721	0.333119	0.799107	0.779018	Cgil0278660.1	1
BP	GO:0046078	dUMP metabolic process	1/2800	2/15270	0.5	2.72679	1.15721	0.333119	0.799107	0.779018	Cgil0266880.1	1
BP	GO:0046080	dUTP metabolic process	1/2800	2/15270	0.5	2.72679	1.15721	0.333119	0.799107	0.779018	Cgil0266880.1	1
BP	GO:0046081	dUTP catabolic process	1/2800	2/15270	0.5	2.72679	1.15721	0.333119	0.799107	0.779018	Cgil0266880.1	1
BP	GO:0046104	thymidine metabolic process	1/2800	2/15270	0.5	2.72679	1.15721	0.333119	0.799107	0.779018	Cgil0009770.1	1
BP	GO:0046125	pyrimidine deoxyribonucleoside metabolic process	1/2800	2/15270	0.5	2.72679	1.15721	0.333119	0.799107	0.779018	Cgil0009770.1	1
BP	GO:0046415	urate metabolic process	1/2800	2/15270	0.5	2.72679	1.15721	0.333119	0.799107	0.779018	Cgil0219410.1	1
BP	GO:0046456	icosanoid biosynthetic process	1/2800	2/15270	0.5	2.72679	1.15721	0.333119	0.799107	0.779018	Cgil0310540.1	1
BP	GO:0046457	prostanoid biosynthetic process	1/2800	2/15270	0.5	2.72679	1.15721	0.333119	0.799107	0.779018	Cgil0310540.1	1
BP	GO:0046465	dolichyl diphosphate metabolic process	1/2800	2/15270	0.5	2.72679	1.15721	0.333119	0.799107	0.779018	Cgil0192880.1	1
BP	GO:0048572	short-day photoperiodism	1/2800	2/15270	0.5	2.72679	1.15721	0.333119	0.799107	0.779018	Cgil0103900.1	1
BP	GO:0048575	short-day photoperiodism, flowering	1/2800	2/15270	0.5	2.72679	1.15721	0.333119	0.799107	0.779018	Cgil0103900.1	1
BP	GO:0048579	negative regulation of long-day photoperiodism, flowering	1/2800	2/15270	0.5	2.72679	1.15721	0.333119	0.799107	0.779018	Cgil0103900.1	1
BP	GO:0048598	embryonic morphogenesis	1/2800	2/15270	0.5	2.72679	1.15721	0.333119	0.799107	0.779018	Cgil0308480.1	1
BP	GO:0048826	cotyledon morphogenesis	1/2800	2/15270	0.5	2.72679	1.15721	0.333119	0.799107	0.779018	Cgil0308480.1	1
BP	GO:0050879	multicellular organismal movement	1/2800	2/15270	0.5	2.72679	1.15721	0.333119	0.799107	0.779018	Cgil0042930.1	1
BP	GO:0051125	regulation of actin nucleation	1/2800	2/15270	0.5	2.72679	1.15721	0.333119	0.799107	0.779018	Cgil0205970.1	1
BP	GO:0051127	positive regulation of actin nucleation	1/2800	2/15270	0.5	2.72679	1.15721	0.333119	0.799107	0.779018	Cgil0205970.1	1
BP	GO:0051447	negative regulation of meiotic cell cycle	1/2800	2/15270	0.5	2.72679	1.15721	0.333119	0.799107	0.779018	Cgil0321640.1	1
BP	GO:0061709	reticulophagy	1/2800	2/15270	0.5	2.72679	1.15721	0.333119	0.799107	0.779018	Cgil0333700.1	1
BP	GO:0070212	protein poly-ADP-ribosylation	1/2800	2/15270	0.5	2.72679	1.15721	0.333119	0.799107	0.779018	Cgil0291000.1	1
BP	GO:0070291	N-acylethanolamine metabolic process	1/2800	2/15270	0.5	2.72679	1.15721	0.333119	0.799107	0.779018	Cgil0327600.1	1
BP	GO:0070914	UV-damage excision repair	1/2800	2/15270	0.5	2.72679	1.15721	0.333119	0.799107	0.779018	Cgil0048860.1	1
BP	GO:0071044	histone mRNA catabolic process	1/2800	2/15270	0.5	2.72679	1.15721	0.333119	0.799107	0.779018	Cgil0224350.1	1
BP	GO:0071071	regulation of phospholipid biosynthetic process	1/2800	2/15270	0.5	2.72679	1.15721	0.333119	0.799107	0.779018	Cgil0238050.1	1
BP	GO:0071168	protein localization to chromatin	1/2800	2/15270	0.5	2.72679	1.15721	0.333119	0.799107	0.779018	Cgil0112060.1	1
BP	GO:0071457	cellular response to ozone	1/2800	2/15270	0.5	2.72679	1.15721	0.333119	0.799107	0.779018	Cgil0292560.1	1
BP	GO:0071484	cellular response to light intensity	1/2800	2/15270	0.5	2.72679	1.15721	0.333119	0.799107	0.779018	Cgil0292560.1	1
BP	GO:0071921	cohesin loading	1/2800	2/15270	0.5	2.72679	1.15721	0.333119	0.799107	0.779018	Cgil0112060.1	1
BP	GO:0071922	regulation of cohesin loading	1/2800	2/15270	0.5	2.72679	1.15721	0.333119	0.799107	0.779018	Cgil0112060.1	1
BP	GO:0071951	conversion of methionyl-tRNA to N-formyl-methionyl-tRNA	1/2800	2/15270	0.5	2.72679	1.15721	0.333119	0.799107	0.779018	Cgil0247920.1	1
BP	GO:0080051	cutin transport	1/2800	2/15270	0.5	2.72679	1.15721	0.333119	0.799107	0.779018	Cgil0308480.1	1
BP	GO:0080092	regulation of pollen tube growth	1/2800	2/15270	0.5	2.72679	1.15721	0.333119	0.799107	0.779018	Cgil0113620.1	1
BP	GO:0080183	response to photooxidative stress	1/2800	2/15270	0.5	2.72679	1.15721	0.333119	0.799107	0.779018	Cgil0352690.1	1
BP	GO:0090435	protein localization to nuclear envelope	1/2800	2/15270	0.5	2.72679	1.15721	0.333119	0.799107	0.779018	Cgil0088070.1	1
BP	GO:0110051	metabolite repair	1/2800	2/15270	0.5	2.72679	1.15721	0.333119	0.799107	0.779018	Cgil0187650.1	1
BP	GO:1900459	positive regulation of brassinosteroid mediated signaling pathway	1/2800	2/15270	0.5	2.72679	1.15721	0.333119	0.799107	0.779018	Cgil0329800.1	1
BP	GO:1901001	negative regulation of response to salt stress	1/2800	2/15270	0.5	2.72679	1.15721	0.333119	0.799107	0.779018	Cgil0229600.1	1
BP	GO:1901031	regulation of response to reactive oxygen species	1/2800	2/15270	0.5	2.72679	1.15721	0.333119	0.799107	0.779018	Cgil0251770.1	1
BP	GO:1901096	regulation of autophagosome maturation	1/2800	2/15270	0.5	2.72679	1.15721	0.333119	0.799107	0.779018	Cgil0209270.1	1
BP	GO:1901255	nucleotide-excision repair involved in interstrand cross-link repair	1/2800	2/15270	0.5	2.72679	1.15721	0.333119	0.799107	0.779018	Cgil0245650.1	1
BP	GO:1901527	abscisic acid-activated signaling pathway involved in stomatal movement	1/2800	2/15270	0.5	2.72679	1.15721	0.333119	0.799107	0.779018	Cgil0168020.1	1
BP	GO:1901600	strigolactone metabolic process	1/2800	2/15270	0.5	2.72679	1.15721	0.333119	0.799107	0.779018	Cgil0225570.1	1
BP	GO:1901601	strigolactone biosynthetic process	1/2800	2/15270	0.5	2.72679	1.15721	0.333119	0.799107	0.779018	Cgil0225570.1	1
BP	GO:1901654	response to ketone	1/2800	2/15270	0.5	2.72679	1.15721	0.333119	0.799107	0.779018	Cgil0329800.1	1
BP	GO:1902275	regulation of chromatin organization	1/2800	2/15270	0.5	2.72679	1.15721	0.333119	0.799107	0.779018	Cgil0338760.1	1
BP	GO:1902476	chloride transmembrane transport	1/2800	2/15270	0.5	2.72679	1.15721	0.333119	0.799107	0.779018	Cgil0034370.1	1
BP	GO:1902533	positive regulation of intracellular signal transduction	1/2800	2/15270	0.5	2.72679	1.15721	0.333119	0.799107	0.779018	Cgil0281040.1	1
BP	GO:1902584	positive regulation of response to water deprivation	1/2800	2/15270	0.5	2.72679	1.15721	0.333119	0.799107	0.779018	Cgil0390390.1	1
BP	GO:1902659	regulation of glucose mediated signaling pathway	1/2800	2/15270	0.5	2.72679	1.15721	0.333119	0.799107	0.779018	Cgil0329800.1	1
BP	GO:1902882	regulation of response to oxidative stress	1/2800	2/15270	0.5	2.72679	1.15721	0.333119	0.799107	0.779018	Cgil0251770.1	1
BP	GO:1903424	fluoride transmembrane transport	1/2800	2/15270	0.5	2.72679	1.15721	0.333119	0.799107	0.779018	Cgil0388660.1	1
BP	GO:1903725	regulation of phospholipid metabolic process	1/2800	2/15270	0.5	2.72679	1.15721	0.333119	0.799107	0.779018	Cgil0238050.1	1
BP	GO:1903730	regulation of phosphatidate phosphatase activity	1/2800	2/15270	0.5	2.72679	1.15721	0.333119	0.799107	0.779018	Cgil0238050.1	1
BP	GO:1904356	regulation of telomere maintenance via telomere lengthening	1/2800	2/15270	0.5	2.72679	1.15721	0.333119	0.799107	0.779018	Cgil0310440.1	1
BP	GO:1905634	regulation of protein localization to chromatin	1/2800	2/15270	0.5	2.72679	1.15721	0.333119	0.799107	0.779018	Cgil0112060.1	1
BP	GO:1990700	nucleolar chromatin organization	1/2800	2/15270	0.5	2.72679	1.15721	0.333119	0.799107	0.779018	Cgil0112060.1	1
BP	GO:2000070	regulation of response to water deprivation	1/2800	2/15270	0.5	2.72679	1.15721	0.333119	0.799107	0.779018	Cgil0390390.1	1
BP	GO:2000278	regulation of DNA biosynthetic process	1/2800	2/15270	0.5	2.72679	1.15721	0.333119	0.799107	0.779018	Cgil0310440.1	1
BP	GO:2000601	positive regulation of Arp2/3 complex-mediated actin nucleation	1/2800	2/15270	0.5	2.72679	1.15721	0.333119	0.799107	0.779018	Cgil0205970.1	1
BP	GO:0035967	cellular response to topologically incorrect protein	8/2800	36/15270	0.222222	1.2119	0.603165	0.335185	0.799107	0.779018	Cgil0106590.1/Cgil0123020.1/Cgil0139830.1/Cgil0184520.1/Cgil0253030.1/Cgil0310630.1/Cgil0341700.1/Cgil0361180.1	8
BP	GO:0006566	threonine metabolic process	4/2800	16/15270	0.25	1.36339	0.689121	0.335557	0.799107	0.779018	Cgil0021370.1/Cgil0036370.1/Cgil0081630.1/Cgil0211680.1	4
BP	GO:0006620	post-translational protein targeting to endoplasmic reticulum membrane	4/2800	16/15270	0.25	1.36339	0.689121	0.335557	0.799107	0.779018	Cgil0040530.1/Cgil0113170.1/Cgil0114030.1/Cgil0297400.1	4
BP	GO:0009148	pyrimidine nucleoside triphosphate biosynthetic process	4/2800	16/15270	0.25	1.36339	0.689121	0.335557	0.799107	0.779018	Cgil0211500.1/Cgil0227320.1/Cgil0262420.1/Cgil0278660.1	4
BP	GO:0009299	mRNA transcription	4/2800	16/15270	0.25	1.36339	0.689121	0.335557	0.799107	0.779018	Cgil0103900.1/Cgil0376520.1/Cgil0376550.1/Cgil0376560.1	4
BP	GO:0030048	actin filament-based movement	4/2800	16/15270	0.25	1.36339	0.689121	0.335557	0.799107	0.779018	Cgil0036380.1/Cgil0084780.1/Cgil0273460.1/Cgil0396380.1	4
BP	GO:0030050	vesicle transport along actin filament	4/2800	16/15270	0.25	1.36339	0.689121	0.335557	0.799107	0.779018	Cgil0036380.1/Cgil0084780.1/Cgil0273460.1/Cgil0396380.1	4
BP	GO:0099515	actin filament-based transport	4/2800	16/15270	0.25	1.36339	0.689121	0.335557	0.799107	0.779018	Cgil0036380.1/Cgil0084780.1/Cgil0273460.1/Cgil0396380.1	4
BP	GO:0099518	vesicle cytoskeletal trafficking	4/2800	16/15270	0.25	1.36339	0.689121	0.335557	0.799107	0.779018	Cgil0036380.1/Cgil0084780.1/Cgil0273460.1/Cgil0396380.1	4
BP	GO:0006518	peptide metabolic process	7/2800	31/15270	0.225806	1.23145	0.611243	0.337115	0.799107	0.779018	Cgil0036360.1/Cgil0041350.1/Cgil0130660.1/Cgil0193420.1/Cgil0292160.1/Cgil0399230.1/Cgil0399320.1	7
BP	GO:0006903	vesicle targeting	7/2800	31/15270	0.225806	1.23145	0.611243	0.337115	0.799107	0.779018	Cgil0063820.1/Cgil0224840.1/Cgil0224880.1/Cgil0224890.1/Cgil0243940.1/Cgil0283130.1/Cgil0359030.1	7
BP	GO:0009409	response to cold	7/2800	31/15270	0.225806	1.23145	0.611243	0.337115	0.799107	0.779018	Cgil0096480.1/Cgil0117010.1/Cgil0161580.1/Cgil0165280.1/Cgil0181140.1/Cgil0389560.1/Cgil0390390.1	7
BP	GO:0071482	cellular response to light stimulus	7/2800	31/15270	0.225806	1.23145	0.611243	0.337115	0.799107	0.779018	Cgil0048860.1/Cgil0236590.1/Cgil0238440.1/Cgil0290860.1/Cgil0292560.1/Cgil0320910.1/Cgil0354800.1	7
BP	GO:0019362	pyridine nucleotide metabolic process	24/2800	119/15270	0.201681	1.09988	0.518301	0.337263	0.799107	0.779018	Cgil0032050.1/Cgil0038120.1/Cgil0049840.1/Cgil0049880.1/Cgil0062880.1/Cgil0086020.1/Cgil0093690.1/Cgil0109980.1/Cgil0141790.1/Cgil0142000.1/Cgil0187650.1/Cgil0190020.1/Cgil0259280.1/Cgil0262170.1/Cgil0282150.1/Cgil0283720.1/Cgil0294420.1/Cgil0294430.1/Cgil0294480.1/Cgil0313480.1/Cgil0341100.1/Cgil0356440.1/Cgil0363020.1/Cgil0387530.1	24
BP	GO:0046496	nicotinamide nucleotide metabolic process	24/2800	119/15270	0.201681	1.09988	0.518301	0.337263	0.799107	0.779018	Cgil0032050.1/Cgil0038120.1/Cgil0049840.1/Cgil0049880.1/Cgil0062880.1/Cgil0086020.1/Cgil0093690.1/Cgil0109980.1/Cgil0141790.1/Cgil0142000.1/Cgil0187650.1/Cgil0190020.1/Cgil0259280.1/Cgil0262170.1/Cgil0282150.1/Cgil0283720.1/Cgil0294420.1/Cgil0294430.1/Cgil0294480.1/Cgil0313480.1/Cgil0341100.1/Cgil0356440.1/Cgil0363020.1/Cgil0387530.1	24
BP	GO:0000712	resolution of meiotic recombination intermediates	5/2800	21/15270	0.238095	1.29847	0.648545	0.338174	0.799107	0.779018	Cgil0245650.1/Cgil0325010.1/Cgil0368660.1/Cgil0382550.1/Cgil0382590.1	5
BP	GO:0000966	RNA 5'-end processing	5/2800	21/15270	0.238095	1.29847	0.648545	0.338174	0.799107	0.779018	Cgil0106170.1/Cgil0144650.1/Cgil0153670.1/Cgil0248480.1/Cgil0288030.1	5
BP	GO:0051223	regulation of protein transport	5/2800	21/15270	0.238095	1.29847	0.648545	0.338174	0.799107	0.779018	Cgil0183470.1/Cgil0224880.1/Cgil0224890.1/Cgil0243940.1/Cgil0359030.1	5
BP	GO:0030148	sphingolipid biosynthetic process	6/2800	26/15270	0.230769	1.25852	0.625139	0.338299	0.799107	0.779018	Cgil0055690.1/Cgil0078390.1/Cgil0264120.1/Cgil0266340.1/Cgil0281990.1/Cgil0313780.1	6
BP	GO:0042542	response to hydrogen peroxide	6/2800	26/15270	0.230769	1.25852	0.625139	0.338299	0.799107	0.779018	Cgil0068820.1/Cgil0203230.1/Cgil0227320.1/Cgil0253030.1/Cgil0299740.1/Cgil0339340.1	6
BP	GO:0090174	organelle membrane fusion	14/2800	67/15270	0.208955	1.13955	0.542451	0.340114	0.802693	0.782514	Cgil0012580.1/Cgil0080930.1/Cgil0106280.1/Cgil0112420.1/Cgil0115840.1/Cgil0165280.1/Cgil0216720.1/Cgil0230810.1/Cgil0277030.1/Cgil0294110.1/Cgil0329670.1/Cgil0363120.1/Cgil0363430.1/Cgil0388250.1	14
BP	GO:0030244	cellulose biosynthetic process	13/2800	62/15270	0.209677	1.14349	0.536457	0.344073	0.810623	0.790245	Cgil0010610.1/Cgil0019360.1/Cgil0038970.1/Cgil0039050.1/Cgil0039070.1/Cgil0051750.1/Cgil0130940.1/Cgil0180510.1/Cgil0180520.1/Cgil0180550.1/Cgil0235150.1/Cgil0382090.1/Cgil0400340.1	13
BP	GO:0051128	regulation of cellular component organization	30/2800	151/15270	0.198675	1.08349	0.48856	0.344073	0.810623	0.790245	Cgil0003670.1/Cgil0070590.1/Cgil0072890.1/Cgil0090000.1/Cgil0090230.1/Cgil0097070.1/Cgil0112060.1/Cgil0113620.1/Cgil0121400.1/Cgil0151610.1/Cgil0183470.1/Cgil0201180.1/Cgil0205970.1/Cgil0209270.1/Cgil0258740.1/Cgil0267160.1/Cgil0283130.1/Cgil0294110.1/Cgil0310440.1/Cgil0311040.1/Cgil0313480.1/Cgil0321640.1/Cgil0329800.1/Cgil0338760.1/Cgil0343960.1/Cgil0347770.1/Cgil0359030.1/Cgil0361160.1/Cgil036…	30
BP	GO:0006873	intracellular monoatomic ion homeostasis	22/2800	109/15270	0.201835	1.10072	0.500057	0.34538	0.812995	0.792557	Cgil0037550.1/Cgil0049540.1/Cgil0058650.1/Cgil0070810.1/Cgil0131940.1/Cgil0158900.1/Cgil0166220.1/Cgil0166460.1/Cgil0214930.1/Cgil0226910.1/Cgil0228900.1/Cgil0244940.1/Cgil0267160.1/Cgil0281710.1/Cgil0297570.1/Cgil0319920.1/Cgil0336230.1/Cgil0343310.1/Cgil0363740.1/Cgil0375310.1/Cgil0389210.1/Cgil0395360.1	22
BP	GO:0042176	regulation of protein catabolic process	12/2800	57/15270	0.210526	1.14812	0.530879	0.348128	0.818614	0.798035	Cgil0009420.1/Cgil0009540.1/Cgil0055330.1/Cgil0080210.1/Cgil0083330.1/Cgil0247690.1/Cgil0301300.1/Cgil0324810.1/Cgil0342460.1/Cgil0346940.1/Cgil0369230.1/Cgil0369290.1	12
BP	GO:0048284	organelle fusion	17/2800	83/15270	0.204819	1.117	0.506439	0.348372	0.818614	0.798035	Cgil0012580.1/Cgil0071370.1/Cgil0080930.1/Cgil0106280.1/Cgil0112420.1/Cgil0115840.1/Cgil0119550.1/Cgil0165280.1/Cgil0216720.1/Cgil0230810.1/Cgil0277030.1/Cgil0294110.1/Cgil0313480.1/Cgil0329670.1/Cgil0363120.1/Cgil0363430.1/Cgil0388250.1	17
BP	GO:0022414	reproductive process	68/2800	354/15270	0.19209	1.04758	0.42918	0.355023	0.833519	0.812564	Cgil0003670.1/Cgil0016970.1/Cgil0024610.1/Cgil0051460.1/Cgil0068600.1/Cgil0075030.1/Cgil0075230.1/Cgil0078780.1/Cgil0079540.1/Cgil0080590.1/Cgil0082770.1/Cgil0086820.1/Cgil0087780.1/Cgil0089470.1/Cgil0094410.1/Cgil0102620.1/Cgil0103900.1/Cgil0105790.1/Cgil0109980.1/Cgil0112060.1/Cgil0113620.1/Cgil0119550.1/Cgil0126880.1/Cgil0128310.1/Cgil0134050.1/Cgil0136660.1/Cgil0140070.1/Cgil0140180.1/Cgil014…	68
BP	GO:0019725	cellular homeostasis	32/2800	163/15270	0.196319	1.07064	0.42964	0.364482	0.843214	0.822016	Cgil0032050.1/Cgil0037550.1/Cgil0049540.1/Cgil0058650.1/Cgil0070810.1/Cgil0084970.1/Cgil0131940.1/Cgil0158900.1/Cgil0161530.1/Cgil0166220.1/Cgil0166460.1/Cgil0183330.1/Cgil0211370.1/Cgil0214930.1/Cgil0226910.1/Cgil0228900.1/Cgil0244940.1/Cgil0267160.1/Cgil0276680.1/Cgil0281710.1/Cgil0294420.1/Cgil0294430.1/Cgil0294480.1/Cgil0297570.1/Cgil0319920.1/Cgil0329800.1/Cgil0336230.1/Cgil0343310.1/Cgil036…	32
BP	GO:0006874	intracellular calcium ion homeostasis	8/2800	37/15270	0.216216	1.17915	0.516984	0.365203	0.843214	0.822016	Cgil0037550.1/Cgil0049540.1/Cgil0166220.1/Cgil0214930.1/Cgil0228900.1/Cgil0281710.1/Cgil0297570.1/Cgil0389210.1	8
BP	GO:0055074	calcium ion homeostasis	8/2800	37/15270	0.216216	1.17915	0.516984	0.365203	0.843214	0.822016	Cgil0037550.1/Cgil0049540.1/Cgil0166220.1/Cgil0214930.1/Cgil0228900.1/Cgil0281710.1/Cgil0297570.1/Cgil0389210.1	8
BP	GO:0006563	L-serine metabolic process	13/2800	63/15270	0.206349	1.12534	0.472378	0.36697	0.843214	0.822016	Cgil0002480.1/Cgil0039090.1/Cgil0039350.1/Cgil0076010.1/Cgil0161070.1/Cgil0168820.1/Cgil0171300.1/Cgil0171330.1/Cgil0196570.1/Cgil0240770.1/Cgil0263850.1/Cgil0315020.1/Cgil0338740.1	13
BP	GO:0016126	sterol biosynthetic process	7/2800	32/15270	0.21875	1.19297	0.517785	0.369576	0.843214	0.822016	Cgil0085800.1/Cgil0170300.1/Cgil0170320.1/Cgil0170340.1/Cgil0272560.1/Cgil0372700.1/Cgil0382800.1	7
BP	GO:0051656	establishment of organelle localization	16/2800	79/15270	0.202532	1.10452	0.441341	0.373283	0.843214	0.822016	Cgil0010660.1/Cgil0032180.1/Cgil0036380.1/Cgil0063820.1/Cgil0084780.1/Cgil0108470.1/Cgil0224840.1/Cgil0224880.1/Cgil0224890.1/Cgil0243940.1/Cgil0258960.1/Cgil0273460.1/Cgil0282440.1/Cgil0283130.1/Cgil0359030.1/Cgil0396380.1	16
BP	GO:0032880	regulation of protein localization	6/2800	27/15270	0.222222	1.2119	0.522202	0.373856	0.843214	0.822016	Cgil0112060.1/Cgil0183470.1/Cgil0224880.1/Cgil0224890.1/Cgil0243940.1/Cgil0359030.1	6
BP	GO:0048199	vesicle targeting, to, from or within Golgi	6/2800	27/15270	0.222222	1.2119	0.522202	0.373856	0.843214	0.822016	Cgil0224840.1/Cgil0224880.1/Cgil0224890.1/Cgil0243940.1/Cgil0283130.1/Cgil0359030.1	6
BP	GO:0048584	positive regulation of response to stimulus	6/2800	27/15270	0.222222	1.2119	0.522202	0.373856	0.843214	0.822016	Cgil0161580.1/Cgil0250040.1/Cgil0281040.1/Cgil0329800.1/Cgil0389560.1/Cgil0390390.1	6
BP	GO:0140115	export across plasma membrane	6/2800	27/15270	0.222222	1.2119	0.522202	0.373856	0.843214	0.822016	Cgil0110480.1/Cgil0226910.1/Cgil0244940.1/Cgil0278070.1/Cgil0283260.1/Cgil0395360.1	6
BP	GO:0000710	meiotic mismatch repair	2/2800	7/15270	0.285714	1.55816	0.699909	0.3771	0.843214	0.822016	Cgil0140180.1/Cgil0239830.1	2
BP	GO:0001666	response to hypoxia	2/2800	7/15270	0.285714	1.55816	0.699909	0.3771	0.843214	0.822016	Cgil0250830.1/Cgil0253030.1	2
BP	GO:0002832	negative regulation of response to biotic stimulus	2/2800	7/15270	0.285714	1.55816	0.699909	0.3771	0.843214	0.822016	Cgil0021100.1/Cgil0329800.1	2
BP	GO:0006167	AMP biosynthetic process	2/2800	7/15270	0.285714	1.55816	0.699909	0.3771	0.843214	0.822016	Cgil0069210.1/Cgil0229260.1	2
BP	GO:0009452	7-methylguanosine RNA capping	2/2800	7/15270	0.285714	1.55816	0.699909	0.3771	0.843214	0.822016	Cgil0153670.1/Cgil0288030.1	2
BP	GO:0010345	suberin biosynthetic process	2/2800	7/15270	0.285714	1.55816	0.699909	0.3771	0.843214	0.822016	Cgil0054880.1/Cgil0308480.1	2
BP	GO:0015976	carbon utilization	2/2800	7/15270	0.285714	1.55816	0.699909	0.3771	0.843214	0.822016	Cgil0319990.1/Cgil0320000.1	2
BP	GO:0019388	galactose catabolic process	2/2800	7/15270	0.285714	1.55816	0.699909	0.3771	0.843214	0.822016	Cgil0187770.1/Cgil0199560.1	2
BP	GO:0022412	cellular process involved in reproduction in multicellular organism	2/2800	7/15270	0.285714	1.55816	0.699909	0.3771	0.843214	0.822016	Cgil0051460.1/Cgil0109980.1	2
BP	GO:0032102	negative regulation of response to external stimulus	2/2800	7/15270	0.285714	1.55816	0.699909	0.3771	0.843214	0.822016	Cgil0021100.1/Cgil0329800.1	2
BP	GO:0033499	galactose catabolic process via UDP-galactose	2/2800	7/15270	0.285714	1.55816	0.699909	0.3771	0.843214	0.822016	Cgil0187770.1/Cgil0199560.1	2
BP	GO:0033615	mitochondrial proton-transporting ATP synthase complex assembly	2/2800	7/15270	0.285714	1.55816	0.699909	0.3771	0.843214	0.822016	Cgil0021030.1/Cgil0356490.1	2
BP	GO:0035337	fatty-acyl-CoA metabolic process	2/2800	7/15270	0.285714	1.55816	0.699909	0.3771	0.843214	0.822016	Cgil0054880.1/Cgil0087590.1	2
BP	GO:0035493	SNARE complex assembly	2/2800	7/15270	0.285714	1.55816	0.699909	0.3771	0.843214	0.822016	Cgil0230810.1/Cgil0294110.1	2
BP	GO:0036260	RNA capping	2/2800	7/15270	0.285714	1.55816	0.699909	0.3771	0.843214	0.822016	Cgil0153670.1/Cgil0288030.1	2
BP	GO:0042138	meiotic DNA double-strand break formation	2/2800	7/15270	0.285714	1.55816	0.699909	0.3771	0.843214	0.822016	Cgil0126880.1/Cgil0388740.1	2
BP	GO:0042732	D-xylose metabolic process	2/2800	7/15270	0.285714	1.55816	0.699909	0.3771	0.843214	0.822016	Cgil0184460.1/Cgil0234960.1	2
BP	GO:0045036	protein targeting to chloroplast	2/2800	7/15270	0.285714	1.55816	0.699909	0.3771	0.843214	0.822016	Cgil0184780.1/Cgil0368270.1	2
BP	GO:0052863	1-deoxy-D-xylulose 5-phosphate metabolic process	2/2800	7/15270	0.285714	1.55816	0.699909	0.3771	0.843214	0.822016	Cgil0128630.1/Cgil0171660.1	2
BP	GO:0052865	1-deoxy-D-xylulose 5-phosphate biosynthetic process	2/2800	7/15270	0.285714	1.55816	0.699909	0.3771	0.843214	0.822016	Cgil0128630.1/Cgil0171660.1	2
BP	GO:0070681	glutaminyl-tRNAGln biosynthesis via transamidation	2/2800	7/15270	0.285714	1.55816	0.699909	0.3771	0.843214	0.822016	Cgil0057400.1/Cgil0114580.1	2
BP	GO:0080142	regulation of salicylic acid biosynthetic process	2/2800	7/15270	0.285714	1.55816	0.699909	0.3771	0.843214	0.822016	Cgil0126000.1/Cgil0311830.1	2
BP	GO:0090333	regulation of stomatal closure	2/2800	7/15270	0.285714	1.55816	0.699909	0.3771	0.843214	0.822016	Cgil0161580.1/Cgil0338070.1	2
BP	GO:1901259	chloroplast rRNA processing	2/2800	7/15270	0.285714	1.55816	0.699909	0.3771	0.843214	0.822016	Cgil0263890.1/Cgil0379590.1	2
BP	GO:0170041	non-proteinogenic amino acid metabolic process	11/2800	53/15270	0.207547	1.13187	0.455703	0.377485	0.843214	0.822016	Cgil0099180.1/Cgil0119060.1/Cgil0139120.1/Cgil0142340.1/Cgil0153200.1/Cgil0240770.1/Cgil0279610.1/Cgil0323720.1/Cgil0332440.1/Cgil0332470.1/Cgil0332520.1	11
BP	GO:0000959	mitochondrial RNA metabolic process	5/2800	22/15270	0.227273	1.23945	0.532558	0.377839	0.843214	0.822016	Cgil0006180.1/Cgil0064510.1/Cgil0198870.1/Cgil0306360.1/Cgil0336610.1	5
BP	GO:0030641	regulation of cellular pH	5/2800	22/15270	0.227273	1.23945	0.532558	0.377839	0.843214	0.822016	Cgil0058650.1/Cgil0226910.1/Cgil0244940.1/Cgil0343310.1/Cgil0395360.1	5
BP	GO:0044347	cell wall polysaccharide catabolic process	5/2800	22/15270	0.227273	1.23945	0.532558	0.377839	0.843214	0.822016	Cgil0034000.1/Cgil0034120.1/Cgil0036110.1/Cgil0359670.1/Cgil0364300.1	5
BP	GO:0045493	xylan catabolic process	5/2800	22/15270	0.227273	1.23945	0.532558	0.377839	0.843214	0.822016	Cgil0034000.1/Cgil0034120.1/Cgil0036110.1/Cgil0359670.1/Cgil0364300.1	5
BP	GO:0051453	regulation of intracellular pH	5/2800	22/15270	0.227273	1.23945	0.532558	0.377839	0.843214	0.822016	Cgil0058650.1/Cgil0226910.1/Cgil0244940.1/Cgil0343310.1/Cgil0395360.1	5
BP	GO:0070201	regulation of establishment of protein localization	5/2800	22/15270	0.227273	1.23945	0.532558	0.377839	0.843214	0.822016	Cgil0183470.1/Cgil0224880.1/Cgil0224890.1/Cgil0243940.1/Cgil0359030.1	5
BP	GO:1902531	regulation of intracellular signal transduction	5/2800	22/15270	0.227273	1.23945	0.532558	0.377839	0.843214	0.822016	Cgil0062450.1/Cgil0086130.1/Cgil0250830.1/Cgil0281040.1/Cgil0372690.1	5
BP	GO:2000895	hemicellulose catabolic process	5/2800	22/15270	0.227273	1.23945	0.532558	0.377839	0.843214	0.822016	Cgil0034000.1/Cgil0034120.1/Cgil0036110.1/Cgil0359670.1/Cgil0364300.1	5
BP	GO:0000911	cytokinesis by cell plate formation	4/2800	17/15270	0.235294	1.28319	0.553581	0.38106	0.843214	0.822016	Cgil0062540.1/Cgil0086440.1/Cgil0235150.1/Cgil0325810.1	4
BP	GO:0009394	2'-deoxyribonucleotide metabolic process	4/2800	17/15270	0.235294	1.28319	0.553581	0.38106	0.843214	0.822016	Cgil0081820.1/Cgil0081830.1/Cgil0266880.1/Cgil0278660.1	4
BP	GO:0015807	L-amino acid transport	4/2800	17/15270	0.235294	1.28319	0.553581	0.38106	0.843214	0.822016	Cgil0013910.1/Cgil0013950.1/Cgil0022240.1/Cgil0353180.1	4
BP	GO:0019692	deoxyribose phosphate metabolic process	4/2800	17/15270	0.235294	1.28319	0.553581	0.38106	0.843214	0.822016	Cgil0081820.1/Cgil0081830.1/Cgil0266880.1/Cgil0278660.1	4
BP	GO:0060627	regulation of vesicle-mediated transport	4/2800	17/15270	0.235294	1.28319	0.553581	0.38106	0.843214	0.822016	Cgil0296020.1/Cgil0317080.1/Cgil0317120.1/Cgil0342010.1	4
BP	GO:0006267	pre-replicative complex assembly involved in nuclear cell cycle DNA replication	3/2800	12/15270	0.25	1.36339	0.596718	0.382281	0.843214	0.822016	Cgil0111110.1/Cgil0144010.1/Cgil0144020.1	3
BP	GO:0006432	phenylalanyl-tRNA aminoacylation	3/2800	12/15270	0.25	1.36339	0.596718	0.382281	0.843214	0.822016	Cgil0261560.1/Cgil0261630.1/Cgil0313610.1	3
BP	GO:0007094	mitotic spindle assembly checkpoint signaling	3/2800	12/15270	0.25	1.36339	0.596718	0.382281	0.843214	0.822016	Cgil0070590.1/Cgil0097070.1/Cgil0343960.1	3
BP	GO:0009088	threonine biosynthetic process	3/2800	12/15270	0.25	1.36339	0.596718	0.382281	0.843214	0.822016	Cgil0021370.1/Cgil0036370.1/Cgil0081630.1	3
BP	GO:0009143	nucleoside triphosphate catabolic process	3/2800	12/15270	0.25	1.36339	0.596718	0.382281	0.843214	0.822016	Cgil0081820.1/Cgil0081830.1/Cgil0266880.1	3
BP	GO:0009263	deoxyribonucleotide biosynthetic process	3/2800	12/15270	0.25	1.36339	0.596718	0.382281	0.843214	0.822016	Cgil0266880.1/Cgil0269840.1/Cgil0278660.1	3
BP	GO:0009873	ethylene-activated signaling pathway	3/2800	12/15270	0.25	1.36339	0.596718	0.382281	0.843214	0.822016	Cgil0109200.1/Cgil0117010.1/Cgil0247830.1	3
BP	GO:0015800	acidic amino acid transport	3/2800	12/15270	0.25	1.36339	0.596718	0.382281	0.843214	0.822016	Cgil0013910.1/Cgil0013950.1/Cgil0353180.1	3
BP	GO:0031577	spindle checkpoint signaling	3/2800	12/15270	0.25	1.36339	0.596718	0.382281	0.843214	0.822016	Cgil0070590.1/Cgil0097070.1/Cgil0343960.1	3
BP	GO:0033046	negative regulation of sister chromatid segregation	3/2800	12/15270	0.25	1.36339	0.596718	0.382281	0.843214	0.822016	Cgil0070590.1/Cgil0097070.1/Cgil0343960.1	3
BP	GO:0033047	regulation of mitotic sister chromatid segregation	3/2800	12/15270	0.25	1.36339	0.596718	0.382281	0.843214	0.822016	Cgil0070590.1/Cgil0097070.1/Cgil0343960.1	3
BP	GO:0033048	negative regulation of mitotic sister chromatid segregation	3/2800	12/15270	0.25	1.36339	0.596718	0.382281	0.843214	0.822016	Cgil0070590.1/Cgil0097070.1/Cgil0343960.1	3
BP	GO:0035459	vesicle cargo loading	3/2800	12/15270	0.25	1.36339	0.596718	0.382281	0.843214	0.822016	Cgil0082930.1/Cgil0181000.1/Cgil0383420.1	3
BP	GO:0036388	pre-replicative complex assembly	3/2800	12/15270	0.25	1.36339	0.596718	0.382281	0.843214	0.822016	Cgil0111110.1/Cgil0144010.1/Cgil0144020.1	3
BP	GO:0045841	negative regulation of mitotic metaphase/anaphase transition	3/2800	12/15270	0.25	1.36339	0.596718	0.382281	0.843214	0.822016	Cgil0070590.1/Cgil0097070.1/Cgil0343960.1	3
BP	GO:0046184	aldehyde biosynthetic process	3/2800	12/15270	0.25	1.36339	0.596718	0.382281	0.843214	0.822016	Cgil0030110.1/Cgil0341100.1/Cgil0349910.1	3
BP	GO:0051938	L-glutamate import	3/2800	12/15270	0.25	1.36339	0.596718	0.382281	0.843214	0.822016	Cgil0013910.1/Cgil0013950.1/Cgil0353180.1	3
BP	GO:0051985	negative regulation of chromosome segregation	3/2800	12/15270	0.25	1.36339	0.596718	0.382281	0.843214	0.822016	Cgil0070590.1/Cgil0097070.1/Cgil0343960.1	3
BP	GO:0071173	spindle assembly checkpoint signaling	3/2800	12/15270	0.25	1.36339	0.596718	0.382281	0.843214	0.822016	Cgil0070590.1/Cgil0097070.1/Cgil0343960.1	3
BP	GO:0071174	mitotic spindle checkpoint signaling	3/2800	12/15270	0.25	1.36339	0.596718	0.382281	0.843214	0.822016	Cgil0070590.1/Cgil0097070.1/Cgil0343960.1	3
BP	GO:0071369	cellular response to ethylene stimulus	3/2800	12/15270	0.25	1.36339	0.596718	0.382281	0.843214	0.822016	Cgil0109200.1/Cgil0117010.1/Cgil0247830.1	3
BP	GO:0090110	COPII-coated vesicle cargo loading	3/2800	12/15270	0.25	1.36339	0.596718	0.382281	0.843214	0.822016	Cgil0082930.1/Cgil0181000.1/Cgil0383420.1	3
BP	GO:1902100	negative regulation of metaphase/anaphase transition of cell cycle	3/2800	12/15270	0.25	1.36339	0.596718	0.382281	0.843214	0.822016	Cgil0070590.1/Cgil0097070.1/Cgil0343960.1	3
BP	GO:1902299	pre-replicative complex assembly involved in cell cycle DNA replication	3/2800	12/15270	0.25	1.36339	0.596718	0.382281	0.843214	0.822016	Cgil0111110.1/Cgil0144010.1/Cgil0144020.1	3
BP	GO:1905819	negative regulation of chromosome separation	3/2800	12/15270	0.25	1.36339	0.596718	0.382281	0.843214	0.822016	Cgil0070590.1/Cgil0097070.1/Cgil0343960.1	3
BP	GO:2000816	negative regulation of mitotic sister chromatid separation	3/2800	12/15270	0.25	1.36339	0.596718	0.382281	0.843214	0.822016	Cgil0070590.1/Cgil0097070.1/Cgil0343960.1	3
BP	GO:0009142	nucleoside triphosphate biosynthetic process	10/2800	48/15270	0.208333	1.13616	0.447701	0.383138	0.843214	0.822016	Cgil0058940.1/Cgil0211500.1/Cgil0227320.1/Cgil0260200.1/Cgil0262420.1/Cgil0276640.1/Cgil0277100.1/Cgil0278660.1/Cgil0284190.1/Cgil0315050.1	10
BP	GO:0051028	mRNA transport	10/2800	48/15270	0.208333	1.13616	0.447701	0.383138	0.843214	0.822016	Cgil0024610.1/Cgil0029190.1/Cgil0090000.1/Cgil0090230.1/Cgil0109200.1/Cgil0186630.1/Cgil0211860.1/Cgil0258740.1/Cgil0261930.1/Cgil0376660.1	10
BP	GO:0070592	cell wall polysaccharide biosynthetic process	10/2800	48/15270	0.208333	1.13616	0.447701	0.383138	0.843214	0.822016	Cgil0065710.1/Cgil0072870.1/Cgil0087660.1/Cgil0114070.1/Cgil0130940.1/Cgil0291990.1/Cgil0292720.1/Cgil0316130.1/Cgil0316240.1/Cgil0348470.1	10
BP	GO:0016125	sterol metabolic process	21/2800	106/15270	0.198113	1.08042	0.393718	0.385158	0.846972	0.825679	Cgil0030270.1/Cgil0078090.1/Cgil0082150.1/Cgil0085800.1/Cgil0115640.1/Cgil0165730.1/Cgil0170300.1/Cgil0170320.1/Cgil0170340.1/Cgil0246690.1/Cgil0246710.1/Cgil0258790.1/Cgil0258870.1/Cgil0272560.1/Cgil0277160.1/Cgil0335470.1/Cgil0335480.1/Cgil0371430.1/Cgil0372700.1/Cgil0376330.1/Cgil0382800.1	21
BP	GO:0006417	regulation of translation	17/2800	85/15270	0.2	1.09071	0.397401	0.388165	0.85179	0.830377	Cgil0029190.1/Cgil0064020.1/Cgil0079990.1/Cgil0090000.1/Cgil0090230.1/Cgil0094690.1/Cgil0124150.1/Cgil0126780.1/Cgil0179090.1/Cgil0191840.1/Cgil0202890.1/Cgil0258740.1/Cgil0263070.1/Cgil0286630.1/Cgil0340390.1/Cgil0364760.1/Cgil0391000.1	17
BP	GO:0046467	membrane lipid biosynthetic process	17/2800	85/15270	0.2	1.09071	0.397401	0.388165	0.85179	0.830377	Cgil0050770.1/Cgil0055690.1/Cgil0072420.1/Cgil0078390.1/Cgil0081460.1/Cgil0118370.1/Cgil0211480.1/Cgil0238200.1/Cgil0247770.1/Cgil0251770.1/Cgil0264120.1/Cgil0266340.1/Cgil0281990.1/Cgil0288070.1/Cgil0299940.1/Cgil0309710.1/Cgil0313780.1	17
BP	GO:0072330	monocarboxylic acid biosynthetic process	33/2800	170/15270	0.194118	1.05863	0.364284	0.388342	0.85179	0.830377	Cgil0016500.1/Cgil0028090.1/Cgil0055690.1/Cgil0088640.1/Cgil0097330.1/Cgil0097340.1/Cgil0126000.1/Cgil0126840.1/Cgil0129030.1/Cgil0141870.1/Cgil0152830.1/Cgil0152860.1/Cgil0159000.1/Cgil0160750.1/Cgil0201110.1/Cgil0216190.1/Cgil0240770.1/Cgil0266340.1/Cgil0277990.1/Cgil0300120.1/Cgil0300140.1/Cgil0310540.1/Cgil0311830.1/Cgil0329800.1/Cgil0347370.1/Cgil0348020.1/Cgil0348780.1/Cgil0350900.1/Cgil037…	33
BP	GO:0051603	proteolysis involved in protein catabolic process	80/2800	422/15270	0.189573	1.03385	0.334166	0.388926	0.85179	0.830377	Cgil0003670.1/Cgil0008290.1/Cgil0009420.1/Cgil0009540.1/Cgil0034290.1/Cgil0037280.1/Cgil0037290.1/Cgil0038530.1/Cgil0042120.1/Cgil0055330.1/Cgil0056990.1/Cgil0063670.1/Cgil0069730.1/Cgil0080210.1/Cgil0083330.1/Cgil0084750.1/Cgil0087570.1/Cgil0087780.1/Cgil0089930.1/Cgil0094320.1/Cgil0096470.1/Cgil0099790.1/Cgil0116880.1/Cgil0124910.1/Cgil0126410.1/Cgil0133900.1/Cgil0135630.1/Cgil0141800.1/Cgil014…	80
BP	GO:0006220	pyrimidine nucleotide metabolic process	9/2800	43/15270	0.209302	1.14145	0.440115	0.389105	0.85179	0.830377	Cgil0038120.1/Cgil0054900.1/Cgil0164150.1/Cgil0211500.1/Cgil0222590.1/Cgil0227320.1/Cgil0262420.1/Cgil0266880.1/Cgil0278660.1	9
BP	GO:0016579	protein deubiquitination	13/2800	64/15270	0.203125	1.10776	0.409334	0.390072	0.85179	0.830377	Cgil0034290.1/Cgil0126410.1/Cgil0142130.1/Cgil0164790.1/Cgil0183470.1/Cgil0202810.1/Cgil0212090.1/Cgil0222350.1/Cgil0245000.1/Cgil0253090.1/Cgil0279300.1/Cgil0311900.1/Cgil0363500.1	13
BP	GO:0042026	protein refolding	8/2800	38/15270	0.210526	1.14812	0.433191	0.395439	0.85179	0.830377	Cgil0090300.1/Cgil0102170.1/Cgil0275010.1/Cgil0309910.1/Cgil0340250.1/Cgil0341700.1/Cgil0361180.1/Cgil0397900.1	8
BP	GO:0009084	glutamine family amino acid biosynthetic process	7/2800	33/15270	0.212121	1.15682	0.427321	0.402206	0.85179	0.830377	Cgil0015140.1/Cgil0139120.1/Cgil0212650.1/Cgil0255550.1/Cgil0323710.1/Cgil0323720.1/Cgil0334870.1	7
BP	GO:0048585	negative regulation of response to stimulus	7/2800	33/15270	0.212121	1.15682	0.427321	0.402206	0.85179	0.830377	Cgil0021100.1/Cgil0080590.1/Cgil0103900.1/Cgil0229600.1/Cgil0250830.1/Cgil0293710.1/Cgil0329800.1	7
BP	GO:0006066	alcohol metabolic process	21/2800	107/15270	0.196262	1.07033	0.345918	0.40312	0.85179	0.830377	Cgil0033010.1/Cgil0083700.1/Cgil0097330.1/Cgil0097340.1/Cgil0108780.1/Cgil0126840.1/Cgil0128630.1/Cgil0144670.1/Cgil0161000.1/Cgil0171660.1/Cgil0179210.1/Cgil0192220.1/Cgil0234180.1/Cgil0247630.1/Cgil0262170.1/Cgil0264120.1/Cgil0267720.1/Cgil0281990.1/Cgil0327600.1/Cgil0329800.1/Cgil0341100.1	21
BP	GO:0008202	steroid metabolic process	24/2800	123/15270	0.195122	1.06411	0.33828	0.403497	0.85179	0.830377	Cgil0030270.1/Cgil0078090.1/Cgil0082150.1/Cgil0085800.1/Cgil0105940.1/Cgil0115640.1/Cgil0165730.1/Cgil0170300.1/Cgil0170320.1/Cgil0170340.1/Cgil0246690.1/Cgil0246710.1/Cgil0258790.1/Cgil0258870.1/Cgil0272560.1/Cgil0273720.1/Cgil0277160.1/Cgil0302380.1/Cgil0335470.1/Cgil0335480.1/Cgil0371430.1/Cgil0372700.1/Cgil0376330.1/Cgil0382800.1	24
BP	GO:0051261	protein depolymerization	6/2800	28/15270	0.214286	1.16862	0.423179	0.409496	0.85179	0.830377	Cgil0014810.1/Cgil0023810.1/Cgil0165130.1/Cgil0311040.1/Cgil0361160.1/Cgil0368610.1	6
BP	GO:1902600	proton transmembrane transport	6/2800	28/15270	0.214286	1.16862	0.423179	0.409496	0.85179	0.830377	Cgil0034170.1/Cgil0047570.1/Cgil0226910.1/Cgil0244940.1/Cgil0370060.1/Cgil0395360.1	6
BP	GO:0006906	vesicle fusion	13/2800	65/15270	0.2	1.09071	0.347288	0.413293	0.85179	0.830377	Cgil0080930.1/Cgil0106280.1/Cgil0112420.1/Cgil0115840.1/Cgil0165280.1/Cgil0216720.1/Cgil0230810.1/Cgil0277030.1/Cgil0294110.1/Cgil0329670.1/Cgil0363120.1/Cgil0363430.1/Cgil0388250.1	13
BP	GO:0009147	pyrimidine nucleoside triphosphate metabolic process	5/2800	23/15270	0.217391	1.18556	0.421993	0.417432	0.85179	0.830377	Cgil0211500.1/Cgil0227320.1/Cgil0262420.1/Cgil0266880.1/Cgil0278660.1	5
BP	GO:0010499	proteasomal ubiquitin-independent protein catabolic process	5/2800	23/15270	0.217391	1.18556	0.421993	0.417432	0.85179	0.830377	Cgil0037280.1/Cgil0037290.1/Cgil0089930.1/Cgil0236220.1/Cgil0368740.1	5
BP	GO:0032527	protein exit from endoplasmic reticulum	5/2800	23/15270	0.217391	1.18556	0.421993	0.417432	0.85179	0.830377	Cgil0224880.1/Cgil0224890.1/Cgil0243940.1/Cgil0343960.1/Cgil0359030.1	5
BP	GO:0072583	clathrin-dependent endocytosis	5/2800	23/15270	0.217391	1.18556	0.421993	0.417432	0.85179	0.830377	Cgil0014810.1/Cgil0023210.1/Cgil0124300.1/Cgil0165130.1/Cgil0262800.1	5
BP	GO:0098661	inorganic anion transmembrane transport	5/2800	23/15270	0.217391	1.18556	0.421993	0.417432	0.85179	0.830377	Cgil0022760.1/Cgil0034370.1/Cgil0091380.1/Cgil0164780.1/Cgil0388660.1	5
BP	GO:0010154	fruit development	18/2800	92/15270	0.195652	1.067	0.305445	0.421661	0.85179	0.830377	Cgil0003670.1/Cgil0051460.1/Cgil0068600.1/Cgil0080590.1/Cgil0086820.1/Cgil0094410.1/Cgil0105790.1/Cgil0112060.1/Cgil0194520.1/Cgil0211000.1/Cgil0211650.1/Cgil0273000.1/Cgil0286460.1/Cgil0294370.1/Cgil0308480.1/Cgil0329800.1/Cgil0332090.1/Cgil0341320.1	18
BP	GO:0000086	G2/M transition of mitotic cell cycle	4/2800	18/15270	0.222222	1.2119	0.42625	0.426185	0.85179	0.830377	Cgil0137900.1/Cgil0150510.1/Cgil0162430.1/Cgil0286300.1	4
BP	GO:0006558	L-phenylalanine metabolic process	4/2800	18/15270	0.222222	1.2119	0.42625	0.426185	0.85179	0.830377	Cgil0006560.1/Cgil0190960.1/Cgil0387780.1/Cgil0387800.1	4
BP	GO:0006820	monoatomic anion transport	4/2800	18/15270	0.222222	1.2119	0.42625	0.426185	0.85179	0.830377	Cgil0034370.1/Cgil0370710.1/Cgil0370720.1/Cgil0388660.1	4
BP	GO:0010389	regulation of G2/M transition of mitotic cell cycle	4/2800	18/15270	0.222222	1.2119	0.42625	0.426185	0.85179	0.830377	Cgil0137900.1/Cgil0150510.1/Cgil0162430.1/Cgil0286300.1	4
BP	GO:0030705	cytoskeleton-dependent intracellular transport	4/2800	18/15270	0.222222	1.2119	0.42625	0.426185	0.85179	0.830377	Cgil0036380.1/Cgil0084780.1/Cgil0273460.1/Cgil0396380.1	4
BP	GO:0044839	cell cycle G2/M phase transition	4/2800	18/15270	0.222222	1.2119	0.42625	0.426185	0.85179	0.830377	Cgil0137900.1/Cgil0150510.1/Cgil0162430.1/Cgil0286300.1	4
BP	GO:1902749	regulation of cell cycle G2/M phase transition	4/2800	18/15270	0.222222	1.2119	0.42625	0.426185	0.85179	0.830377	Cgil0137900.1/Cgil0150510.1/Cgil0162430.1/Cgil0286300.1	4
BP	GO:1901615	organic hydroxy compound metabolic process	52/2800	275/15270	0.189091	1.03122	0.247564	0.426834	0.85179	0.830377	Cgil0030110.1/Cgil0030270.1/Cgil0033010.1/Cgil0072100.1/Cgil0074970.1/Cgil0078090.1/Cgil0082150.1/Cgil0083700.1/Cgil0085800.1/Cgil0097330.1/Cgil0097340.1/Cgil0108780.1/Cgil0115640.1/Cgil0126000.1/Cgil0126840.1/Cgil0128630.1/Cgil0141790.1/Cgil0144670.1/Cgil0161000.1/Cgil0165730.1/Cgil0170300.1/Cgil0170320.1/Cgil0170340.1/Cgil0171660.1/Cgil0179210.1/Cgil0192220.1/Cgil0203370.1/Cgil0222950.1/Cgil022…	52
BP	GO:0006576	biogenic amine metabolic process	11/2800	55/15270	0.2	1.09071	0.319354	0.428296	0.85179	0.830377	Cgil0006750.1/Cgil0069590.1/Cgil0092640.1/Cgil0137120.1/Cgil0327600.1/Cgil0332440.1/Cgil0332470.1/Cgil0332520.1/Cgil0338920.1/Cgil0382900.1/Cgil0392880.1	11
BP	GO:0045930	negative regulation of mitotic cell cycle	11/2800	55/15270	0.2	1.09071	0.319354	0.428296	0.85179	0.830377	Cgil0070590.1/Cgil0097070.1/Cgil0137900.1/Cgil0150510.1/Cgil0162430.1/Cgil0286300.1/Cgil0343960.1/Cgil0361190.1/Cgil0368660.1/Cgil0382550.1/Cgil0382590.1	11
BP	GO:0005984	disaccharide metabolic process	14/2800	71/15270	0.197183	1.07535	0.301556	0.428843	0.85179	0.830377	Cgil0100300.1/Cgil0110260.1/Cgil0182340.1/Cgil0218710.1/Cgil0230370.1/Cgil0252360.1/Cgil0279860.1/Cgil0309390.1/Cgil0318630.1/Cgil0337030.1/Cgil0337050.1/Cgil0358160.1/Cgil0374810.1/Cgil0393600.1	14
BP	GO:0040007	growth	19/2800	98/15270	0.193878	1.05733	0.269766	0.434243	0.85179	0.830377	Cgil0042930.1/Cgil0051460.1/Cgil0079540.1/Cgil0089740.1/Cgil0113620.1/Cgil0124860.1/Cgil0128310.1/Cgil0146660.1/Cgil0151610.1/Cgil0196770.1/Cgil0203930.1/Cgil0265470.1/Cgil0269580.1/Cgil0306200.1/Cgil0308680.1/Cgil0329800.1/Cgil0338070.1/Cgil0341320.1/Cgil0393010.1	19
BP	GO:0000154	rRNA modification	7/2800	34/15270	0.205882	1.12279	0.339651	0.434776	0.85179	0.830377	Cgil0004130.1/Cgil0092410.1/Cgil0139350.1/Cgil0273970.1/Cgil0313620.1/Cgil0350140.1/Cgil0390170.1	7
BP	GO:0010268	brassinosteroid homeostasis	7/2800	34/15270	0.205882	1.12279	0.339651	0.434776	0.85179	0.830377	Cgil0030270.1/Cgil0078090.1/Cgil0115640.1/Cgil0165730.1/Cgil0246690.1/Cgil0246710.1/Cgil0371430.1	7
BP	GO:0032434	regulation of proteasomal ubiquitin-dependent protein catabolic process	7/2800	34/15270	0.205882	1.12279	0.339651	0.434776	0.85179	0.830377	Cgil0080210.1/Cgil0083330.1/Cgil0247690.1/Cgil0301300.1/Cgil0324810.1/Cgil0342460.1/Cgil0346940.1	7
BP	GO:0000422	autophagy of mitochondrion	3/2800	13/15270	0.230769	1.25852	0.441852	0.43598	0.85179	0.830377	Cgil0151710.1/Cgil0255060.1/Cgil0333700.1	3
BP	GO:0006002	fructose 6-phosphate metabolic process	3/2800	13/15270	0.230769	1.25852	0.441852	0.43598	0.85179	0.830377	Cgil0102430.1/Cgil0164700.1/Cgil0394060.1	3
BP	GO:0006772	thiamine metabolic process	3/2800	13/15270	0.230769	1.25852	0.441852	0.43598	0.85179	0.830377	Cgil0128630.1/Cgil0171660.1/Cgil0234180.1	3
BP	GO:0009637	response to blue light	3/2800	13/15270	0.230769	1.25852	0.441852	0.43598	0.85179	0.830377	Cgil0095380.1/Cgil0290860.1/Cgil0298030.1	3
BP	GO:0009854	oxidative photosynthetic carbon pathway	3/2800	13/15270	0.230769	1.25852	0.441852	0.43598	0.85179	0.830377	Cgil0383570.1/Cgil0392310.1/Cgil0392350.1	3
BP	GO:0010026	trichome differentiation	3/2800	13/15270	0.230769	1.25852	0.441852	0.43598	0.85179	0.830377	Cgil0051460.1/Cgil0279440.1/Cgil0313480.1	3
BP	GO:0010315	auxin export across the plasma membrane	3/2800	13/15270	0.230769	1.25852	0.441852	0.43598	0.85179	0.830377	Cgil0110480.1/Cgil0278070.1/Cgil0283260.1	3
BP	GO:0015919	peroxisomal membrane transport	3/2800	13/15270	0.230769	1.25852	0.441852	0.43598	0.85179	0.830377	Cgil0036870.1/Cgil0262410.1/Cgil0351410.1	3
BP	GO:0042723	thiamine-containing compound metabolic process	3/2800	13/15270	0.230769	1.25852	0.441852	0.43598	0.85179	0.830377	Cgil0128630.1/Cgil0171660.1/Cgil0234180.1	3
BP	GO:0042724	thiamine-containing compound biosynthetic process	3/2800	13/15270	0.230769	1.25852	0.441852	0.43598	0.85179	0.830377	Cgil0128630.1/Cgil0171660.1/Cgil0234180.1	3
BP	GO:0043574	peroxisomal transport	3/2800	13/15270	0.230769	1.25852	0.441852	0.43598	0.85179	0.830377	Cgil0036870.1/Cgil0262410.1/Cgil0351410.1	3
BP	GO:0046292	formaldehyde metabolic process	3/2800	13/15270	0.230769	1.25852	0.441852	0.43598	0.85179	0.830377	Cgil0270920.1/Cgil0278030.1/Cgil0278050.1	3
BP	GO:0046294	formaldehyde catabolic process	3/2800	13/15270	0.230769	1.25852	0.441852	0.43598	0.85179	0.830377	Cgil0270920.1/Cgil0278030.1/Cgil0278050.1	3
BP	GO:0070071	proton-transporting two-sector ATPase complex assembly	3/2800	13/15270	0.230769	1.25852	0.441852	0.43598	0.85179	0.830377	Cgil0021030.1/Cgil0026570.1/Cgil0356490.1	3
BP	GO:0090158	endoplasmic reticulum membrane organization	3/2800	13/15270	0.230769	1.25852	0.441852	0.43598	0.85179	0.830377	Cgil0012580.1/Cgil0015520.1/Cgil0075170.1	3
BP	GO:0110095	cellular detoxification of aldehyde	3/2800	13/15270	0.230769	1.25852	0.441852	0.43598	0.85179	0.830377	Cgil0270920.1/Cgil0278030.1/Cgil0278050.1	3
BP	GO:0110096	cellular response to aldehyde	3/2800	13/15270	0.230769	1.25852	0.441852	0.43598	0.85179	0.830377	Cgil0270920.1/Cgil0278030.1/Cgil0278050.1	3
BP	GO:1902222	erythrose 4-phosphate/phosphoenolpyruvate family amino acid catabolic process	3/2800	13/15270	0.230769	1.25852	0.441852	0.43598	0.85179	0.830377	Cgil0190960.1/Cgil0387780.1/Cgil0387800.1	3
BP	GO:0045491	xylan metabolic process	10/2800	50/15270	0.2	1.09071	0.304442	0.436669	0.85179	0.830377	Cgil0034000.1/Cgil0034120.1/Cgil0036110.1/Cgil0072870.1/Cgil0087660.1/Cgil0114070.1/Cgil0292720.1/Cgil0348470.1/Cgil0359670.1/Cgil0364300.1	10
BP	GO:0006457	protein folding	46/2800	244/15270	0.188525	1.02813	0.209908	0.443039	0.85179	0.830377	Cgil0009300.1/Cgil0010820.1/Cgil0045470.1/Cgil0056820.1/Cgil0068820.1/Cgil0077710.1/Cgil0083580.1/Cgil0087090.1/Cgil0087100.1/Cgil0090300.1/Cgil0102170.1/Cgil0106590.1/Cgil0123020.1/Cgil0132860.1/Cgil0136370.1/Cgil0136600.1/Cgil0139830.1/Cgil0147160.1/Cgil0149060.1/Cgil0163800.1/Cgil0163960.1/Cgil0184520.1/Cgil0201520.1/Cgil0203230.1/Cgil0204300.1/Cgil0216900.1/Cgil0221590.1/Cgil0223240.1/Cgil022…	46
BP	GO:0051168	nuclear export	15/2800	77/15270	0.194805	1.06238	0.260045	0.443161	0.85179	0.830377	Cgil0075310.1/Cgil0090000.1/Cgil0090230.1/Cgil0109200.1/Cgil0186630.1/Cgil0197390.1/Cgil0211860.1/Cgil0258740.1/Cgil0258960.1/Cgil0261930.1/Cgil0282440.1/Cgil0338220.1/Cgil0364310.1/Cgil0376640.1/Cgil0376660.1	15
BP	GO:0048827	phyllome development	12/2800	61/15270	0.196721	1.07283	0.270084	0.4448	0.85179	0.830377	Cgil0003670.1/Cgil0061720.1/Cgil0086820.1/Cgil0087570.1/Cgil0162210.1/Cgil0214410.1/Cgil0238440.1/Cgil0255060.1/Cgil0257550.1/Cgil0308480.1/Cgil0320910.1/Cgil0390420.1	12
BP	GO:0006586	indolalkylamine metabolic process	6/2800	29/15270	0.206897	1.12833	0.327759	0.44493	0.85179	0.830377	Cgil0006750.1/Cgil0069590.1/Cgil0332440.1/Cgil0332470.1/Cgil0332520.1/Cgil0392880.1	6
BP	GO:0008219	cell death	6/2800	29/15270	0.206897	1.12833	0.327759	0.44493	0.85179	0.830377	Cgil0021020.1/Cgil0161580.1/Cgil0205310.1/Cgil0227130.1/Cgil0250830.1/Cgil0363350.1	6
BP	GO:0012501	programmed cell death	6/2800	29/15270	0.206897	1.12833	0.327759	0.44493	0.85179	0.830377	Cgil0021020.1/Cgil0161580.1/Cgil0205310.1/Cgil0227130.1/Cgil0250830.1/Cgil0363350.1	6
BP	GO:0006892	post-Golgi vesicle-mediated transport	9/2800	45/15270	0.2	1.09071	0.288772	0.445789	0.85179	0.830377	Cgil0017060.1/Cgil0017070.1/Cgil0063820.1/Cgil0099880.1/Cgil0196770.1/Cgil0205040.1/Cgil0233210.1/Cgil0331120.1/Cgil0359100.1	9
BP	GO:0055085	transmembrane transport	84/2800	450/15270	0.186667	1.018	0.183656	0.446735	0.85179	0.830377	Cgil0011620.1/Cgil0014120.1/Cgil0022240.1/Cgil0022760.1/Cgil0024270.1/Cgil0025130.1/Cgil0034170.1/Cgil0034370.1/Cgil0036170.1/Cgil0036870.1/Cgil0037550.1/Cgil0038750.1/Cgil0038850.1/Cgil0039790.1/Cgil0040530.1/Cgil0040570.1/Cgil0043540.1/Cgil0043610.1/Cgil0043620.1/Cgil0045460.1/Cgil0047570.1/Cgil0049540.1/Cgil0064700.1/Cgil0066450.1/Cgil0071460.1/Cgil0073290.1/Cgil0091380.1/Cgil0102830.1/Cgil011…	84
BP	GO:0000393	spliceosomal conformational changes to generate catalytic conformation	2/2800	8/15270	0.25	1.36339	0.487155	0.446927	0.85179	0.830377	Cgil0160190.1/Cgil0178750.1	2
BP	GO:0006000	fructose metabolic process	2/2800	8/15270	0.25	1.36339	0.487155	0.446927	0.85179	0.830377	Cgil0276320.1/Cgil0343090.1	2
BP	GO:0006426	glycyl-tRNA aminoacylation	2/2800	8/15270	0.25	1.36339	0.487155	0.446927	0.85179	0.830377	Cgil0064510.1/Cgil0325800.1	2
BP	GO:0006527	arginine catabolic process	2/2800	8/15270	0.25	1.36339	0.487155	0.446927	0.85179	0.830377	Cgil0015140.1/Cgil0338920.1	2
BP	GO:0007602	phototransduction	2/2800	8/15270	0.25	1.36339	0.487155	0.446927	0.85179	0.830377	Cgil0236590.1/Cgil0354800.1	2
BP	GO:0009221	pyrimidine deoxyribonucleotide biosynthetic process	2/2800	8/15270	0.25	1.36339	0.487155	0.446927	0.85179	0.830377	Cgil0266880.1/Cgil0278660.1	2
BP	GO:0009265	2'-deoxyribonucleotide biosynthetic process	2/2800	8/15270	0.25	1.36339	0.487155	0.446927	0.85179	0.830377	Cgil0266880.1/Cgil0278660.1	2
BP	GO:0009584	detection of visible light	2/2800	8/15270	0.25	1.36339	0.487155	0.446927	0.85179	0.830377	Cgil0049840.1/Cgil0354800.1	2
BP	GO:0009585	red, far-red light phototransduction	2/2800	8/15270	0.25	1.36339	0.487155	0.446927	0.85179	0.830377	Cgil0236590.1/Cgil0354800.1	2
BP	GO:0009697	salicylic acid biosynthetic process	2/2800	8/15270	0.25	1.36339	0.487155	0.446927	0.85179	0.830377	Cgil0126000.1/Cgil0311830.1	2
BP	GO:0009744	response to sucrose	2/2800	8/15270	0.25	1.36339	0.487155	0.446927	0.85179	0.830377	Cgil0292560.1/Cgil0329800.1	2
BP	GO:0009787	regulation of abscisic acid-activated signaling pathway	2/2800	8/15270	0.25	1.36339	0.487155	0.446927	0.85179	0.830377	Cgil0161580.1/Cgil0293710.1	2
BP	GO:0010051	xylem and phloem pattern formation	2/2800	8/15270	0.25	1.36339	0.487155	0.446927	0.85179	0.830377	Cgil0087570.1/Cgil0308480.1	2
BP	GO:0010162	seed dormancy process	2/2800	8/15270	0.25	1.36339	0.487155	0.446927	0.85179	0.830377	Cgil0080590.1/Cgil0332090.1	2
BP	GO:0016558	protein import into peroxisome matrix	2/2800	8/15270	0.25	1.36339	0.487155	0.446927	0.85179	0.830377	Cgil0036870.1/Cgil0262410.1	2
BP	GO:0017006	protein-tetrapyrrole linkage	2/2800	8/15270	0.25	1.36339	0.487155	0.446927	0.85179	0.830377	Cgil0286490.1/Cgil0354800.1	2
BP	GO:0019320	hexose catabolic process	2/2800	8/15270	0.25	1.36339	0.487155	0.446927	0.85179	0.830377	Cgil0187770.1/Cgil0199560.1	2
BP	GO:0022611	dormancy process	2/2800	8/15270	0.25	1.36339	0.487155	0.446927	0.85179	0.830377	Cgil0080590.1/Cgil0332090.1	2
BP	GO:0031119	tRNA pseudouridine synthesis	2/2800	8/15270	0.25	1.36339	0.487155	0.446927	0.85179	0.830377	Cgil0181560.1/Cgil0270710.1	2
BP	GO:0034067	protein localization to Golgi apparatus	2/2800	8/15270	0.25	1.36339	0.487155	0.446927	0.85179	0.830377	Cgil0245980.1/Cgil0250820.1	2
BP	GO:0034285	response to disaccharide	2/2800	8/15270	0.25	1.36339	0.487155	0.446927	0.85179	0.830377	Cgil0292560.1/Cgil0329800.1	2
BP	GO:0036293	response to decreased oxygen levels	2/2800	8/15270	0.25	1.36339	0.487155	0.446927	0.85179	0.830377	Cgil0250830.1/Cgil0253030.1	2
BP	GO:0046189	phenol-containing compound biosynthetic process	2/2800	8/15270	0.25	1.36339	0.487155	0.446927	0.85179	0.830377	Cgil0126000.1/Cgil0311830.1	2
BP	GO:0046385	deoxyribose phosphate biosynthetic process	2/2800	8/15270	0.25	1.36339	0.487155	0.446927	0.85179	0.830377	Cgil0266880.1/Cgil0278660.1	2
BP	GO:0070482	response to oxygen levels	2/2800	8/15270	0.25	1.36339	0.487155	0.446927	0.85179	0.830377	Cgil0250830.1/Cgil0253030.1	2
BP	GO:0090332	stomatal closure	2/2800	8/15270	0.25	1.36339	0.487155	0.446927	0.85179	0.830377	Cgil0161580.1/Cgil0338070.1	2
BP	GO:0098609	cell-cell adhesion	2/2800	8/15270	0.25	1.36339	0.487155	0.446927	0.85179	0.830377	Cgil0267160.1/Cgil0382450.1	2
BP	GO:1901419	regulation of response to alcohol	2/2800	8/15270	0.25	1.36339	0.487155	0.446927	0.85179	0.830377	Cgil0161580.1/Cgil0293710.1	2
BP	GO:1905957	regulation of cellular response to alcohol	2/2800	8/15270	0.25	1.36339	0.487155	0.446927	0.85179	0.830377	Cgil0161580.1/Cgil0293710.1	2
BP	GO:0030163	protein catabolic process	87/2800	467/15270	0.186296	1.01598	0.166149	0.453305	0.85179	0.830377	Cgil0003670.1/Cgil0008290.1/Cgil0009420.1/Cgil0009540.1/Cgil0034290.1/Cgil0037280.1/Cgil0037290.1/Cgil0038530.1/Cgil0042120.1/Cgil0055330.1/Cgil0056990.1/Cgil0063670.1/Cgil0069730.1/Cgil0080210.1/Cgil0083330.1/Cgil0084750.1/Cgil0087570.1/Cgil0087780.1/Cgil0089930.1/Cgil0094320.1/Cgil0096470.1/Cgil0099790.1/Cgil0116880.1/Cgil0121470.1/Cgil0124910.1/Cgil0126410.1/Cgil0132860.1/Cgil0133900.1/Cgil013…	87
BP	GO:0010564	regulation of cell cycle process	24/2800	126/15270	0.190476	1.03878	0.207097	0.454087	0.85179	0.830377	Cgil0003670.1/Cgil0030120.1/Cgil0070590.1/Cgil0097070.1/Cgil0107570.1/Cgil0112060.1/Cgil0121400.1/Cgil0136380.1/Cgil0137900.1/Cgil0138080.1/Cgil0148800.1/Cgil0150510.1/Cgil0151690.1/Cgil0162430.1/Cgil0193290.1/Cgil0267160.1/Cgil0286300.1/Cgil0320090.1/Cgil0321640.1/Cgil0343960.1/Cgil0361190.1/Cgil0368660.1/Cgil0382550.1/Cgil0382590.1	24
BP	GO:0000212	meiotic spindle organization	1/2800	3/15270	0.333333	1.81786	0.671293	0.455418	0.85179	0.830377	Cgil0126880.1	1
BP	GO:0000349	generation of catalytic spliceosome for first transesterification step	1/2800	3/15270	0.333333	1.81786	0.671293	0.455418	0.85179	0.830377	Cgil0178750.1	1
BP	GO:0000481	maturation of 5S rRNA	1/2800	3/15270	0.333333	1.81786	0.671293	0.455418	0.85179	0.830377	Cgil0157710.1	1
BP	GO:0000706	meiotic DNA double-strand break processing	1/2800	3/15270	0.333333	1.81786	0.671293	0.455418	0.85179	0.830377	Cgil0388740.1	1
BP	GO:0005980	glycogen catabolic process	1/2800	3/15270	0.333333	1.81786	0.671293	0.455418	0.85179	0.830377	Cgil0097550.1	1
BP	GO:0006210	thymine catabolic process	1/2800	3/15270	0.333333	1.81786	0.671293	0.455418	0.85179	0.830377	Cgil0309750.1	1
BP	GO:0006233	dTDP biosynthetic process	1/2800	3/15270	0.333333	1.81786	0.671293	0.455418	0.85179	0.830377	Cgil0278660.1	1
BP	GO:0006273	lagging strand elongation	1/2800	3/15270	0.333333	1.81786	0.671293	0.455418	0.85179	0.830377	Cgil0378180.1	1
BP	GO:0006307	DNA alkylation repair	1/2800	3/15270	0.333333	1.81786	0.671293	0.455418	0.85179	0.830377	Cgil0267350.1	1
BP	GO:0006314	intron homing	1/2800	3/15270	0.333333	1.81786	0.671293	0.455418	0.85179	0.830377	Cgil0336610.1	1
BP	GO:0006315	homing of group II introns	1/2800	3/15270	0.333333	1.81786	0.671293	0.455418	0.85179	0.830377	Cgil0336610.1	1
BP	GO:0006429	leucyl-tRNA aminoacylation	1/2800	3/15270	0.333333	1.81786	0.671293	0.455418	0.85179	0.830377	Cgil0008080.1	1
BP	GO:0006598	polyamine catabolic process	1/2800	3/15270	0.333333	1.81786	0.671293	0.455418	0.85179	0.830377	Cgil0382900.1	1
BP	GO:0006636	unsaturated fatty acid biosynthetic process	1/2800	3/15270	0.333333	1.81786	0.671293	0.455418	0.85179	0.830377	Cgil0310540.1	1
BP	GO:0006797	polyphosphate metabolic process	1/2800	3/15270	0.333333	1.81786	0.671293	0.455418	0.85179	0.830377	Cgil0321730.1	1
BP	GO:0006798	polyphosphate catabolic process	1/2800	3/15270	0.333333	1.81786	0.671293	0.455418	0.85179	0.830377	Cgil0321730.1	1
BP	GO:0006805	xenobiotic metabolic process	1/2800	3/15270	0.333333	1.81786	0.671293	0.455418	0.85179	0.830377	Cgil0182270.1	1
BP	GO:0006821	chloride transport	1/2800	3/15270	0.333333	1.81786	0.671293	0.455418	0.85179	0.830377	Cgil0034370.1	1
BP	GO:0006935	chemotaxis	1/2800	3/15270	0.333333	1.81786	0.671293	0.455418	0.85179	0.830377	Cgil0105790.1	1
BP	GO:0006999	nuclear pore organization	1/2800	3/15270	0.333333	1.81786	0.671293	0.455418	0.85179	0.830377	Cgil0088070.1	1
BP	GO:0007000	nucleolus organization	1/2800	3/15270	0.333333	1.81786	0.671293	0.455418	0.85179	0.830377	Cgil0112060.1	1
BP	GO:0008333	endosome to lysosome transport	1/2800	3/15270	0.333333	1.81786	0.671293	0.455418	0.85179	0.830377	Cgil0209270.1	1
BP	GO:0009186	deoxyribonucleoside diphosphate metabolic process	1/2800	3/15270	0.333333	1.81786	0.671293	0.455418	0.85179	0.830377	Cgil0278660.1	1
BP	GO:0009189	deoxyribonucleoside diphosphate biosynthetic process	1/2800	3/15270	0.333333	1.81786	0.671293	0.455418	0.85179	0.830377	Cgil0278660.1	1
BP	GO:0009196	pyrimidine deoxyribonucleoside diphosphate metabolic process	1/2800	3/15270	0.333333	1.81786	0.671293	0.455418	0.85179	0.830377	Cgil0278660.1	1
BP	GO:0009197	pyrimidine deoxyribonucleoside diphosphate biosynthetic process	1/2800	3/15270	0.333333	1.81786	0.671293	0.455418	0.85179	0.830377	Cgil0278660.1	1
BP	GO:0009229	thiamine diphosphate biosynthetic process	1/2800	3/15270	0.333333	1.81786	0.671293	0.455418	0.85179	0.830377	Cgil0234180.1	1
BP	GO:0009310	amine catabolic process	1/2800	3/15270	0.333333	1.81786	0.671293	0.455418	0.85179	0.830377	Cgil0382900.1	1
BP	GO:0009410	response to xenobiotic stimulus	1/2800	3/15270	0.333333	1.81786	0.671293	0.455418	0.85179	0.830377	Cgil0182270.1	1
BP	GO:0009413	response to flooding	1/2800	3/15270	0.333333	1.81786	0.671293	0.455418	0.85179	0.830377	Cgil0015140.1	1
BP	GO:0009441	glycolate metabolic process	1/2800	3/15270	0.333333	1.81786	0.671293	0.455418	0.85179	0.830377	Cgil0126840.1	1
BP	GO:0009554	megasporogenesis	1/2800	3/15270	0.333333	1.81786	0.671293	0.455418	0.85179	0.830377	Cgil0087780.1	1
BP	GO:0009556	microsporogenesis	1/2800	3/15270	0.333333	1.81786	0.671293	0.455418	0.85179	0.830377	Cgil0087780.1	1
BP	GO:0009624	response to nematode	1/2800	3/15270	0.333333	1.81786	0.671293	0.455418	0.85179	0.830377	Cgil0234860.1	1
BP	GO:0009788	negative regulation of abscisic acid-activated signaling pathway	1/2800	3/15270	0.333333	1.81786	0.671293	0.455418	0.85179	0.830377	Cgil0293710.1	1
BP	GO:0009789	positive regulation of abscisic acid-activated signaling pathway	1/2800	3/15270	0.333333	1.81786	0.671293	0.455418	0.85179	0.830377	Cgil0161580.1	1
BP	GO:0009846	pollen germination	1/2800	3/15270	0.333333	1.81786	0.671293	0.455418	0.85179	0.830377	Cgil0196770.1	1
BP	GO:0009852	auxin catabolic process	1/2800	3/15270	0.333333	1.81786	0.671293	0.455418	0.85179	0.830377	Cgil0101010.1	1
BP	GO:0009938	negative regulation of gibberellic acid mediated signaling pathway	1/2800	3/15270	0.333333	1.81786	0.671293	0.455418	0.85179	0.830377	Cgil0080590.1	1
BP	GO:0010124	phenylacetate catabolic process	1/2800	3/15270	0.333333	1.81786	0.671293	0.455418	0.85179	0.830377	Cgil0182270.1	1
BP	GO:0010183	pollen tube guidance	1/2800	3/15270	0.333333	1.81786	0.671293	0.455418	0.85179	0.830377	Cgil0105790.1	1
BP	GO:0010230	alternative respiration	1/2800	3/15270	0.333333	1.81786	0.671293	0.455418	0.85179	0.830377	Cgil0248850.1	1
BP	GO:0010305	leaf vascular tissue pattern formation	1/2800	3/15270	0.333333	1.81786	0.671293	0.455418	0.85179	0.830377	Cgil0087570.1	1
BP	GO:0010311	lateral root formation	1/2800	3/15270	0.333333	1.81786	0.671293	0.455418	0.85179	0.830377	Cgil0102620.1	1
BP	GO:0010466	negative regulation of peptidase activity	1/2800	3/15270	0.333333	1.81786	0.671293	0.455418	0.85179	0.830377	Cgil0016340.1	1
BP	GO:0010495	siRNA-mediated long-distance post-transcriptional gene silencing	1/2800	3/15270	0.333333	1.81786	0.671293	0.455418	0.85179	0.830377	Cgil0005220.1	1
BP	GO:0010921	regulation of phosphatase activity	1/2800	3/15270	0.333333	1.81786	0.671293	0.455418	0.85179	0.830377	Cgil0238050.1	1
BP	GO:0010951	negative regulation of endopeptidase activity	1/2800	3/15270	0.333333	1.81786	0.671293	0.455418	0.85179	0.830377	Cgil0016340.1	1
BP	GO:0015709	thiosulfate transport	1/2800	3/15270	0.333333	1.81786	0.671293	0.455418	0.85179	0.830377	Cgil0164780.1	1
BP	GO:0015729	oxaloacetate transport	1/2800	3/15270	0.333333	1.81786	0.671293	0.455418	0.85179	0.830377	Cgil0164780.1	1
BP	GO:0015822	ornithine transport	1/2800	3/15270	0.333333	1.81786	0.671293	0.455418	0.85179	0.830377	Cgil0022240.1	1
BP	GO:0015939	pantothenate metabolic process	1/2800	3/15270	0.333333	1.81786	0.671293	0.455418	0.85179	0.830377	Cgil0216190.1	1
BP	GO:0015940	pantothenate biosynthetic process	1/2800	3/15270	0.333333	1.81786	0.671293	0.455418	0.85179	0.830377	Cgil0216190.1	1
BP	GO:0016094	polyprenol biosynthetic process	1/2800	3/15270	0.333333	1.81786	0.671293	0.455418	0.85179	0.830377	Cgil0161000.1	1
BP	GO:0016560	protein import into peroxisome matrix, docking	1/2800	3/15270	0.333333	1.81786	0.671293	0.455418	0.85179	0.830377	Cgil0036870.1	1
BP	GO:0019627	urea metabolic process	1/2800	3/15270	0.333333	1.81786	0.671293	0.455418	0.85179	0.830377	Cgil0323720.1	1
BP	GO:0019859	thymine metabolic process	1/2800	3/15270	0.333333	1.81786	0.671293	0.455418	0.85179	0.830377	Cgil0309750.1	1
BP	GO:0019988	charged-tRNA amino acid modification	1/2800	3/15270	0.333333	1.81786	0.671293	0.455418	0.85179	0.830377	Cgil0247920.1	1
BP	GO:0032309	icosanoid secretion	1/2800	3/15270	0.333333	1.81786	0.671293	0.455418	0.85179	0.830377	Cgil0109710.1	1
BP	GO:0032469	endoplasmic reticulum calcium ion homeostasis	1/2800	3/15270	0.333333	1.81786	0.671293	0.455418	0.85179	0.830377	Cgil0214930.1	1
BP	GO:0033313	meiotic cell cycle checkpoint signaling	1/2800	3/15270	0.333333	1.81786	0.671293	0.455418	0.85179	0.830377	Cgil0321640.1	1
BP	GO:0033559	unsaturated fatty acid metabolic process	1/2800	3/15270	0.333333	1.81786	0.671293	0.455418	0.85179	0.830377	Cgil0310540.1	1
BP	GO:0034502	protein localization to chromosome	1/2800	3/15270	0.333333	1.81786	0.671293	0.455418	0.85179	0.830377	Cgil0112060.1	1
BP	GO:0035195	miRNA-mediated post-transcriptional gene silencing	1/2800	3/15270	0.333333	1.81786	0.671293	0.455418	0.85179	0.830377	Cgil0292560.1	1
BP	GO:0036525	protein deglycation	1/2800	3/15270	0.333333	1.81786	0.671293	0.455418	0.85179	0.830377	Cgil0126840.1	1
BP	GO:0036529	protein deglycation, glyoxal removal	1/2800	3/15270	0.333333	1.81786	0.671293	0.455418	0.85179	0.830377	Cgil0126840.1	1
BP	GO:0040011	locomotion	1/2800	3/15270	0.333333	1.81786	0.671293	0.455418	0.85179	0.830377	Cgil0105790.1	1
BP	GO:0042178	xenobiotic catabolic process	1/2800	3/15270	0.333333	1.81786	0.671293	0.455418	0.85179	0.830377	Cgil0182270.1	1
BP	GO:0042256	cytosolic ribosome assembly	1/2800	3/15270	0.333333	1.81786	0.671293	0.455418	0.85179	0.830377	Cgil0293410.1	1
BP	GO:0042330	taxis	1/2800	3/15270	0.333333	1.81786	0.671293	0.455418	0.85179	0.830377	Cgil0105790.1	1
BP	GO:0042335	cuticle development	1/2800	3/15270	0.333333	1.81786	0.671293	0.455418	0.85179	0.830377	Cgil0308480.1	1
BP	GO:0042357	thiamine diphosphate metabolic process	1/2800	3/15270	0.333333	1.81786	0.671293	0.455418	0.85179	0.830377	Cgil0234180.1	1
BP	GO:0042402	cellular biogenic amine catabolic process	1/2800	3/15270	0.333333	1.81786	0.671293	0.455418	0.85179	0.830377	Cgil0382900.1	1
BP	GO:0042447	hormone catabolic process	1/2800	3/15270	0.333333	1.81786	0.671293	0.455418	0.85179	0.830377	Cgil0101010.1	1
BP	GO:0043066	negative regulation of apoptotic process	1/2800	3/15270	0.333333	1.81786	0.671293	0.455418	0.85179	0.830377	Cgil0250830.1	1
BP	GO:0043335	protein unfolding	1/2800	3/15270	0.333333	1.81786	0.671293	0.455418	0.85179	0.830377	Cgil0300870.1	1
BP	GO:0043953	protein transport by the Tat complex	1/2800	3/15270	0.333333	1.81786	0.671293	0.455418	0.85179	0.830377	Cgil0284370.1	1
BP	GO:0044380	protein localization to cytoskeleton	1/2800	3/15270	0.333333	1.81786	0.671293	0.455418	0.85179	0.830377	Cgil0146990.1	1
BP	GO:0045834	positive regulation of lipid metabolic process	1/2800	3/15270	0.333333	1.81786	0.671293	0.455418	0.85179	0.830377	Cgil0329800.1	1
BP	GO:0045861	negative regulation of proteolysis	1/2800	3/15270	0.333333	1.81786	0.671293	0.455418	0.85179	0.830377	Cgil0016340.1	1
BP	GO:0046072	dTDP metabolic process	1/2800	3/15270	0.333333	1.81786	0.671293	0.455418	0.85179	0.830377	Cgil0278660.1	1
BP	GO:0046166	glyceraldehyde-3-phosphate biosynthetic process	1/2800	3/15270	0.333333	1.81786	0.671293	0.455418	0.85179	0.830377	Cgil0341100.1	1
BP	GO:0046295	glycolate biosynthetic process	1/2800	3/15270	0.333333	1.81786	0.671293	0.455418	0.85179	0.830377	Cgil0126840.1	1
BP	GO:0048825	cotyledon development	1/2800	3/15270	0.333333	1.81786	0.671293	0.455418	0.85179	0.830377	Cgil0308480.1	1
BP	GO:0050482	arachidonate secretion	1/2800	3/15270	0.333333	1.81786	0.671293	0.455418	0.85179	0.830377	Cgil0109710.1	1
BP	GO:0050918	positive chemotaxis	1/2800	3/15270	0.333333	1.81786	0.671293	0.455418	0.85179	0.830377	Cgil0105790.1	1
BP	GO:0051083	de novo' cotranslational protein folding	1/2800	3/15270	0.333333	1.81786	0.671293	0.455418	0.85179	0.830377	Cgil0300870.1	1
BP	GO:0051090	regulation of DNA-binding transcription factor activity	1/2800	3/15270	0.333333	1.81786	0.671293	0.455418	0.85179	0.830377	Cgil0375350.1	1
BP	GO:0051091	positive regulation of DNA-binding transcription factor activity	1/2800	3/15270	0.333333	1.81786	0.671293	0.455418	0.85179	0.830377	Cgil0375350.1	1
BP	GO:0051754	meiotic sister chromatid cohesion, centromeric	1/2800	3/15270	0.333333	1.81786	0.671293	0.455418	0.85179	0.830377	Cgil0070590.1	1
BP	GO:0052547	regulation of peptidase activity	1/2800	3/15270	0.333333	1.81786	0.671293	0.455418	0.85179	0.830377	Cgil0016340.1	1
BP	GO:0052548	regulation of endopeptidase activity	1/2800	3/15270	0.333333	1.81786	0.671293	0.455418	0.85179	0.830377	Cgil0016340.1	1
BP	GO:0060966	regulation of gene silencing by regulatory ncRNA	1/2800	3/15270	0.333333	1.81786	0.671293	0.455418	0.85179	0.830377	Cgil0338760.1	1
BP	GO:0070127	tRNA aminoacylation for mitochondrial protein translation	1/2800	3/15270	0.333333	1.81786	0.671293	0.455418	0.85179	0.830377	Cgil0064510.1	1
BP	GO:0070476	rRNA (guanine-N7)-methylation	1/2800	3/15270	0.333333	1.81786	0.671293	0.455418	0.85179	0.830377	Cgil0350140.1	1
BP	GO:0070601	centromeric sister chromatid cohesion	1/2800	3/15270	0.333333	1.81786	0.671293	0.455418	0.85179	0.830377	Cgil0070590.1	1
BP	GO:0071422	succinate transmembrane transport	1/2800	3/15270	0.333333	1.81786	0.671293	0.455418	0.85179	0.830377	Cgil0164780.1	1
BP	GO:0071423	malate transmembrane transport	1/2800	3/15270	0.333333	1.81786	0.671293	0.455418	0.85179	0.830377	Cgil0164780.1	1
BP	GO:0071466	cellular response to xenobiotic stimulus	1/2800	3/15270	0.333333	1.81786	0.671293	0.455418	0.85179	0.830377	Cgil0182270.1	1
BP	GO:0071483	cellular response to blue light	1/2800	3/15270	0.333333	1.81786	0.671293	0.455418	0.85179	0.830377	Cgil0290860.1	1
BP	GO:0071493	cellular response to UV-B	1/2800	3/15270	0.333333	1.81786	0.671293	0.455418	0.85179	0.830377	Cgil0292560.1	1
BP	GO:0071715	icosanoid transport	1/2800	3/15270	0.333333	1.81786	0.671293	0.455418	0.85179	0.830377	Cgil0109710.1	1
BP	GO:0072698	protein localization to microtubule cytoskeleton	1/2800	3/15270	0.333333	1.81786	0.671293	0.455418	0.85179	0.830377	Cgil0146990.1	1
BP	GO:0090143	nucleoid organization	1/2800	3/15270	0.333333	1.81786	0.671293	0.455418	0.85179	0.830377	Cgil0155630.1	1
BP	GO:0090207	regulation of triglyceride metabolic process	1/2800	3/15270	0.333333	1.81786	0.671293	0.455418	0.85179	0.830377	Cgil0238050.1	1
BP	GO:0090625	siRNA-mediated gene silencing by mRNA destabilization	1/2800	3/15270	0.333333	1.81786	0.671293	0.455418	0.85179	0.830377	Cgil0005220.1	1
BP	GO:0101030	tRNA-guanine transglycosylation	1/2800	3/15270	0.333333	1.81786	0.671293	0.455418	0.85179	0.830377	Cgil0387340.1	1
BP	GO:0106044	guanine deglycation	1/2800	3/15270	0.333333	1.81786	0.671293	0.455418	0.85179	0.830377	Cgil0126840.1	1
BP	GO:0106046	guanine deglycation, glyoxal removal	1/2800	3/15270	0.333333	1.81786	0.671293	0.455418	0.85179	0.830377	Cgil0126840.1	1
BP	GO:0140766	siRNA-mediated post-transcriptional gene silencing	1/2800	3/15270	0.333333	1.81786	0.671293	0.455418	0.85179	0.830377	Cgil0005220.1	1
BP	GO:1901420	negative regulation of response to alcohol	1/2800	3/15270	0.333333	1.81786	0.671293	0.455418	0.85179	0.830377	Cgil0293710.1	1
BP	GO:1902532	negative regulation of intracellular signal transduction	1/2800	3/15270	0.333333	1.81786	0.671293	0.455418	0.85179	0.830377	Cgil0250830.1	1
BP	GO:1903189	glyoxal metabolic process	1/2800	3/15270	0.333333	1.81786	0.671293	0.455418	0.85179	0.830377	Cgil0126840.1	1
BP	GO:1903352	L-ornithine transmembrane transport	1/2800	3/15270	0.333333	1.81786	0.671293	0.455418	0.85179	0.830377	Cgil0022240.1	1
BP	GO:1903457	lactate catabolic process	1/2800	3/15270	0.333333	1.81786	0.671293	0.455418	0.85179	0.830377	Cgil0203370.1	1
BP	GO:1903963	arachidonate transport	1/2800	3/15270	0.333333	1.81786	0.671293	0.455418	0.85179	0.830377	Cgil0109710.1	1
BP	GO:1905958	negative regulation of cellular response to alcohol	1/2800	3/15270	0.333333	1.81786	0.671293	0.455418	0.85179	0.830377	Cgil0293710.1	1
BP	GO:1990116	ribosome-associated ubiquitin-dependent protein catabolic process	1/2800	3/15270	0.333333	1.81786	0.671293	0.455418	0.85179	0.830377	Cgil0298790.1	1
BP	GO:1990575	mitochondrial L-ornithine transmembrane transport	1/2800	3/15270	0.333333	1.81786	0.671293	0.455418	0.85179	0.830377	Cgil0022240.1	1
BP	GO:0051783	regulation of nuclear division	8/2800	40/15270	0.2	1.09071	0.272212	0.455837	0.85179	0.830377	Cgil0003670.1/Cgil0070590.1/Cgil0097070.1/Cgil0201180.1/Cgil0267160.1/Cgil0321640.1/Cgil0343960.1/Cgil0361190.1	8
BP	GO:1901990	regulation of mitotic cell cycle phase transition	8/2800	40/15270	0.2	1.09071	0.272212	0.455837	0.85179	0.830377	Cgil0003670.1/Cgil0070590.1/Cgil0097070.1/Cgil0137900.1/Cgil0150510.1/Cgil0162430.1/Cgil0286300.1/Cgil0343960.1	8
BP	GO:0009408	response to heat	16/2800	83/15270	0.192771	1.05129	0.222021	0.456428	0.85179	0.830377	Cgil0010820.1/Cgil0015140.1/Cgil0068820.1/Cgil0097330.1/Cgil0097340.1/Cgil0102170.1/Cgil0177050.1/Cgil0203230.1/Cgil0221590.1/Cgil0253030.1/Cgil0275010.1/Cgil0299740.1/Cgil0309910.1/Cgil0315260.1/Cgil0339340.1/Cgil0397900.1	16
BP	GO:0006638	neutral lipid metabolic process	5/2800	24/15270	0.208333	1.13616	0.316323	0.456575	0.85179	0.830377	Cgil0054910.1/Cgil0054950.1/Cgil0108780.1/Cgil0238050.1/Cgil0323910.1	5
BP	GO:0006639	acylglycerol metabolic process	5/2800	24/15270	0.208333	1.13616	0.316323	0.456575	0.85179	0.830377	Cgil0054910.1/Cgil0054950.1/Cgil0108780.1/Cgil0238050.1/Cgil0323910.1	5
BP	GO:0006641	triglyceride metabolic process	5/2800	24/15270	0.208333	1.13616	0.316323	0.456575	0.85179	0.830377	Cgil0054910.1/Cgil0054950.1/Cgil0108780.1/Cgil0238050.1/Cgil0323910.1	5
BP	GO:0009926	auxin polar transport	5/2800	24/15270	0.208333	1.13616	0.316323	0.456575	0.85179	0.830377	Cgil0110480.1/Cgil0114940.1/Cgil0126260.1/Cgil0278070.1/Cgil0283260.1	5
BP	GO:0051784	negative regulation of nuclear division	5/2800	24/15270	0.208333	1.13616	0.316323	0.456575	0.85179	0.830377	Cgil0070590.1/Cgil0097070.1/Cgil0321640.1/Cgil0343960.1/Cgil0361190.1	5
BP	GO:0006081	cellular aldehyde metabolic process	13/2800	67/15270	0.19403	1.05816	0.226056	0.459768	0.855978	0.834459	Cgil0030110.1/Cgil0049840.1/Cgil0052380.1/Cgil0072100.1/Cgil0126840.1/Cgil0270920.1/Cgil0278030.1/Cgil0278050.1/Cgil0283720.1/Cgil0306950.1/Cgil0323430.1/Cgil0341100.1/Cgil0349910.1	13
BP	GO:0046271	phenylpropanoid catabolic process	13/2800	67/15270	0.19403	1.05816	0.226056	0.459768	0.855978	0.834459	Cgil0100830.1/Cgil0100850.1/Cgil0101220.1/Cgil0145460.1/Cgil0145480.1/Cgil0165330.1/Cgil0218910.1/Cgil0218920.1/Cgil0275320.1/Cgil0307130.1/Cgil0307140.1/Cgil0390650.1/Cgil0390660.1	13
BP	GO:0046274	lignin catabolic process	13/2800	67/15270	0.19403	1.05816	0.226056	0.459768	0.855978	0.834459	Cgil0100830.1/Cgil0100850.1/Cgil0101220.1/Cgil0145460.1/Cgil0145480.1/Cgil0165330.1/Cgil0218910.1/Cgil0218920.1/Cgil0275320.1/Cgil0307130.1/Cgil0307140.1/Cgil0390650.1/Cgil0390660.1	13
BP	GO:0009311	oligosaccharide metabolic process	15/2800	78/15270	0.192308	1.04876	0.204592	0.464683	0.864535	0.842801	Cgil0088190.1/Cgil0100300.1/Cgil0110260.1/Cgil0182340.1/Cgil0218710.1/Cgil0230370.1/Cgil0252360.1/Cgil0279860.1/Cgil0309390.1/Cgil0318630.1/Cgil0337030.1/Cgil0337050.1/Cgil0358160.1/Cgil0374810.1/Cgil0393600.1	15
BP	GO:0061136	regulation of proteasomal protein catabolic process	7/2800	35/15270	0.2	1.09071	0.254589	0.467075	0.867196	0.845395	Cgil0080210.1/Cgil0083330.1/Cgil0247690.1/Cgil0301300.1/Cgil0324810.1/Cgil0342460.1/Cgil0346940.1	7
BP	GO:0071478	cellular response to radiation	7/2800	35/15270	0.2	1.09071	0.254589	0.467075	0.867196	0.845395	Cgil0048860.1/Cgil0236590.1/Cgil0238440.1/Cgil0290860.1/Cgil0292560.1/Cgil0320910.1/Cgil0354800.1	7
BP	GO:2000060	positive regulation of ubiquitin-dependent protein catabolic process	7/2800	35/15270	0.2	1.09071	0.254589	0.467075	0.867196	0.845395	Cgil0038530.1/Cgil0080210.1/Cgil0083330.1/Cgil0247690.1/Cgil0301300.1/Cgil0324810.1/Cgil0346940.1	7
BP	GO:0010965	regulation of mitotic sister chromatid separation	4/2800	19/15270	0.210526	1.14812	0.306121	0.470409	0.86862	0.846783	Cgil0003670.1/Cgil0070590.1/Cgil0097070.1/Cgil0343960.1	4
BP	GO:0032509	endosome transport via multivesicular body sorting pathway	4/2800	19/15270	0.210526	1.14812	0.306121	0.470409	0.86862	0.846783	Cgil0041020.1/Cgil0102290.1/Cgil0231150.1/Cgil0306510.1	4
BP	GO:0046185	aldehyde catabolic process	4/2800	19/15270	0.210526	1.14812	0.306121	0.470409	0.86862	0.846783	Cgil0072100.1/Cgil0270920.1/Cgil0278030.1/Cgil0278050.1	4
BP	GO:0048280	vesicle fusion with Golgi apparatus	4/2800	19/15270	0.210526	1.14812	0.306121	0.470409	0.86862	0.846783	Cgil0080930.1/Cgil0115840.1/Cgil0329670.1/Cgil0363430.1	4
BP	GO:0050821	protein stabilization	4/2800	19/15270	0.210526	1.14812	0.306121	0.470409	0.86862	0.846783	Cgil0010820.1/Cgil0014460.1/Cgil0099730.1/Cgil0322920.1	4
BP	GO:0051302	regulation of cell division	4/2800	19/15270	0.210526	1.14812	0.306121	0.470409	0.86862	0.846783	Cgil0030120.1/Cgil0063790.1/Cgil0139130.1/Cgil0267160.1	4
BP	GO:0051306	mitotic sister chromatid separation	4/2800	19/15270	0.210526	1.14812	0.306121	0.470409	0.86862	0.846783	Cgil0003670.1/Cgil0070590.1/Cgil0097070.1/Cgil0343960.1	4
BP	GO:1905818	regulation of chromosome separation	4/2800	19/15270	0.210526	1.14812	0.306121	0.470409	0.86862	0.846783	Cgil0003670.1/Cgil0070590.1/Cgil0097070.1/Cgil0343960.1	4
BP	GO:0098660	inorganic ion transmembrane transport	24/2800	127/15270	0.188976	1.0306	0.164064	0.470959	0.869043	0.847196	Cgil0011620.1/Cgil0022760.1/Cgil0034170.1/Cgil0034370.1/Cgil0037550.1/Cgil0039790.1/Cgil0047570.1/Cgil0049540.1/Cgil0091380.1/Cgil0154500.1/Cgil0164780.1/Cgil0166220.1/Cgil0178190.1/Cgil0213640.1/Cgil0226910.1/Cgil0228900.1/Cgil0244940.1/Cgil0275590.1/Cgil0281710.1/Cgil0297570.1/Cgil0370060.1/Cgil0388660.1/Cgil0389210.1/Cgil0395360.1	24
BP	GO:0071214	cellular response to abiotic stimulus	9/2800	46/15270	0.195652	1.067	0.215656	0.473914	0.873305	0.851351	Cgil0048860.1/Cgil0086820.1/Cgil0117010.1/Cgil0236590.1/Cgil0238440.1/Cgil0290860.1/Cgil0292560.1/Cgil0320910.1/Cgil0354800.1	9
BP	GO:0104004	cellular response to environmental stimulus	9/2800	46/15270	0.195652	1.067	0.215656	0.473914	0.873305	0.851351	Cgil0048860.1/Cgil0086820.1/Cgil0117010.1/Cgil0236590.1/Cgil0238440.1/Cgil0290860.1/Cgil0292560.1/Cgil0320910.1/Cgil0354800.1	9
BP	GO:0006511	ubiquitin-dependent protein catabolic process	63/2800	339/15270	0.185841	1.0135	0.119069	0.475124	0.874938	0.852943	Cgil0003670.1/Cgil0008290.1/Cgil0009420.1/Cgil0009540.1/Cgil0034290.1/Cgil0038530.1/Cgil0042120.1/Cgil0055330.1/Cgil0056990.1/Cgil0069730.1/Cgil0080210.1/Cgil0083330.1/Cgil0084750.1/Cgil0087570.1/Cgil0089930.1/Cgil0094320.1/Cgil0096470.1/Cgil0099790.1/Cgil0124910.1/Cgil0126410.1/Cgil0133900.1/Cgil0141800.1/Cgil0142130.1/Cgil0143400.1/Cgil0145840.1/Cgil0164790.1/Cgil0168770.1/Cgil0185420.1/Cgil020…	63
BP	GO:0019941	modification-dependent protein catabolic process	65/2800	350/15270	0.185714	1.01281	0.114847	0.476462	0.876807	0.854764	Cgil0003670.1/Cgil0008290.1/Cgil0009420.1/Cgil0009540.1/Cgil0034290.1/Cgil0038530.1/Cgil0042120.1/Cgil0055330.1/Cgil0056990.1/Cgil0069730.1/Cgil0080210.1/Cgil0083330.1/Cgil0084750.1/Cgil0087570.1/Cgil0089930.1/Cgil0094320.1/Cgil0096470.1/Cgil0099790.1/Cgil0116880.1/Cgil0124910.1/Cgil0126410.1/Cgil0133900.1/Cgil0135630.1/Cgil0141800.1/Cgil0142130.1/Cgil0143400.1/Cgil0145840.1/Cgil0164790.1/Cgil016…	65
BP	GO:0045333	cellular respiration	23/2800	122/15270	0.188525	1.02813	0.147829	0.478121	0.879263	0.857158	Cgil0007840.1/Cgil0034170.1/Cgil0041770.1/Cgil0042100.1/Cgil0052380.1/Cgil0086080.1/Cgil0088420.1/Cgil0114830.1/Cgil0117110.1/Cgil0152550.1/Cgil0161740.1/Cgil0165730.1/Cgil0195300.1/Cgil0244300.1/Cgil0248850.1/Cgil0262170.1/Cgil0276640.1/Cgil0284190.1/Cgil0307220.1/Cgil0323430.1/Cgil0363020.1/Cgil0377740.1/Cgil0396480.1	23
BP	GO:0051049	regulation of transport	11/2800	57/15270	0.192982	1.05244	0.187964	0.478927	0.880136	0.85801	Cgil0022760.1/Cgil0047570.1/Cgil0183470.1/Cgil0224880.1/Cgil0224890.1/Cgil0243940.1/Cgil0296020.1/Cgil0317080.1/Cgil0317120.1/Cgil0342010.1/Cgil0359030.1	11
BP	GO:0006414	translational elongation	6/2800	30/15270	0.2	1.09071	0.235665	0.479897	0.880136	0.85801	Cgil0219760.1/Cgil0225350.1/Cgil0238310.1/Cgil0298790.1/Cgil0310740.1/Cgil0323960.1	6
BP	GO:0033044	regulation of chromosome organization	6/2800	30/15270	0.2	1.09071	0.235665	0.479897	0.880136	0.85801	Cgil0003670.1/Cgil0070590.1/Cgil0097070.1/Cgil0112060.1/Cgil0310440.1/Cgil0343960.1	6
BP	GO:0051336	regulation of hydrolase activity	6/2800	30/15270	0.2	1.09071	0.235665	0.479897	0.880136	0.85801	Cgil0016340.1/Cgil0043390.1/Cgil0049160.1/Cgil0135650.1/Cgil0238050.1/Cgil0344980.1	6
BP	GO:0007034	vacuolar transport	13/2800	68/15270	0.191176	1.04259	0.166805	0.482865	0.884981	0.862733	Cgil0041020.1/Cgil0090040.1/Cgil0102290.1/Cgil0106280.1/Cgil0205040.1/Cgil0209270.1/Cgil0231150.1/Cgil0245980.1/Cgil0250820.1/Cgil0293710.1/Cgil0296870.1/Cgil0306510.1/Cgil0331120.1	13
BP	GO:0043632	modification-dependent macromolecule catabolic process	65/2800	351/15270	0.185185	1.00992	0.0890993	0.486679	0.889222	0.866867	Cgil0003670.1/Cgil0008290.1/Cgil0009420.1/Cgil0009540.1/Cgil0034290.1/Cgil0038530.1/Cgil0042120.1/Cgil0055330.1/Cgil0056990.1/Cgil0069730.1/Cgil0080210.1/Cgil0083330.1/Cgil0084750.1/Cgil0087570.1/Cgil0089930.1/Cgil0094320.1/Cgil0096470.1/Cgil0099790.1/Cgil0116880.1/Cgil0124910.1/Cgil0126410.1/Cgil0133900.1/Cgil0135630.1/Cgil0141800.1/Cgil0142130.1/Cgil0143400.1/Cgil0145840.1/Cgil0164790.1/Cgil016…	65
BP	GO:0000266	mitochondrial fission	3/2800	14/15270	0.214286	1.16862	0.299096	0.487807	0.889222	0.866867	Cgil0246280.1/Cgil0274390.1/Cgil0378370.1	3
BP	GO:0006241	CTP biosynthetic process	3/2800	14/15270	0.214286	1.16862	0.299096	0.487807	0.889222	0.866867	Cgil0211500.1/Cgil0227320.1/Cgil0262420.1	3
BP	GO:0009208	pyrimidine ribonucleoside triphosphate metabolic process	3/2800	14/15270	0.214286	1.16862	0.299096	0.487807	0.889222	0.866867	Cgil0211500.1/Cgil0227320.1/Cgil0262420.1	3
BP	GO:0009209	pyrimidine ribonucleoside triphosphate biosynthetic process	3/2800	14/15270	0.214286	1.16862	0.299096	0.487807	0.889222	0.866867	Cgil0211500.1/Cgil0227320.1/Cgil0262420.1	3
BP	GO:0032957	inositol trisphosphate metabolic process	3/2800	14/15270	0.214286	1.16862	0.299096	0.487807	0.889222	0.866867	Cgil0144670.1/Cgil0192220.1/Cgil0247630.1	3
BP	GO:0046036	CTP metabolic process	3/2800	14/15270	0.214286	1.16862	0.299096	0.487807	0.889222	0.866867	Cgil0211500.1/Cgil0227320.1/Cgil0262420.1	3
BP	GO:2001251	negative regulation of chromosome organization	3/2800	14/15270	0.214286	1.16862	0.299096	0.487807	0.889222	0.866867	Cgil0070590.1/Cgil0097070.1/Cgil0343960.1	3
BP	GO:0046165	alcohol biosynthetic process	10/2800	52/15270	0.192308	1.04876	0.166906	0.489775	0.891626	0.869211	Cgil0097330.1/Cgil0097340.1/Cgil0126840.1/Cgil0128630.1/Cgil0161000.1/Cgil0171660.1/Cgil0264120.1/Cgil0267720.1/Cgil0281990.1/Cgil0329800.1	10
BP	GO:0009657	plastid organization	26/2800	139/15270	0.18705	1.02009	0.112761	0.489785	0.891626	0.869211	Cgil0010660.1/Cgil0011890.1/Cgil0040880.1/Cgil0063840.1/Cgil0071720.1/Cgil0083040.1/Cgil0108470.1/Cgil0121400.1/Cgil0153010.1/Cgil0155630.1/Cgil0169770.1/Cgil0171980.1/Cgil0177050.1/Cgil0181490.1/Cgil0185440.1/Cgil0209360.1/Cgil0226740.1/Cgil0238440.1/Cgil0250350.1/Cgil0263890.1/Cgil0286460.1/Cgil0312990.1/Cgil0320910.1/Cgil0323610.1/Cgil0336080.1/Cgil0336110.1	26
BP	GO:0009060	aerobic respiration	21/2800	112/15270	0.1875	1.02254	0.11347	0.493376	0.89307	0.870619	Cgil0007840.1/Cgil0034170.1/Cgil0041770.1/Cgil0042100.1/Cgil0052380.1/Cgil0086080.1/Cgil0088420.1/Cgil0117110.1/Cgil0152550.1/Cgil0161740.1/Cgil0165730.1/Cgil0195300.1/Cgil0244300.1/Cgil0248850.1/Cgil0262170.1/Cgil0276640.1/Cgil0284190.1/Cgil0307220.1/Cgil0323430.1/Cgil0363020.1/Cgil0396480.1	21
BP	GO:0033043	regulation of organelle organization	21/2800	112/15270	0.1875	1.02254	0.11347	0.493376	0.89307	0.870619	Cgil0003670.1/Cgil0070590.1/Cgil0072890.1/Cgil0097070.1/Cgil0112060.1/Cgil0183470.1/Cgil0201180.1/Cgil0205970.1/Cgil0209270.1/Cgil0267160.1/Cgil0283130.1/Cgil0294110.1/Cgil0310440.1/Cgil0311040.1/Cgil0313480.1/Cgil0321640.1/Cgil0343960.1/Cgil0347770.1/Cgil0359030.1/Cgil0361160.1/Cgil0361190.1	21
BP	GO:0003333	amino acid transmembrane transport	5/2800	25/15270	0.2	1.09071	0.215096	0.494935	0.89307	0.870619	Cgil0022240.1/Cgil0025130.1/Cgil0064700.1/Cgil0071460.1/Cgil0202350.1	5
BP	GO:0006013	mannose metabolic process	5/2800	25/15270	0.2	1.09071	0.215096	0.494935	0.89307	0.870619	Cgil0091530.1/Cgil0113020.1/Cgil0118630.1/Cgil0326110.1/Cgil0374530.1	5
BP	GO:0009071	serine family amino acid catabolic process	5/2800	25/15270	0.2	1.09071	0.215096	0.494935	0.89307	0.870619	Cgil0109190.1/Cgil0171300.1/Cgil0171330.1/Cgil0362680.1/Cgil0400830.1	5
BP	GO:0009699	phenylpropanoid biosynthetic process	5/2800	25/15270	0.2	1.09071	0.215096	0.494935	0.89307	0.870619	Cgil0054880.1/Cgil0308480.1/Cgil0332200.1/Cgil0387780.1/Cgil0387800.1	5
BP	GO:0046417	chorismate metabolic process	5/2800	25/15270	0.2	1.09071	0.215096	0.494935	0.89307	0.870619	Cgil0074970.1/Cgil0229670.1/Cgil0245640.1/Cgil0274850.1/Cgil0365670.1	5
BP	GO:0006338	chromatin remodeling	16/2800	85/15270	0.188235	1.02655	0.11633	0.497837	0.89307	0.870619	Cgil0012520.1/Cgil0077920.1/Cgil0079000.1/Cgil0103210.1/Cgil0123920.1/Cgil0152130.1/Cgil0180390.1/Cgil0192410.1/Cgil0231980.1/Cgil0249290.1/Cgil0310880.1/Cgil0338760.1/Cgil0348390.1/Cgil0376520.1/Cgil0376550.1/Cgil0376560.1	16
BP	GO:0006979	response to oxidative stress	47/2800	254/15270	0.185039	1.00913	0.0694934	0.498213	0.89307	0.870619	Cgil0006300.1/Cgil0015140.1/Cgil0018350.1/Cgil0021040.1/Cgil0045560.1/Cgil0062360.1/Cgil0068820.1/Cgil0080100.1/Cgil0083220.1/Cgil0083340.1/Cgil0096530.1/Cgil0118060.1/Cgil0154690.1/Cgil0162180.1/Cgil0169420.1/Cgil0182730.1/Cgil0186150.1/Cgil0186170.1/Cgil0190800.1/Cgil0198290.1/Cgil0203230.1/Cgil0205620.1/Cgil0211370.1/Cgil0227320.1/Cgil0231860.1/Cgil0251770.1/Cgil0253030.1/Cgil0261790.1/Cgil027…	47
BP	GO:0000463	maturation of LSU-rRNA from tricistronic rRNA transcript (SSU-rRNA, 5.8S rRNA, LSU-rRNA)	7/2800	36/15270	0.194444	1.06042	0.17197	0.49891	0.89307	0.870619	Cgil0076440.1/Cgil0131340.1/Cgil0262130.1/Cgil0318650.1/Cgil0329590.1/Cgil0336170.1/Cgil0382380.1	7
BP	GO:0045862	positive regulation of proteolysis	7/2800	36/15270	0.194444	1.06042	0.17197	0.49891	0.89307	0.870619	Cgil0038530.1/Cgil0080210.1/Cgil0083330.1/Cgil0247690.1/Cgil0301300.1/Cgil0324810.1/Cgil0346940.1	7
BP	GO:1903052	positive regulation of proteolysis involved in protein catabolic process	7/2800	36/15270	0.194444	1.06042	0.17197	0.49891	0.89307	0.870619	Cgil0038530.1/Cgil0080210.1/Cgil0083330.1/Cgil0247690.1/Cgil0301300.1/Cgil0324810.1/Cgil0346940.1	7
BP	GO:0006006	glucose metabolic process	9/2800	47/15270	0.191489	1.0443	0.144133	0.501719	0.89307	0.870619	Cgil0049880.1/Cgil0080700.1/Cgil0142000.1/Cgil0171080.1/Cgil0187770.1/Cgil0259280.1/Cgil0341100.1/Cgil0356440.1/Cgil0363020.1	9
BP	GO:0097435	supramolecular fiber organization	19/2800	102/15270	0.186275	1.01586	0.07616	0.510076	0.89307	0.870619	Cgil0004260.1/Cgil0015940.1/Cgil0023810.1/Cgil0036380.1/Cgil0084780.1/Cgil0103470.1/Cgil0168950.1/Cgil0196190.1/Cgil0205970.1/Cgil0234860.1/Cgil0265580.1/Cgil0273460.1/Cgil0294940.1/Cgil0311040.1/Cgil0325830.1/Cgil0336880.1/Cgil0361160.1/Cgil0368610.1/Cgil0396380.1	19
BP	GO:0000972	transcription-dependent tethering of RNA polymerase II gene DNA at nuclear periphery	2/2800	9/15270	0.222222	1.2119	0.301316	0.512098	0.89307	0.870619	Cgil0109200.1/Cgil0364310.1	2
BP	GO:0001682	tRNA 5'-leader removal	2/2800	9/15270	0.222222	1.2119	0.301316	0.512098	0.89307	0.870619	Cgil0106170.1/Cgil0248480.1	2
BP	GO:0001763	morphogenesis of a branching structure	2/2800	9/15270	0.222222	1.2119	0.301316	0.512098	0.89307	0.870619	Cgil0015070.1/Cgil0225570.1	2
BP	GO:0005987	sucrose catabolic process	2/2800	9/15270	0.222222	1.2119	0.301316	0.512098	0.89307	0.870619	Cgil0182340.1/Cgil0358160.1	2
BP	GO:0006089	lactate metabolic process	2/2800	9/15270	0.222222	1.2119	0.301316	0.512098	0.89307	0.870619	Cgil0072100.1/Cgil0203370.1	2
BP	GO:0006312	mitotic recombination	2/2800	9/15270	0.222222	1.2119	0.301316	0.512098	0.89307	0.870619	Cgil0140180.1/Cgil0306380.1	2
BP	GO:0006565	L-serine catabolic process	2/2800	9/15270	0.222222	1.2119	0.301316	0.512098	0.89307	0.870619	Cgil0171300.1/Cgil0171330.1	2
BP	GO:0006616	SRP-dependent cotranslational protein targeting to membrane, translocation	2/2800	9/15270	0.222222	1.2119	0.301316	0.512098	0.89307	0.870619	Cgil0113170.1/Cgil0297400.1	2
BP	GO:0009052	pentose-phosphate shunt, non-oxidative branch	2/2800	9/15270	0.222222	1.2119	0.301316	0.512098	0.89307	0.870619	Cgil0049840.1/Cgil0283720.1	2
BP	GO:0009164	nucleoside catabolic process	2/2800	9/15270	0.222222	1.2119	0.301316	0.512098	0.89307	0.870619	Cgil0076150.1/Cgil0109250.1	2
BP	GO:0009211	pyrimidine deoxyribonucleoside triphosphate metabolic process	2/2800	9/15270	0.222222	1.2119	0.301316	0.512098	0.89307	0.870619	Cgil0266880.1/Cgil0278660.1	2
BP	GO:0009695	jasmonic acid biosynthetic process	2/2800	9/15270	0.222222	1.2119	0.301316	0.512098	0.89307	0.870619	Cgil0028090.1/Cgil0348020.1	2
BP	GO:0010112	regulation of systemic acquired resistance	2/2800	9/15270	0.222222	1.2119	0.301316	0.512098	0.89307	0.870619	Cgil0021100.1/Cgil0346110.1	2
BP	GO:0010223	secondary shoot formation	2/2800	9/15270	0.222222	1.2119	0.301316	0.512098	0.89307	0.870619	Cgil0015070.1/Cgil0225570.1	2
BP	GO:0010337	regulation of salicylic acid metabolic process	2/2800	9/15270	0.222222	1.2119	0.301316	0.512098	0.89307	0.870619	Cgil0126000.1/Cgil0311830.1	2
BP	GO:0010346	shoot axis formation	2/2800	9/15270	0.222222	1.2119	0.301316	0.512098	0.89307	0.870619	Cgil0015070.1/Cgil0225570.1	2
BP	GO:0015866	ADP transport	2/2800	9/15270	0.222222	1.2119	0.301316	0.512098	0.89307	0.870619	Cgil0072900.1/Cgil0381760.1	2
BP	GO:0015867	ATP transport	2/2800	9/15270	0.222222	1.2119	0.301316	0.512098	0.89307	0.870619	Cgil0072900.1/Cgil0381760.1	2
BP	GO:0015868	purine ribonucleotide transport	2/2800	9/15270	0.222222	1.2119	0.301316	0.512098	0.89307	0.870619	Cgil0072900.1/Cgil0381760.1	2
BP	GO:0016145	S-glycoside catabolic process	2/2800	9/15270	0.222222	1.2119	0.301316	0.512098	0.89307	0.870619	Cgil0323550.1/Cgil0397470.1	2
BP	GO:0019310	inositol catabolic process	2/2800	9/15270	0.222222	1.2119	0.301316	0.512098	0.89307	0.870619	Cgil0033010.1/Cgil0083700.1	2
BP	GO:0019762	glucosinolate catabolic process	2/2800	9/15270	0.222222	1.2119	0.301316	0.512098	0.89307	0.870619	Cgil0323550.1/Cgil0397470.1	2
BP	GO:0034058	endosomal vesicle fusion	2/2800	9/15270	0.222222	1.2119	0.301316	0.512098	0.89307	0.870619	Cgil0106280.1/Cgil0363120.1	2
BP	GO:0034656	nucleobase-containing small molecule catabolic process	2/2800	9/15270	0.222222	1.2119	0.301316	0.512098	0.89307	0.870619	Cgil0076150.1/Cgil0109250.1	2
BP	GO:0042814	monopolar cell growth	2/2800	9/15270	0.222222	1.2119	0.301316	0.512098	0.89307	0.870619	Cgil0151610.1/Cgil0393010.1	2
BP	GO:0042822	pyridoxal phosphate metabolic process	2/2800	9/15270	0.222222	1.2119	0.301316	0.512098	0.89307	0.870619	Cgil0030110.1/Cgil0349910.1	2
BP	GO:0042823	pyridoxal phosphate biosynthetic process	2/2800	9/15270	0.222222	1.2119	0.301316	0.512098	0.89307	0.870619	Cgil0030110.1/Cgil0349910.1	2
BP	GO:0048467	gynoecium development	2/2800	9/15270	0.222222	1.2119	0.301316	0.512098	0.89307	0.870619	Cgil0003670.1/Cgil0103900.1	2
BP	GO:0051177	meiotic sister chromatid cohesion	2/2800	9/15270	0.222222	1.2119	0.301316	0.512098	0.89307	0.870619	Cgil0070590.1/Cgil0112060.1	2
BP	GO:0051601	exocyst localization	2/2800	9/15270	0.222222	1.2119	0.301316	0.512098	0.89307	0.870619	Cgil0029230.1/Cgil0359100.1	2
BP	GO:0099116	tRNA 5'-end processing	2/2800	9/15270	0.222222	1.2119	0.301316	0.512098	0.89307	0.870619	Cgil0106170.1/Cgil0248480.1	2
BP	GO:1904481	response to tetrahydrofolate	2/2800	9/15270	0.222222	1.2119	0.301316	0.512098	0.89307	0.870619	Cgil0171300.1/Cgil0171330.1	2
BP	GO:1904482	cellular response to tetrahydrofolate	2/2800	9/15270	0.222222	1.2119	0.301316	0.512098	0.89307	0.870619	Cgil0171300.1/Cgil0171330.1	2
BP	GO:0009129	pyrimidine nucleoside monophosphate metabolic process	4/2800	20/15270	0.2	1.09071	0.192356	0.513297	0.89307	0.870619	Cgil0038120.1/Cgil0054900.1/Cgil0164150.1/Cgil0266880.1	4
BP	GO:0009130	pyrimidine nucleoside monophosphate biosynthetic process	4/2800	20/15270	0.2	1.09071	0.192356	0.513297	0.89307	0.870619	Cgil0038120.1/Cgil0054900.1/Cgil0164150.1/Cgil0266880.1	4
BP	GO:0009423	chorismate biosynthetic process	4/2800	20/15270	0.2	1.09071	0.192356	0.513297	0.89307	0.870619	Cgil0074970.1/Cgil0229670.1/Cgil0245640.1/Cgil0365670.1	4
BP	GO:0009853	photorespiration	4/2800	20/15270	0.2	1.09071	0.192356	0.513297	0.89307	0.870619	Cgil0172490.1/Cgil0383570.1/Cgil0392310.1/Cgil0392350.1	4
BP	GO:0010118	stomatal movement	4/2800	20/15270	0.2	1.09071	0.192356	0.513297	0.89307	0.870619	Cgil0161580.1/Cgil0168020.1/Cgil0338070.1/Cgil0376110.1	4
BP	GO:0019264	glycine biosynthetic process from serine	4/2800	20/15270	0.2	1.09071	0.192356	0.513297	0.89307	0.870619	Cgil0168820.1/Cgil0171300.1/Cgil0171330.1/Cgil0338740.1	4
BP	GO:0006265	DNA topological change	6/2800	31/15270	0.193548	1.05553	0.14665	0.514164	0.89307	0.870619	Cgil0195600.1/Cgil0306460.1/Cgil0368660.1/Cgil0382550.1/Cgil0382590.1/Cgil0388740.1	6
BP	GO:0042430	indole-containing compound metabolic process	6/2800	31/15270	0.193548	1.05553	0.14665	0.514164	0.89307	0.870619	Cgil0006750.1/Cgil0069590.1/Cgil0332440.1/Cgil0332470.1/Cgil0332520.1/Cgil0392880.1	6
BP	GO:0009606	tropism	8/2800	42/15270	0.190476	1.03878	0.119237	0.515033	0.89307	0.870619	Cgil0095380.1/Cgil0103850.1/Cgil0191010.1/Cgil0203540.1/Cgil0298030.1/Cgil0329800.1/Cgil0394530.1/Cgil0395820.1	8
BP	GO:0040008	regulation of growth	8/2800	42/15270	0.190476	1.03878	0.119237	0.515033	0.89307	0.870619	Cgil0089740.1/Cgil0113620.1/Cgil0146660.1/Cgil0151610.1/Cgil0203930.1/Cgil0269580.1/Cgil0329800.1/Cgil0393010.1	8
BP	GO:0045732	positive regulation of protein catabolic process	8/2800	42/15270	0.190476	1.03878	0.119237	0.515033	0.89307	0.870619	Cgil0009420.1/Cgil0009540.1/Cgil0080210.1/Cgil0083330.1/Cgil0247690.1/Cgil0301300.1/Cgil0324810.1/Cgil0346940.1	8
BP	GO:0009251	glucan catabolic process	10/2800	53/15270	0.188679	1.02898	0.100129	0.515889	0.89307	0.870619	Cgil0041290.1/Cgil0084240.1/Cgil0097550.1/Cgil0117290.1/Cgil0147180.1/Cgil0199190.1/Cgil0245730.1/Cgil0378150.1/Cgil0378160.1/Cgil0386320.1	10
BP	GO:0034220	monoatomic ion transmembrane transport	20/2800	108/15270	0.185185	1.00992	0.0490257	0.519793	0.89307	0.870619	Cgil0011620.1/Cgil0034170.1/Cgil0034370.1/Cgil0037550.1/Cgil0039790.1/Cgil0047570.1/Cgil0049540.1/Cgil0154500.1/Cgil0166220.1/Cgil0213640.1/Cgil0226910.1/Cgil0228900.1/Cgil0244940.1/Cgil0275590.1/Cgil0281710.1/Cgil0297570.1/Cgil0370060.1/Cgil0388660.1/Cgil0389210.1/Cgil0395360.1	20
BP	GO:0006890	retrograde vesicle-mediated transport, Golgi to endoplasmic reticulum	9/2800	48/15270	0.1875	1.02254	0.0741275	0.529084	0.89307	0.870619	Cgil0011850.1/Cgil0029340.1/Cgil0064850.1/Cgil0134210.1/Cgil0296020.1/Cgil0317080.1/Cgil0317120.1/Cgil0352630.1/Cgil0363430.1	9
BP	GO:0009636	response to toxic substance	9/2800	48/15270	0.1875	1.02254	0.0741275	0.529084	0.89307	0.870619	Cgil0062360.1/Cgil0134410.1/Cgil0190800.1/Cgil0270920.1/Cgil0278030.1/Cgil0278050.1/Cgil0292560.1/Cgil0324580.1/Cgil0324610.1	9
BP	GO:0006119	oxidative phosphorylation	7/2800	37/15270	0.189189	1.03176	0.0916422	0.530109	0.89307	0.870619	Cgil0086080.1/Cgil0088420.1/Cgil0244300.1/Cgil0276640.1/Cgil0284190.1/Cgil0307220.1/Cgil0363020.1	7
BP	GO:0016129	phytosteroid biosynthetic process	7/2800	37/15270	0.189189	1.03176	0.0916422	0.530109	0.89307	0.870619	Cgil0030270.1/Cgil0078090.1/Cgil0115640.1/Cgil0165730.1/Cgil0246690.1/Cgil0246710.1/Cgil0371430.1	7
BP	GO:0016132	brassinosteroid biosynthetic process	7/2800	37/15270	0.189189	1.03176	0.0916422	0.530109	0.89307	0.870619	Cgil0030270.1/Cgil0078090.1/Cgil0115640.1/Cgil0165730.1/Cgil0246690.1/Cgil0246710.1/Cgil0371430.1	7
BP	GO:0031503	protein-containing complex localization	5/2800	26/15270	0.192308	1.04876	0.117919	0.532229	0.89307	0.870619	Cgil0029230.1/Cgil0196190.1/Cgil0258960.1/Cgil0282440.1/Cgil0359100.1	5
BP	GO:0046470	phosphatidylcholine metabolic process	5/2800	26/15270	0.192308	1.04876	0.117919	0.532229	0.89307	0.870619	Cgil0108480.1/Cgil0161580.1/Cgil0241800.1/Cgil0338320.1/Cgil0338340.1	5
BP	GO:0051258	protein polymerization	5/2800	26/15270	0.192308	1.04876	0.117919	0.532229	0.89307	0.870619	Cgil0196190.1/Cgil0234860.1/Cgil0265580.1/Cgil0294940.1/Cgil0361160.1	5
BP	GO:0006222	UMP biosynthetic process	3/2800	15/15270	0.2	1.09071	0.166558	0.537187	0.89307	0.870619	Cgil0038120.1/Cgil0054900.1/Cgil0164150.1	3
BP	GO:0006271	DNA strand elongation involved in DNA replication	3/2800	15/15270	0.2	1.09071	0.166558	0.537187	0.89307	0.870619	Cgil0048860.1/Cgil0111110.1/Cgil0378180.1	3
BP	GO:0009173	pyrimidine ribonucleoside monophosphate metabolic process	3/2800	15/15270	0.2	1.09071	0.166558	0.537187	0.89307	0.870619	Cgil0038120.1/Cgil0054900.1/Cgil0164150.1	3
BP	GO:0009174	pyrimidine ribonucleoside monophosphate biosynthetic process	3/2800	15/15270	0.2	1.09071	0.166558	0.537187	0.89307	0.870619	Cgil0038120.1/Cgil0054900.1/Cgil0164150.1	3
BP	GO:0009581	detection of external stimulus	3/2800	15/15270	0.2	1.09071	0.166558	0.537187	0.89307	0.870619	Cgil0049840.1/Cgil0236590.1/Cgil0354800.1	3
BP	GO:0009582	detection of abiotic stimulus	3/2800	15/15270	0.2	1.09071	0.166558	0.537187	0.89307	0.870619	Cgil0049840.1/Cgil0236590.1/Cgil0354800.1	3
BP	GO:0009968	negative regulation of signal transduction	3/2800	15/15270	0.2	1.09071	0.166558	0.537187	0.89307	0.870619	Cgil0080590.1/Cgil0250830.1/Cgil0293710.1	3
BP	GO:0010562	positive regulation of phosphorus metabolic process	3/2800	15/15270	0.2	1.09071	0.166558	0.537187	0.89307	0.870619	Cgil0079990.1/Cgil0107420.1/Cgil0310740.1	3
BP	GO:0010648	negative regulation of cell communication	3/2800	15/15270	0.2	1.09071	0.166558	0.537187	0.89307	0.870619	Cgil0080590.1/Cgil0250830.1/Cgil0293710.1	3
BP	GO:0016554	cytidine to uridine editing	3/2800	15/15270	0.2	1.09071	0.166558	0.537187	0.89307	0.870619	Cgil0200180.1/Cgil0268070.1/Cgil0268080.1	3
BP	GO:0022616	DNA strand elongation	3/2800	15/15270	0.2	1.09071	0.166558	0.537187	0.89307	0.870619	Cgil0048860.1/Cgil0111110.1/Cgil0378180.1	3
BP	GO:0023057	negative regulation of signaling	3/2800	15/15270	0.2	1.09071	0.166558	0.537187	0.89307	0.870619	Cgil0080590.1/Cgil0250830.1/Cgil0293710.1	3
BP	GO:0031221	arabinan metabolic process	3/2800	15/15270	0.2	1.09071	0.166558	0.537187	0.89307	0.870619	Cgil0034000.1/Cgil0034120.1/Cgil0364300.1	3
BP	GO:0031222	arabinan catabolic process	3/2800	15/15270	0.2	1.09071	0.166558	0.537187	0.89307	0.870619	Cgil0034000.1/Cgil0034120.1/Cgil0364300.1	3
BP	GO:0034309	primary alcohol biosynthetic process	3/2800	15/15270	0.2	1.09071	0.166558	0.537187	0.89307	0.870619	Cgil0126840.1/Cgil0128630.1/Cgil0171660.1	3
BP	GO:0042327	positive regulation of phosphorylation	3/2800	15/15270	0.2	1.09071	0.166558	0.537187	0.89307	0.870619	Cgil0079990.1/Cgil0107420.1/Cgil0310740.1	3
BP	GO:0045937	positive regulation of phosphate metabolic process	3/2800	15/15270	0.2	1.09071	0.166558	0.537187	0.89307	0.870619	Cgil0079990.1/Cgil0107420.1/Cgil0310740.1	3
BP	GO:0046049	UMP metabolic process	3/2800	15/15270	0.2	1.09071	0.166558	0.537187	0.89307	0.870619	Cgil0038120.1/Cgil0054900.1/Cgil0164150.1	3
BP	GO:0046174	polyol catabolic process	3/2800	15/15270	0.2	1.09071	0.166558	0.537187	0.89307	0.870619	Cgil0033010.1/Cgil0083700.1/Cgil0341100.1	3
BP	GO:0046513	ceramide biosynthetic process	3/2800	15/15270	0.2	1.09071	0.166558	0.537187	0.89307	0.870619	Cgil0078390.1/Cgil0264120.1/Cgil0313780.1	3
BP	GO:0072529	pyrimidine-containing compound catabolic process	3/2800	15/15270	0.2	1.09071	0.166558	0.537187	0.89307	0.870619	Cgil0109250.1/Cgil0266880.1/Cgil0309750.1	3
BP	GO:0072596	establishment of protein localization to chloroplast	3/2800	15/15270	0.2	1.09071	0.166558	0.537187	0.89307	0.870619	Cgil0184780.1/Cgil0294380.1/Cgil0368270.1	3
BP	GO:0110053	regulation of actin filament organization	3/2800	15/15270	0.2	1.09071	0.166558	0.537187	0.89307	0.870619	Cgil0205970.1/Cgil0311040.1/Cgil0361160.1	3
BP	GO:1902903	regulation of supramolecular fiber organization	3/2800	15/15270	0.2	1.09071	0.166558	0.537187	0.89307	0.870619	Cgil0205970.1/Cgil0311040.1/Cgil0361160.1	3
BP	GO:0005985	sucrose metabolic process	8/2800	43/15270	0.186047	1.01462	0.0454846	0.543817	0.89307	0.870619	Cgil0100300.1/Cgil0110260.1/Cgil0182340.1/Cgil0218710.1/Cgil0309390.1/Cgil0337030.1/Cgil0337050.1/Cgil0358160.1	8
BP	GO:0009201	ribonucleoside triphosphate biosynthetic process	8/2800	43/15270	0.186047	1.01462	0.0454846	0.543817	0.89307	0.870619	Cgil0058940.1/Cgil0211500.1/Cgil0227320.1/Cgil0260200.1/Cgil0262420.1/Cgil0276640.1/Cgil0284190.1/Cgil0315050.1	8
BP	GO:0055080	monoatomic cation homeostasis	25/2800	137/15270	0.182482	0.995177	-0.0268684	0.545746	0.89307	0.870619	Cgil0037550.1/Cgil0049540.1/Cgil0058650.1/Cgil0070810.1/Cgil0131940.1/Cgil0158900.1/Cgil0166220.1/Cgil0166460.1/Cgil0181190.1/Cgil0214930.1/Cgil0226910.1/Cgil0228900.1/Cgil0244940.1/Cgil0281710.1/Cgil0285810.1/Cgil0297570.1/Cgil0319920.1/Cgil0336230.1/Cgil0343310.1/Cgil0343500.1/Cgil0363470.1/Cgil0363740.1/Cgil0375310.1/Cgil0389210.1/Cgil0395360.1	25
BP	GO:0044770	cell cycle phase transition	23/2800	126/15270	0.18254	0.995493	-0.0240705	0.546098	0.89307	0.870619	Cgil0003670.1/Cgil0070590.1/Cgil0082550.1/Cgil0097070.1/Cgil0107570.1/Cgil0136380.1/Cgil0137900.1/Cgil0138080.1/Cgil0148800.1/Cgil0149430.1/Cgil0150510.1/Cgil0151690.1/Cgil0162430.1/Cgil0193290.1/Cgil0263360.1/Cgil0286300.1/Cgil0320090.1/Cgil0321640.1/Cgil0343960.1/Cgil0368660.1/Cgil0382550.1/Cgil0382590.1/Cgil0396230.1	23
BP	GO:0030243	cellulose metabolic process	19/2800	104/15270	0.182692	0.996326	-0.0178166	0.547212	0.89307	0.870619	Cgil0010610.1/Cgil0019360.1/Cgil0038970.1/Cgil0039050.1/Cgil0039070.1/Cgil0041290.1/Cgil0051750.1/Cgil0084240.1/Cgil0130940.1/Cgil0180510.1/Cgil0180520.1/Cgil0180550.1/Cgil0235150.1/Cgil0245730.1/Cgil0378150.1/Cgil0378160.1/Cgil0382090.1/Cgil0386320.1/Cgil0400340.1	19
BP	GO:0007010	cytoskeleton organization	36/2800	198/15270	0.181818	0.991558	-0.0566527	0.551839	0.89307	0.870619	Cgil0004260.1/Cgil0011270.1/Cgil0015940.1/Cgil0023810.1/Cgil0030120.1/Cgil0036380.1/Cgil0062540.1/Cgil0084780.1/Cgil0103470.1/Cgil0110880.1/Cgil0115050.1/Cgil0126880.1/Cgil0133830.1/Cgil0139950.1/Cgil0150420.1/Cgil0154590.1/Cgil0168950.1/Cgil0176260.1/Cgil0194450.1/Cgil0195600.1/Cgil0196190.1/Cgil0205970.1/Cgil0223240.1/Cgil0229700.1/Cgil0234860.1/Cgil0239450.1/Cgil0239940.1/Cgil0265580.1/Cgil027…	36
BP	GO:0097305	response to alcohol	24/2800	132/15270	0.181818	0.991558	-0.0461558	0.554069	0.89307	0.870619	Cgil0015140.1/Cgil0080590.1/Cgil0086820.1/Cgil0094410.1/Cgil0140050.1/Cgil0144700.1/Cgil0161580.1/Cgil0162210.1/Cgil0168020.1/Cgil0183180.1/Cgil0183700.1/Cgil0183820.1/Cgil0200500.1/Cgil0210620.1/Cgil0243520.1/Cgil0250950.1/Cgil0293710.1/Cgil0308480.1/Cgil0312490.1/Cgil0325830.1/Cgil0329800.1/Cgil0341320.1/Cgil0393900.1/Cgil0399740.1	24
BP	GO:0009065	glutamine family amino acid catabolic process	4/2800	21/15270	0.190476	1.03878	0.0842554	0.554502	0.89307	0.870619	Cgil0015140.1/Cgil0082870.1/Cgil0317460.1/Cgil0338920.1	4
BP	GO:0009850	auxin metabolic process	4/2800	21/15270	0.190476	1.03878	0.0842554	0.554502	0.89307	0.870619	Cgil0093420.1/Cgil0101010.1/Cgil0209690.1/Cgil0209700.1	4
BP	GO:0030071	regulation of mitotic metaphase/anaphase transition	4/2800	21/15270	0.190476	1.03878	0.0842554	0.554502	0.89307	0.870619	Cgil0003670.1/Cgil0070590.1/Cgil0097070.1/Cgil0343960.1	4
BP	GO:0043647	inositol phosphate metabolic process	4/2800	21/15270	0.190476	1.03878	0.0842554	0.554502	0.89307	0.870619	Cgil0144670.1/Cgil0192220.1/Cgil0247630.1/Cgil0267720.1	4
BP	GO:0060320	rejection of self pollen	4/2800	21/15270	0.190476	1.03878	0.0842554	0.554502	0.89307	0.870619	Cgil0090490.1/Cgil0133870.1/Cgil0146310.1/Cgil0333490.1	4
BP	GO:0071985	multivesicular body sorting pathway	4/2800	21/15270	0.190476	1.03878	0.0842554	0.554502	0.89307	0.870619	Cgil0041020.1/Cgil0102290.1/Cgil0231150.1/Cgil0306510.1	4
BP	GO:1901336	lactone biosynthetic process	4/2800	21/15270	0.190476	1.03878	0.0842554	0.554502	0.89307	0.870619	Cgil0033010.1/Cgil0083700.1/Cgil0225570.1/Cgil0235620.1	4
BP	GO:1901616	organic hydroxy compound catabolic process	4/2800	21/15270	0.190476	1.03878	0.0842554	0.554502	0.89307	0.870619	Cgil0033010.1/Cgil0083700.1/Cgil0203370.1/Cgil0341100.1	4
BP	GO:1902099	regulation of metaphase/anaphase transition of cell cycle	4/2800	21/15270	0.190476	1.03878	0.0842554	0.554502	0.89307	0.870619	Cgil0003670.1/Cgil0070590.1/Cgil0097070.1/Cgil0343960.1	4
BP	GO:0000390	spliceosomal complex disassembly	1/2800	4/15270	0.25	1.36339	0.344425	0.555296	0.89307	0.870619	Cgil0143720.1	1
BP	GO:0000395	mRNA 5'-splice site recognition	1/2800	4/15270	0.25	1.36339	0.344425	0.555296	0.89307	0.870619	Cgil0198260.1	1
BP	GO:0000492	box C/D snoRNP assembly	1/2800	4/15270	0.25	1.36339	0.344425	0.555296	0.89307	0.870619	Cgil0218200.1	1
BP	GO:0000729	DNA double-strand break processing	1/2800	4/15270	0.25	1.36339	0.344425	0.555296	0.89307	0.870619	Cgil0388740.1	1
BP	GO:0002082	regulation of oxidative phosphorylation	1/2800	4/15270	0.25	1.36339	0.344425	0.555296	0.89307	0.870619	Cgil0363020.1	1
BP	GO:0002143	tRNA wobble position uridine thiolation	1/2800	4/15270	0.25	1.36339	0.344425	0.555296	0.89307	0.870619	Cgil0041330.1	1
BP	GO:0006065	UDP-glucuronate biosynthetic process	1/2800	4/15270	0.25	1.36339	0.344425	0.555296	0.89307	0.870619	Cgil0133790.1	1
BP	GO:0006290	pyrimidine dimer repair	1/2800	4/15270	0.25	1.36339	0.344425	0.555296	0.89307	0.870619	Cgil0239830.1	1
BP	GO:0006335	DNA replication-dependent chromatin assembly	1/2800	4/15270	0.25	1.36339	0.344425	0.555296	0.89307	0.870619	Cgil0284200.1	1
BP	GO:0006370	7-methylguanosine mRNA capping	1/2800	4/15270	0.25	1.36339	0.344425	0.555296	0.89307	0.870619	Cgil0288030.1	1
BP	GO:0006388	tRNA splicing, via endonucleolytic cleavage and ligation	1/2800	4/15270	0.25	1.36339	0.344425	0.555296	0.89307	0.870619	Cgil0062780.1	1
BP	GO:0006428	isoleucyl-tRNA aminoacylation	1/2800	4/15270	0.25	1.36339	0.344425	0.555296	0.89307	0.870619	Cgil0304010.1	1
BP	GO:0006434	seryl-tRNA aminoacylation	1/2800	4/15270	0.25	1.36339	0.344425	0.555296	0.89307	0.870619	Cgil0285030.1	1
BP	GO:0006501	C-terminal protein lipidation	1/2800	4/15270	0.25	1.36339	0.344425	0.555296	0.89307	0.870619	Cgil0255060.1	1
BP	GO:0006562	proline catabolic process	1/2800	4/15270	0.25	1.36339	0.344425	0.555296	0.89307	0.870619	Cgil0317460.1	1
BP	GO:0006567	threonine catabolic process	1/2800	4/15270	0.25	1.36339	0.344425	0.555296	0.89307	0.870619	Cgil0211680.1	1
BP	GO:0006656	phosphatidylcholine biosynthetic process	1/2800	4/15270	0.25	1.36339	0.344425	0.555296	0.89307	0.870619	Cgil0108480.1	1
BP	GO:0006828	manganese ion transport	1/2800	4/15270	0.25	1.36339	0.344425	0.555296	0.89307	0.870619	Cgil0281710.1	1
BP	GO:0007095	mitotic G2 DNA damage checkpoint signaling	1/2800	4/15270	0.25	1.36339	0.344425	0.555296	0.89307	0.870619	Cgil0137900.1	1
BP	GO:0007157	heterophilic cell-cell adhesion via plasma membrane cell adhesion molecules	1/2800	4/15270	0.25	1.36339	0.344425	0.555296	0.89307	0.870619	Cgil0267160.1	1
BP	GO:0008361	regulation of cell size	1/2800	4/15270	0.25	1.36339	0.344425	0.555296	0.89307	0.870619	Cgil0061720.1	1
BP	GO:0009756	carbohydrate mediated signaling	1/2800	4/15270	0.25	1.36339	0.344425	0.555296	0.89307	0.870619	Cgil0329800.1	1
BP	GO:0009757	hexose mediated signaling	1/2800	4/15270	0.25	1.36339	0.344425	0.555296	0.89307	0.870619	Cgil0329800.1	1
BP	GO:0009865	pollen tube adhesion	1/2800	4/15270	0.25	1.36339	0.344425	0.555296	0.89307	0.870619	Cgil0382450.1	1
BP	GO:0009895	negative regulation of catabolic process	1/2800	4/15270	0.25	1.36339	0.344425	0.555296	0.89307	0.870619	Cgil0329800.1	1
BP	GO:0009911	positive regulation of flower development	1/2800	4/15270	0.25	1.36339	0.344425	0.555296	0.89307	0.870619	Cgil0142000.1	1
BP	GO:0009960	endosperm development	1/2800	4/15270	0.25	1.36339	0.344425	0.555296	0.89307	0.870619	Cgil0294370.1	1
BP	GO:0010133	proline catabolic process to glutamate	1/2800	4/15270	0.25	1.36339	0.344425	0.555296	0.89307	0.870619	Cgil0317460.1	1
BP	GO:0010182	sugar mediated signaling pathway	1/2800	4/15270	0.25	1.36339	0.344425	0.555296	0.89307	0.870619	Cgil0329800.1	1
BP	GO:0010187	negative regulation of seed germination	1/2800	4/15270	0.25	1.36339	0.344425	0.555296	0.89307	0.870619	Cgil0080590.1	1
BP	GO:0010191	mucilage metabolic process	1/2800	4/15270	0.25	1.36339	0.344425	0.555296	0.89307	0.870619	Cgil0341320.1	1
BP	GO:0010192	mucilage biosynthetic process	1/2800	4/15270	0.25	1.36339	0.344425	0.555296	0.89307	0.870619	Cgil0341320.1	1
BP	GO:0010255	glucose mediated signaling pathway	1/2800	4/15270	0.25	1.36339	0.344425	0.555296	0.89307	0.870619	Cgil0329800.1	1
BP	GO:0010286	heat acclimation	1/2800	4/15270	0.25	1.36339	0.344425	0.555296	0.89307	0.870619	Cgil0253030.1	1
BP	GO:0010540	basipetal auxin transport	1/2800	4/15270	0.25	1.36339	0.344425	0.555296	0.89307	0.870619	Cgil0126260.1	1
BP	GO:0015697	quaternary ammonium group transport	1/2800	4/15270	0.25	1.36339	0.344425	0.555296	0.89307	0.870619	Cgil0218180.1	1
BP	GO:0015744	succinate transport	1/2800	4/15270	0.25	1.36339	0.344425	0.555296	0.89307	0.870619	Cgil0164780.1	1
BP	GO:0015969	guanosine tetraphosphate metabolic process	1/2800	4/15270	0.25	1.36339	0.344425	0.555296	0.89307	0.870619	Cgil0145590.1	1
BP	GO:0018410	C-terminal protein amino acid modification	1/2800	4/15270	0.25	1.36339	0.344425	0.555296	0.89307	0.870619	Cgil0255060.1	1
BP	GO:0019520	aldonic acid metabolic process	1/2800	4/15270	0.25	1.36339	0.344425	0.555296	0.89307	0.870619	Cgil0109980.1	1
BP	GO:0019521	D-gluconate metabolic process	1/2800	4/15270	0.25	1.36339	0.344425	0.555296	0.89307	0.870619	Cgil0109980.1	1
BP	GO:0031048	regulatory ncRNA-mediated heterochromatin formation	1/2800	4/15270	0.25	1.36339	0.344425	0.555296	0.89307	0.870619	Cgil0338760.1	1
BP	GO:0031086	nuclear-transcribed mRNA catabolic process, deadenylation-independent decay	1/2800	4/15270	0.25	1.36339	0.344425	0.555296	0.89307	0.870619	Cgil0037700.1	1
BP	GO:0031087	deadenylation-independent decapping of nuclear-transcribed mRNA	1/2800	4/15270	0.25	1.36339	0.344425	0.555296	0.89307	0.870619	Cgil0037700.1	1
BP	GO:0032204	regulation of telomere maintenance	1/2800	4/15270	0.25	1.36339	0.344425	0.555296	0.89307	0.870619	Cgil0310440.1	1
BP	GO:0032468	Golgi calcium ion homeostasis	1/2800	4/15270	0.25	1.36339	0.344425	0.555296	0.89307	0.870619	Cgil0281710.1	1
BP	GO:0032472	Golgi calcium ion transport	1/2800	4/15270	0.25	1.36339	0.344425	0.555296	0.89307	0.870619	Cgil0281710.1	1
BP	GO:0032988	protein-RNA complex disassembly	1/2800	4/15270	0.25	1.36339	0.344425	0.555296	0.89307	0.870619	Cgil0143720.1	1
BP	GO:0033477	S-methylmethionine metabolic process	1/2800	4/15270	0.25	1.36339	0.344425	0.555296	0.89307	0.870619	Cgil0189360.1	1
BP	GO:0033528	S-methylmethionine cycle	1/2800	4/15270	0.25	1.36339	0.344425	0.555296	0.89307	0.870619	Cgil0189360.1	1
BP	GO:0033619	membrane protein proteolysis	1/2800	4/15270	0.25	1.36339	0.344425	0.555296	0.89307	0.870619	Cgil0305310.1	1
BP	GO:0033865	nucleoside bisphosphate metabolic process	1/2800	4/15270	0.25	1.36339	0.344425	0.555296	0.89307	0.870619	Cgil0145590.1	1
BP	GO:0033875	ribonucleoside bisphosphate metabolic process	1/2800	4/15270	0.25	1.36339	0.344425	0.555296	0.89307	0.870619	Cgil0145590.1	1
BP	GO:0034032	purine nucleoside bisphosphate metabolic process	1/2800	4/15270	0.25	1.36339	0.344425	0.555296	0.89307	0.870619	Cgil0145590.1	1
BP	GO:0034035	purine ribonucleoside bisphosphate metabolic process	1/2800	4/15270	0.25	1.36339	0.344425	0.555296	0.89307	0.870619	Cgil0145590.1	1
BP	GO:0034765	regulation of monoatomic ion transmembrane transport	1/2800	4/15270	0.25	1.36339	0.344425	0.555296	0.89307	0.870619	Cgil0047570.1	1
BP	GO:0035542	regulation of SNARE complex assembly	1/2800	4/15270	0.25	1.36339	0.344425	0.555296	0.89307	0.870619	Cgil0294110.1	1
BP	GO:0043243	positive regulation of protein-containing complex disassembly	1/2800	4/15270	0.25	1.36339	0.344425	0.555296	0.89307	0.870619	Cgil0311040.1	1
BP	GO:0043457	regulation of cellular respiration	1/2800	4/15270	0.25	1.36339	0.344425	0.555296	0.89307	0.870619	Cgil0363020.1	1
BP	GO:0045048	protein insertion into ER membrane	1/2800	4/15270	0.25	1.36339	0.344425	0.555296	0.89307	0.870619	Cgil0379290.1	1
BP	GO:0046176	aldonic acid catabolic process	1/2800	4/15270	0.25	1.36339	0.344425	0.555296	0.89307	0.870619	Cgil0109980.1	1
BP	GO:0046177	D-gluconate catabolic process	1/2800	4/15270	0.25	1.36339	0.344425	0.555296	0.89307	0.870619	Cgil0109980.1	1
BP	GO:0046398	UDP-glucuronate metabolic process	1/2800	4/15270	0.25	1.36339	0.344425	0.555296	0.89307	0.870619	Cgil0133790.1	1
BP	GO:0046688	response to copper ion	1/2800	4/15270	0.25	1.36339	0.344425	0.555296	0.89307	0.870619	Cgil0292560.1	1
BP	GO:0046901	tetrahydrofolylpolyglutamate biosynthetic process	1/2800	4/15270	0.25	1.36339	0.344425	0.555296	0.89307	0.870619	Cgil0192920.1	1
BP	GO:0048354	mucilage biosynthetic process involved in seed coat development	1/2800	4/15270	0.25	1.36339	0.344425	0.555296	0.89307	0.870619	Cgil0341320.1	1
BP	GO:0048359	mucilage metabolic process involved in seed coat development	1/2800	4/15270	0.25	1.36339	0.344425	0.555296	0.89307	0.870619	Cgil0341320.1	1
BP	GO:0048509	regulation of meristem development	1/2800	4/15270	0.25	1.36339	0.344425	0.555296	0.89307	0.870619	Cgil0182340.1	1
BP	GO:0051016	barbed-end actin filament capping	1/2800	4/15270	0.25	1.36339	0.344425	0.555296	0.89307	0.870619	Cgil0361160.1	1
BP	GO:0051346	negative regulation of hydrolase activity	1/2800	4/15270	0.25	1.36339	0.344425	0.555296	0.89307	0.870619	Cgil0016340.1	1
BP	GO:0051703	biological process involved in intraspecies interaction between organisms	1/2800	4/15270	0.25	1.36339	0.344425	0.555296	0.89307	0.870619	Cgil0382450.1	1
BP	GO:0055062	phosphate ion homeostasis	1/2800	4/15270	0.25	1.36339	0.344425	0.555296	0.89307	0.870619	Cgil0022760.1	1
BP	GO:0071421	manganese ion transmembrane transport	1/2800	4/15270	0.25	1.36339	0.344425	0.555296	0.89307	0.870619	Cgil0281710.1	1
BP	GO:0072488	ammonium transmembrane transport	1/2800	4/15270	0.25	1.36339	0.344425	0.555296	0.89307	0.870619	Cgil0178190.1	1
BP	GO:0090307	mitotic spindle assembly	1/2800	4/15270	0.25	1.36339	0.344425	0.555296	0.89307	0.870619	Cgil0196190.1	1
BP	GO:0090376	seed trichome differentiation	1/2800	4/15270	0.25	1.36339	0.344425	0.555296	0.89307	0.870619	Cgil0051460.1	1
BP	GO:0090378	seed trichome elongation	1/2800	4/15270	0.25	1.36339	0.344425	0.555296	0.89307	0.870619	Cgil0051460.1	1
BP	GO:0090522	vesicle tethering involved in exocytosis	1/2800	4/15270	0.25	1.36339	0.344425	0.555296	0.89307	0.870619	Cgil0063820.1	1
BP	GO:0090615	mitochondrial mRNA processing	1/2800	4/15270	0.25	1.36339	0.344425	0.555296	0.89307	0.870619	Cgil0336610.1	1
BP	GO:0098742	cell-cell adhesion via plasma-membrane adhesion molecules	1/2800	4/15270	0.25	1.36339	0.344425	0.555296	0.89307	0.870619	Cgil0267160.1	1
BP	GO:0099022	vesicle tethering	1/2800	4/15270	0.25	1.36339	0.344425	0.555296	0.89307	0.870619	Cgil0063820.1	1
BP	GO:0170044	non-proteinogenic amino acid catabolic process	1/2800	4/15270	0.25	1.36339	0.344425	0.555296	0.89307	0.870619	Cgil0099180.1	1
BP	GO:1901857	positive regulation of cellular respiration	1/2800	4/15270	0.25	1.36339	0.344425	0.555296	0.89307	0.870619	Cgil0363020.1	1
BP	GO:1902475	L-alpha-amino acid transmembrane transport	1/2800	4/15270	0.25	1.36339	0.344425	0.555296	0.89307	0.870619	Cgil0022240.1	1
BP	GO:1903715	regulation of aerobic respiration	1/2800	4/15270	0.25	1.36339	0.344425	0.555296	0.89307	0.870619	Cgil0363020.1	1
BP	GO:1903862	positive regulation of oxidative phosphorylation	1/2800	4/15270	0.25	1.36339	0.344425	0.555296	0.89307	0.870619	Cgil0363020.1	1
BP	GO:0001101	response to acid chemical	9/2800	49/15270	0.183673	1.00168	0.00556931	0.555901	0.89307	0.870619	Cgil0015140.1/Cgil0117010.1/Cgil0126260.1/Cgil0172300.1/Cgil0235150.1/Cgil0312490.1/Cgil0338070.1/Cgil0389560.1/Cgil0390390.1	9
BP	GO:0006891	intra-Golgi vesicle-mediated transport	9/2800	49/15270	0.183673	1.00168	0.00556931	0.555901	0.89307	0.870619	Cgil0011850.1/Cgil0017060.1/Cgil0017070.1/Cgil0029340.1/Cgil0079540.1/Cgil0128310.1/Cgil0286540.1/Cgil0310810.1/Cgil0399440.1	9
BP	GO:0009415	response to water	9/2800	49/15270	0.183673	1.00168	0.00556931	0.555901	0.89307	0.870619	Cgil0015140.1/Cgil0117010.1/Cgil0126260.1/Cgil0172300.1/Cgil0235150.1/Cgil0312490.1/Cgil0338070.1/Cgil0389560.1/Cgil0390390.1	9
BP	GO:0051235	maintenance of location	9/2800	49/15270	0.183673	1.00168	0.00556931	0.555901	0.89307	0.870619	Cgil0012560.1/Cgil0018220.1/Cgil0018260.1/Cgil0070810.1/Cgil0082140.1/Cgil0158900.1/Cgil0209410.1/Cgil0245980.1/Cgil0250820.1	9
BP	GO:0000041	transition metal ion transport	7/2800	38/15270	0.184211	1.00461	0.0134685	0.560518	0.898888	0.87629	Cgil0011620.1/Cgil0039790.1/Cgil0070810.1/Cgil0154500.1/Cgil0213640.1/Cgil0281710.1/Cgil0375310.1	7
BP	GO:0016128	phytosteroid metabolic process	7/2800	38/15270	0.184211	1.00461	0.0134685	0.560518	0.898888	0.87629	Cgil0030270.1/Cgil0078090.1/Cgil0115640.1/Cgil0165730.1/Cgil0246690.1/Cgil0246710.1/Cgil0371430.1	7
BP	GO:0016131	brassinosteroid metabolic process	7/2800	38/15270	0.184211	1.00461	0.0134685	0.560518	0.898888	0.87629	Cgil0030270.1/Cgil0078090.1/Cgil0115640.1/Cgil0165730.1/Cgil0246690.1/Cgil0246710.1/Cgil0371430.1	7
BP	GO:0098662	inorganic cation transmembrane transport	19/2800	105/15270	0.180952	0.986837	-0.064134	0.565453	0.905988	0.883212	Cgil0011620.1/Cgil0034170.1/Cgil0037550.1/Cgil0039790.1/Cgil0047570.1/Cgil0049540.1/Cgil0154500.1/Cgil0166220.1/Cgil0178190.1/Cgil0213640.1/Cgil0226910.1/Cgil0228900.1/Cgil0244940.1/Cgil0275590.1/Cgil0281710.1/Cgil0297570.1/Cgil0370060.1/Cgil0389210.1/Cgil0395360.1	19
BP	GO:0000470	maturation of LSU-rRNA	10/2800	55/15270	0.181818	0.991558	-0.029718	0.566751	0.905988	0.883212	Cgil0057820.1/Cgil0063840.1/Cgil0076440.1/Cgil0131340.1/Cgil0262130.1/Cgil0313620.1/Cgil0318650.1/Cgil0329590.1/Cgil0336170.1/Cgil0382380.1	10
BP	GO:0005991	trehalose metabolic process	5/2800	27/15270	0.185185	1.00992	0.0244477	0.568222	0.905988	0.883212	Cgil0230370.1/Cgil0252360.1/Cgil0279860.1/Cgil0318630.1/Cgil0393600.1	5
BP	GO:0006904	vesicle docking involved in exocytosis	5/2800	27/15270	0.185185	1.00992	0.0244477	0.568222	0.905988	0.883212	Cgil0063820.1/Cgil0155930.1/Cgil0196770.1/Cgil0260970.1/Cgil0342010.1	5
BP	GO:0009395	phospholipid catabolic process	5/2800	27/15270	0.185185	1.00992	0.0244477	0.568222	0.905988	0.883212	Cgil0061740.1/Cgil0161580.1/Cgil0241800.1/Cgil0338320.1/Cgil0338340.1	5
BP	GO:0045492	xylan biosynthetic process	5/2800	27/15270	0.185185	1.00992	0.0244477	0.568222	0.905988	0.883212	Cgil0072870.1/Cgil0087660.1/Cgil0114070.1/Cgil0292720.1/Cgil0348470.1	5
BP	GO:0140029	exocytic process	5/2800	27/15270	0.185185	1.00992	0.0244477	0.568222	0.905988	0.883212	Cgil0063820.1/Cgil0155930.1/Cgil0196770.1/Cgil0260970.1/Cgil0342010.1	5
BP	GO:0009686	gibberellin biosynthetic process	2/2800	10/15270	0.2	1.09071	0.135972	0.571974	0.905988	0.883212	Cgil0028430.1/Cgil0306200.1	2
BP	GO:0010143	cutin biosynthetic process	2/2800	10/15270	0.2	1.09071	0.135972	0.571974	0.905988	0.883212	Cgil0060060.1/Cgil0094020.1	2
BP	GO:0016102	diterpenoid biosynthetic process	2/2800	10/15270	0.2	1.09071	0.135972	0.571974	0.905988	0.883212	Cgil0028430.1/Cgil0306200.1	2
BP	GO:0016143	S-glycoside metabolic process	2/2800	10/15270	0.2	1.09071	0.135972	0.571974	0.905988	0.883212	Cgil0323550.1/Cgil0397470.1	2
BP	GO:0019760	glucosinolate metabolic process	2/2800	10/15270	0.2	1.09071	0.135972	0.571974	0.905988	0.883212	Cgil0323550.1/Cgil0397470.1	2
BP	GO:0030834	regulation of actin filament depolymerization	2/2800	10/15270	0.2	1.09071	0.135972	0.571974	0.905988	0.883212	Cgil0311040.1/Cgil0361160.1	2
BP	GO:0032781	positive regulation of ATP-dependent activity	2/2800	10/15270	0.2	1.09071	0.135972	0.571974	0.905988	0.883212	Cgil0140180.1/Cgil0201520.1	2
BP	GO:0042761	very long-chain fatty acid biosynthetic process	2/2800	10/15270	0.2	1.09071	0.135972	0.571974	0.905988	0.883212	Cgil0055690.1/Cgil0266340.1	2
BP	GO:0043605	amide catabolic process	2/2800	10/15270	0.2	1.09071	0.135972	0.571974	0.905988	0.883212	Cgil0007840.1/Cgil0041770.1	2
BP	GO:0044205	de novo' UMP biosynthetic process	2/2800	10/15270	0.2	1.09071	0.135972	0.571974	0.905988	0.883212	Cgil0054900.1/Cgil0164150.1	2
BP	GO:0048571	long-day photoperiodism	2/2800	10/15270	0.2	1.09071	0.135972	0.571974	0.905988	0.883212	Cgil0024610.1/Cgil0103900.1	2
BP	GO:0048574	long-day photoperiodism, flowering	2/2800	10/15270	0.2	1.09071	0.135972	0.571974	0.905988	0.883212	Cgil0024610.1/Cgil0103900.1	2
BP	GO:0160062	cutin-based cuticle development	2/2800	10/15270	0.2	1.09071	0.135972	0.571974	0.905988	0.883212	Cgil0060060.1/Cgil0094020.1	2
BP	GO:1901879	regulation of protein depolymerization	2/2800	10/15270	0.2	1.09071	0.135972	0.571974	0.905988	0.883212	Cgil0311040.1/Cgil0361160.1	2
BP	GO:0048589	developmental growth	13/2800	72/15270	0.180556	0.984673	-0.0617721	0.572663	0.906019	0.883242	Cgil0042930.1/Cgil0051460.1/Cgil0079540.1/Cgil0113620.1/Cgil0124860.1/Cgil0128310.1/Cgil0151610.1/Cgil0196770.1/Cgil0265470.1/Cgil0306200.1/Cgil0308680.1/Cgil0338070.1/Cgil0393010.1	13
BP	GO:0070646	protein modification by small protein removal	13/2800	72/15270	0.180556	0.984673	-0.0617721	0.572663	0.906019	0.883242	Cgil0034290.1/Cgil0126410.1/Cgil0142130.1/Cgil0164790.1/Cgil0183470.1/Cgil0202810.1/Cgil0212090.1/Cgil0222350.1/Cgil0245000.1/Cgil0253090.1/Cgil0279300.1/Cgil0311900.1/Cgil0363500.1	13
BP	GO:0050832	defense response to fungus	11/2800	61/15270	0.180328	0.983431	-0.0614418	0.576628	0.911759	0.888838	Cgil0005220.1/Cgil0077660.1/Cgil0080910.1/Cgil0099730.1/Cgil0130430.1/Cgil0212500.1/Cgil0228250.1/Cgil0250040.1/Cgil0255060.1/Cgil0371780.1/Cgil0389560.1	11
BP	GO:0009966	regulation of signal transduction	16/2800	89/15270	0.179775	0.980417	-0.0877946	0.578212	0.913731	0.89076	Cgil0035440.1/Cgil0062450.1/Cgil0080590.1/Cgil0086130.1/Cgil0087570.1/Cgil0110480.1/Cgil0161580.1/Cgil0207330.1/Cgil0241290.1/Cgil0250830.1/Cgil0278070.1/Cgil0281040.1/Cgil0283260.1/Cgil0293710.1/Cgil0329800.1/Cgil0372690.1	16
BP	GO:0006613	cotranslational protein targeting to membrane	6/2800	33/15270	0.181818	0.991558	-0.0230028	0.579825	0.914678	0.891683	Cgil0061270.1/Cgil0113170.1/Cgil0210240.1/Cgil0297400.1/Cgil0326110.1/Cgil0374530.1	6
BP	GO:0006614	SRP-dependent cotranslational protein targeting to membrane	6/2800	33/15270	0.181818	0.991558	-0.0230028	0.579825	0.914678	0.891683	Cgil0061270.1/Cgil0113170.1/Cgil0210240.1/Cgil0297400.1/Cgil0326110.1/Cgil0374530.1	6
BP	GO:0032436	positive regulation of proteasomal ubiquitin-dependent protein catabolic process	6/2800	33/15270	0.181818	0.991558	-0.0230028	0.579825	0.914678	0.891683	Cgil0080210.1/Cgil0083330.1/Cgil0247690.1/Cgil0301300.1/Cgil0324810.1/Cgil0346940.1	6
BP	GO:0006278	RNA-templated DNA biosynthetic process	3/2800	16/15270	0.1875	1.02254	0.0427526	0.583717	0.914952	0.891951	Cgil0310440.1/Cgil0322920.1/Cgil0349440.1	3
BP	GO:0006546	glycine catabolic process	3/2800	16/15270	0.1875	1.02254	0.0427526	0.583717	0.914952	0.891951	Cgil0109190.1/Cgil0362680.1/Cgil0400830.1	3
BP	GO:0006611	protein export from nucleus	3/2800	16/15270	0.1875	1.02254	0.0427526	0.583717	0.914952	0.891951	Cgil0197390.1/Cgil0338220.1/Cgil0376640.1	3
BP	GO:0007004	telomere maintenance via telomerase	3/2800	16/15270	0.1875	1.02254	0.0427526	0.583717	0.914952	0.891951	Cgil0310440.1/Cgil0322920.1/Cgil0349440.1	3
BP	GO:0009845	seed germination	3/2800	16/15270	0.1875	1.02254	0.0427526	0.583717	0.914952	0.891951	Cgil0080590.1/Cgil0182340.1/Cgil0332090.1	3
BP	GO:0042023	DNA endoreduplication	3/2800	16/15270	0.1875	1.02254	0.0427526	0.583717	0.914952	0.891951	Cgil0134450.1/Cgil0308910.1/Cgil0361190.1	3
BP	GO:0045927	positive regulation of growth	3/2800	16/15270	0.1875	1.02254	0.0427526	0.583717	0.914952	0.891951	Cgil0203930.1/Cgil0269580.1/Cgil0329800.1	3
BP	GO:0046164	alcohol catabolic process	3/2800	16/15270	0.1875	1.02254	0.0427526	0.583717	0.914952	0.891951	Cgil0033010.1/Cgil0083700.1/Cgil0341100.1	3
BP	GO:0090068	positive regulation of cell cycle process	3/2800	16/15270	0.1875	1.02254	0.0427526	0.583717	0.914952	0.891951	Cgil0003670.1/Cgil0112060.1/Cgil0267160.1	3
BP	GO:1901699	cellular response to nitrogen compound	3/2800	16/15270	0.1875	1.02254	0.0427526	0.583717	0.914952	0.891951	Cgil0091380.1/Cgil0171300.1/Cgil0171330.1	3
BP	GO:1903008	organelle disassembly	3/2800	16/15270	0.1875	1.02254	0.0427526	0.583717	0.914952	0.891951	Cgil0298790.1/Cgil0310740.1/Cgil0369980.1	3
BP	GO:0032879	regulation of localization	12/2800	67/15270	0.179104	0.976759	-0.0903395	0.585718	0.917026	0.893972	Cgil0022760.1/Cgil0047570.1/Cgil0112060.1/Cgil0183470.1/Cgil0224880.1/Cgil0224890.1/Cgil0243940.1/Cgil0296020.1/Cgil0317080.1/Cgil0317120.1/Cgil0342010.1/Cgil0359030.1	12
BP	GO:0061077	chaperone-mediated protein folding	12/2800	67/15270	0.179104	0.976759	-0.0903395	0.585718	0.917026	0.893972	Cgil0106590.1/Cgil0123020.1/Cgil0139830.1/Cgil0184520.1/Cgil0228860.1/Cgil0300870.1/Cgil0309910.1/Cgil0310630.1/Cgil0340250.1/Cgil0341700.1/Cgil0361180.1/Cgil0397900.1	12
BP	GO:0098771	inorganic ion homeostasis	17/2800	95/15270	0.178947	0.975902	-0.111641	0.586267	0.917356	0.894294	Cgil0022760.1/Cgil0037550.1/Cgil0049540.1/Cgil0070810.1/Cgil0131940.1/Cgil0158900.1/Cgil0166220.1/Cgil0166460.1/Cgil0214930.1/Cgil0228900.1/Cgil0281710.1/Cgil0297570.1/Cgil0319920.1/Cgil0336230.1/Cgil0363740.1/Cgil0375310.1/Cgil0389210.1	17
BP	GO:0048878	chemical homeostasis	42/2800	234/15270	0.179487	0.978846	-0.154519	0.588241	0.919913	0.896787	Cgil0022760.1/Cgil0030270.1/Cgil0032050.1/Cgil0037550.1/Cgil0049540.1/Cgil0058650.1/Cgil0070110.1/Cgil0070810.1/Cgil0078090.1/Cgil0115640.1/Cgil0131940.1/Cgil0158900.1/Cgil0161530.1/Cgil0165730.1/Cgil0166220.1/Cgil0166460.1/Cgil0181190.1/Cgil0214930.1/Cgil0226910.1/Cgil0228900.1/Cgil0244940.1/Cgil0246690.1/Cgil0246710.1/Cgil0267160.1/Cgil0276680.1/Cgil0281710.1/Cgil0285810.1/Cgil0294420.1/Cgil029…	42
BP	GO:0006544	glycine metabolic process	7/2800	39/15270	0.179487	0.978846	-0.062677	0.590008	0.920439	0.8973	Cgil0109190.1/Cgil0168820.1/Cgil0171300.1/Cgil0171330.1/Cgil0338740.1/Cgil0362680.1/Cgil0400830.1	7
BP	GO:0043687	post-translational protein modification	76/2800	422/15270	0.180095	0.98216	-0.176106	0.590101	0.920439	0.8973	Cgil0003670.1/Cgil0009420.1/Cgil0009540.1/Cgil0034290.1/Cgil0064960.1/Cgil0064980.1/Cgil0066890.1/Cgil0080210.1/Cgil0081530.1/Cgil0083330.1/Cgil0086090.1/Cgil0092750.1/Cgil0103850.1/Cgil0116880.1/Cgil0126410.1/Cgil0135630.1/Cgil0141800.1/Cgil0142130.1/Cgil0143400.1/Cgil0147810.1/Cgil0159400.1/Cgil0163560.1/Cgil0164790.1/Cgil0166560.1/Cgil0169670.1/Cgil0183470.1/Cgil0184180.1/Cgil0185420.1/Cgil018…	76
BP	GO:0019684	photosynthesis, light reaction	10/2800	56/15270	0.178571	0.973852	-0.0928883	0.59133	0.920439	0.8973	Cgil0015230.1/Cgil0015280.1/Cgil0015550.1/Cgil0015620.1/Cgil0015670.1/Cgil0050070.1/Cgil0058940.1/Cgil0218860.1/Cgil0334740.1/Cgil0352690.1	10
BP	GO:0006094	gluconeogenesis	4/2800	22/15270	0.181818	0.991558	-0.0187749	0.59376	0.920439	0.8973	Cgil0142000.1/Cgil0171080.1/Cgil0341100.1/Cgil0363020.1	4
BP	GO:0006553	lysine metabolic process	4/2800	22/15270	0.181818	0.991558	-0.0187749	0.59376	0.920439	0.8973	Cgil0007840.1/Cgil0041770.1/Cgil0081630.1/Cgil0379630.1	4
BP	GO:0006595	polyamine metabolic process	4/2800	22/15270	0.181818	0.991558	-0.0187749	0.59376	0.920439	0.8973	Cgil0092640.1/Cgil0137120.1/Cgil0338920.1/Cgil0382900.1	4
BP	GO:0007091	metaphase/anaphase transition of mitotic cell cycle	4/2800	22/15270	0.181818	0.991558	-0.0187749	0.59376	0.920439	0.8973	Cgil0003670.1/Cgil0070590.1/Cgil0097070.1/Cgil0343960.1	4
BP	GO:0019319	hexose biosynthetic process	4/2800	22/15270	0.181818	0.991558	-0.0187749	0.59376	0.920439	0.8973	Cgil0142000.1/Cgil0171080.1/Cgil0341100.1/Cgil0363020.1	4
BP	GO:0031167	rRNA methylation	4/2800	22/15270	0.181818	0.991558	-0.0187749	0.59376	0.920439	0.8973	Cgil0092410.1/Cgil0139350.1/Cgil0273970.1/Cgil0350140.1	4
BP	GO:0031647	regulation of protein stability	4/2800	22/15270	0.181818	0.991558	-0.0187749	0.59376	0.920439	0.8973	Cgil0010820.1/Cgil0014460.1/Cgil0099730.1/Cgil0322920.1	4
BP	GO:0044784	metaphase/anaphase transition of cell cycle	4/2800	22/15270	0.181818	0.991558	-0.0187749	0.59376	0.920439	0.8973	Cgil0003670.1/Cgil0070590.1/Cgil0097070.1/Cgil0343960.1	4
BP	GO:1901334	lactone metabolic process	4/2800	22/15270	0.181818	0.991558	-0.0187749	0.59376	0.920439	0.8973	Cgil0033010.1/Cgil0083700.1/Cgil0225570.1/Cgil0235620.1	4
BP	GO:0006643	membrane lipid metabolic process	18/2800	101/15270	0.178218	0.971924	-0.134145	0.593885	0.920439	0.8973	Cgil0050770.1/Cgil0055690.1/Cgil0072420.1/Cgil0078390.1/Cgil0081460.1/Cgil0118370.1/Cgil0211480.1/Cgil0238200.1/Cgil0247770.1/Cgil0251770.1/Cgil0264120.1/Cgil0266340.1/Cgil0281990.1/Cgil0288070.1/Cgil0299940.1/Cgil0309710.1/Cgil0313780.1/Cgil0386670.1	18
BP	GO:0098655	monoatomic cation transmembrane transport	18/2800	101/15270	0.178218	0.971924	-0.134145	0.593885	0.920439	0.8973	Cgil0011620.1/Cgil0034170.1/Cgil0037550.1/Cgil0039790.1/Cgil0047570.1/Cgil0049540.1/Cgil0154500.1/Cgil0166220.1/Cgil0213640.1/Cgil0226910.1/Cgil0228900.1/Cgil0244940.1/Cgil0275590.1/Cgil0281710.1/Cgil0297570.1/Cgil0370060.1/Cgil0389210.1/Cgil0395360.1	18
BP	GO:0010646	regulation of cell communication	16/2800	90/15270	0.177778	0.969524	-0.137403	0.597532	0.920439	0.8973	Cgil0035440.1/Cgil0062450.1/Cgil0080590.1/Cgil0086130.1/Cgil0087570.1/Cgil0110480.1/Cgil0161580.1/Cgil0207330.1/Cgil0241290.1/Cgil0250830.1/Cgil0278070.1/Cgil0281040.1/Cgil0283260.1/Cgil0293710.1/Cgil0329800.1/Cgil0372690.1	16
BP	GO:0023051	regulation of signaling	16/2800	90/15270	0.177778	0.969524	-0.137403	0.597532	0.920439	0.8973	Cgil0035440.1/Cgil0062450.1/Cgil0080590.1/Cgil0086130.1/Cgil0087570.1/Cgil0110480.1/Cgil0161580.1/Cgil0207330.1/Cgil0241290.1/Cgil0250830.1/Cgil0278070.1/Cgil0281040.1/Cgil0283260.1/Cgil0293710.1/Cgil0329800.1/Cgil0372690.1	16
BP	GO:0009414	response to water deprivation	8/2800	45/15270	0.177778	0.969524	-0.0970151	0.599159	0.920439	0.8973	Cgil0015140.1/Cgil0117010.1/Cgil0126260.1/Cgil0235150.1/Cgil0312490.1/Cgil0338070.1/Cgil0389560.1/Cgil0390390.1	8
BP	GO:0042537	benzene-containing compound metabolic process	8/2800	45/15270	0.177778	0.969524	-0.0970151	0.599159	0.920439	0.8973	Cgil0126000.1/Cgil0182270.1/Cgil0311830.1/Cgil0332440.1/Cgil0332470.1/Cgil0332520.1/Cgil0387780.1/Cgil0387800.1	8
BP	GO:0009620	response to fungus	11/2800	62/15270	0.177419	0.967569	-0.121247	0.599847	0.920439	0.8973	Cgil0005220.1/Cgil0077660.1/Cgil0080910.1/Cgil0099730.1/Cgil0130430.1/Cgil0212500.1/Cgil0228250.1/Cgil0250040.1/Cgil0255060.1/Cgil0371780.1/Cgil0389560.1	11
BP	GO:0007005	mitochondrion organization	19/2800	107/15270	0.17757	0.968391	-0.155474	0.601115	0.920439	0.8973	Cgil0021030.1/Cgil0027180.1/Cgil0034170.1/Cgil0070110.1/Cgil0070580.1/Cgil0072890.1/Cgil0126470.1/Cgil0138800.1/Cgil0145270.1/Cgil0162850.1/Cgil0165430.1/Cgil0246280.1/Cgil0274390.1/Cgil0286460.1/Cgil0347770.1/Cgil0356490.1/Cgil0375310.1/Cgil0377740.1/Cgil0378370.1	19
BP	GO:0051668	localization within membrane	24/2800	135/15270	0.177778	0.969524	-0.168534	0.601978	0.920439	0.8973	Cgil0017060.1/Cgil0017070.1/Cgil0040530.1/Cgil0052160.1/Cgil0061270.1/Cgil0063820.1/Cgil0070580.1/Cgil0082690.1/Cgil0088070.1/Cgil0099880.1/Cgil0113170.1/Cgil0114030.1/Cgil0126540.1/Cgil0196770.1/Cgil0210240.1/Cgil0231230.1/Cgil0233210.1/Cgil0286460.1/Cgil0297400.1/Cgil0326110.1/Cgil0359100.1/Cgil0374530.1/Cgil0376580.1/Cgil0379290.1	24
BP	GO:0017004	cytochrome complex assembly	5/2800	28/15270	0.178571	0.973852	-0.0656216	0.602728	0.920439	0.8973	Cgil0045480.1/Cgil0048720.1/Cgil0286490.1/Cgil0335980.1/Cgil0375310.1	5
BP	GO:0044550	secondary metabolite biosynthetic process	5/2800	28/15270	0.178571	0.973852	-0.0656216	0.602728	0.920439	0.8973	Cgil0054880.1/Cgil0308480.1/Cgil0332200.1/Cgil0387780.1/Cgil0387800.1	5
BP	GO:0006040	amino sugar metabolic process	17/2800	96/15270	0.177083	0.965737	-0.159576	0.604876	0.920439	0.8973	Cgil0017950.1/Cgil0070550.1/Cgil0077310.1/Cgil0077320.1/Cgil0077470.1/Cgil0125750.1/Cgil0125870.1/Cgil0130430.1/Cgil0148700.1/Cgil0246360.1/Cgil0300940.1/Cgil0300960.1/Cgil0301000.1/Cgil0301090.1/Cgil0353850.1/Cgil0371780.1/Cgil0377310.1	17
BP	GO:0090150	establishment of protein localization to membrane	17/2800	96/15270	0.177083	0.965737	-0.159576	0.604876	0.920439	0.8973	Cgil0017060.1/Cgil0017070.1/Cgil0040530.1/Cgil0052160.1/Cgil0061270.1/Cgil0063820.1/Cgil0070580.1/Cgil0113170.1/Cgil0114030.1/Cgil0210240.1/Cgil0231230.1/Cgil0286460.1/Cgil0297400.1/Cgil0326110.1/Cgil0374530.1/Cgil0376580.1/Cgil0379290.1	17
BP	GO:0006413	translational initiation	9/2800	51/15270	0.176471	0.962395	-0.127464	0.607518	0.920439	0.8973	Cgil0068150.1/Cgil0071920.1/Cgil0090000.1/Cgil0090230.1/Cgil0111630.1/Cgil0179090.1/Cgil0202130.1/Cgil0258740.1/Cgil0391000.1	9
BP	GO:0016998	cell wall macromolecule catabolic process	15/2800	85/15270	0.176471	0.962395	-0.16474	0.609458	0.920439	0.8973	Cgil0034000.1/Cgil0034120.1/Cgil0036110.1/Cgil0077310.1/Cgil0077320.1/Cgil0077470.1/Cgil0130430.1/Cgil0300940.1/Cgil0300960.1/Cgil0301000.1/Cgil0301090.1/Cgil0359670.1/Cgil0364300.1/Cgil0371780.1/Cgil0377310.1	15
BP	GO:0007088	regulation of mitotic nuclear division	6/2800	34/15270	0.176471	0.962395	-0.104016	0.610907	0.920439	0.8973	Cgil0003670.1/Cgil0070590.1/Cgil0097070.1/Cgil0267160.1/Cgil0343960.1/Cgil0361190.1	6
BP	GO:0007264	small GTPase-mediated signal transduction	6/2800	34/15270	0.176471	0.962395	-0.104016	0.610907	0.920439	0.8973	Cgil0062450.1/Cgil0086130.1/Cgil0150410.1/Cgil0257980.1/Cgil0372690.1/Cgil0373150.1	6
BP	GO:0009145	purine nucleoside triphosphate biosynthetic process	6/2800	34/15270	0.176471	0.962395	-0.104016	0.610907	0.920439	0.8973	Cgil0058940.1/Cgil0227320.1/Cgil0260200.1/Cgil0276640.1/Cgil0284190.1/Cgil0315050.1	6
BP	GO:0009206	purine ribonucleoside triphosphate biosynthetic process	6/2800	34/15270	0.176471	0.962395	-0.104016	0.610907	0.920439	0.8973	Cgil0058940.1/Cgil0227320.1/Cgil0260200.1/Cgil0276640.1/Cgil0284190.1/Cgil0315050.1	6
BP	GO:0043543	protein acylation	6/2800	34/15270	0.176471	0.962395	-0.104016	0.610907	0.920439	0.8973	Cgil0052160.1/Cgil0124310.1/Cgil0124860.1/Cgil0208890.1/Cgil0219810.1/Cgil0231230.1	6
BP	GO:1901800	positive regulation of proteasomal protein catabolic process	6/2800	34/15270	0.176471	0.962395	-0.104016	0.610907	0.920439	0.8973	Cgil0080210.1/Cgil0083330.1/Cgil0247690.1/Cgil0301300.1/Cgil0324810.1/Cgil0346940.1	6
BP	GO:0009737	response to abscisic acid	23/2800	130/15270	0.176923	0.964863	-0.190647	0.611247	0.920439	0.8973	Cgil0015140.1/Cgil0080590.1/Cgil0086820.1/Cgil0094410.1/Cgil0140050.1/Cgil0144700.1/Cgil0161580.1/Cgil0162210.1/Cgil0168020.1/Cgil0183180.1/Cgil0183700.1/Cgil0183820.1/Cgil0200500.1/Cgil0210620.1/Cgil0243520.1/Cgil0250950.1/Cgil0293710.1/Cgil0308480.1/Cgil0312490.1/Cgil0325830.1/Cgil0341320.1/Cgil0393900.1/Cgil0399740.1	23
BP	GO:0015979	photosynthesis	23/2800	130/15270	0.176923	0.964863	-0.190647	0.611247	0.920439	0.8973	Cgil0012690.1/Cgil0015230.1/Cgil0015280.1/Cgil0015550.1/Cgil0015620.1/Cgil0015670.1/Cgil0037080.1/Cgil0050070.1/Cgil0058940.1/Cgil0066460.1/Cgil0186840.1/Cgil0218860.1/Cgil0222280.1/Cgil0287940.1/Cgil0294360.1/Cgil0294370.1/Cgil0316500.1/Cgil0319710.1/Cgil0334740.1/Cgil0348570.1/Cgil0352690.1/Cgil0356400.1/Cgil0357470.1	23
BP	GO:0140352	export from cell	23/2800	130/15270	0.176923	0.964863	-0.190647	0.611247	0.920439	0.8973	Cgil0029230.1/Cgil0063820.1/Cgil0086930.1/Cgil0099880.1/Cgil0110480.1/Cgil0111870.1/Cgil0113620.1/Cgil0155930.1/Cgil0165280.1/Cgil0196770.1/Cgil0226910.1/Cgil0244940.1/Cgil0260970.1/Cgil0266130.1/Cgil0277030.1/Cgil0278070.1/Cgil0283130.1/Cgil0283260.1/Cgil0342010.1/Cgil0342350.1/Cgil0359100.1/Cgil0383810.1/Cgil0395360.1	23
BP	GO:0070972	protein localization to endoplasmic reticulum	13/2800	74/15270	0.175676	0.95806	-0.171369	0.615158	0.920439	0.8973	Cgil0040530.1/Cgil0041720.1/Cgil0061270.1/Cgil0082140.1/Cgil0113170.1/Cgil0114030.1/Cgil0210240.1/Cgil0224880.1/Cgil0224890.1/Cgil0243940.1/Cgil0297400.1/Cgil0326110.1/Cgil0374530.1	13
BP	GO:0006887	exocytosis	16/2800	91/15270	0.175824	0.95887	-0.186471	0.616464	0.920439	0.8973	Cgil0029230.1/Cgil0063820.1/Cgil0086930.1/Cgil0099880.1/Cgil0111870.1/Cgil0113620.1/Cgil0155930.1/Cgil0165280.1/Cgil0196770.1/Cgil0260970.1/Cgil0266130.1/Cgil0277030.1/Cgil0342010.1/Cgil0342350.1/Cgil0359100.1/Cgil0383810.1	16
BP	GO:0009070	serine family amino acid biosynthetic process	14/2800	80/15270	0.175	0.954375	-0.193874	0.622125	0.920439	0.8973	Cgil0002480.1/Cgil0007670.1/Cgil0039090.1/Cgil0039350.1/Cgil0076010.1/Cgil0161070.1/Cgil0168820.1/Cgil0171300.1/Cgil0171330.1/Cgil0196570.1/Cgil0263850.1/Cgil0279610.1/Cgil0315020.1/Cgil0338740.1	14
BP	GO:0009808	lignin metabolic process	14/2800	80/15270	0.175	0.954375	-0.193874	0.622125	0.920439	0.8973	Cgil0100830.1/Cgil0100850.1/Cgil0101220.1/Cgil0145460.1/Cgil0145480.1/Cgil0165330.1/Cgil0218910.1/Cgil0218920.1/Cgil0275320.1/Cgil0307130.1/Cgil0307140.1/Cgil0332200.1/Cgil0390650.1/Cgil0390660.1	14
BP	GO:0055088	lipid homeostasis	8/2800	46/15270	0.173913	0.948447	-0.165927	0.625526	0.920439	0.8973	Cgil0030270.1/Cgil0070110.1/Cgil0078090.1/Cgil0115640.1/Cgil0165730.1/Cgil0246690.1/Cgil0246710.1/Cgil0371430.1	8
BP	GO:0006670	sphingosine metabolic process	2/2800	11/15270	0.181818	0.991558	-0.0132711	0.626304	0.920439	0.8973	Cgil0264120.1/Cgil0281990.1	2
BP	GO:0006972	hyperosmotic response	2/2800	11/15270	0.181818	0.991558	-0.0132711	0.626304	0.920439	0.8973	Cgil0080590.1/Cgil0126260.1	2
BP	GO:0010167	response to nitrate	2/2800	11/15270	0.181818	0.991558	-0.0132711	0.626304	0.920439	0.8973	Cgil0091380.1/Cgil0190730.1	2
BP	GO:0010239	chloroplast mRNA processing	2/2800	11/15270	0.181818	0.991558	-0.0132711	0.626304	0.920439	0.8973	Cgil0238440.1/Cgil0320910.1	2
BP	GO:0015937	coenzyme A biosynthetic process	2/2800	11/15270	0.181818	0.991558	-0.0132711	0.626304	0.920439	0.8973	Cgil0042800.1/Cgil0108520.1	2
BP	GO:0031348	negative regulation of defense response	2/2800	11/15270	0.181818	0.991558	-0.0132711	0.626304	0.920439	0.8973	Cgil0021100.1/Cgil0329800.1	2
BP	GO:0034762	regulation of transmembrane transport	2/2800	11/15270	0.181818	0.991558	-0.0132711	0.626304	0.920439	0.8973	Cgil0022760.1/Cgil0047570.1	2
BP	GO:0042538	hyperosmotic salinity response	2/2800	11/15270	0.181818	0.991558	-0.0132711	0.626304	0.920439	0.8973	Cgil0080590.1/Cgil0126260.1	2
BP	GO:0043622	cortical microtubule organization	2/2800	11/15270	0.181818	0.991558	-0.0132711	0.626304	0.920439	0.8973	Cgil0234860.1/Cgil0325830.1	2
BP	GO:0045840	positive regulation of mitotic nuclear division	2/2800	11/15270	0.181818	0.991558	-0.0132711	0.626304	0.920439	0.8973	Cgil0003670.1/Cgil0267160.1	2
BP	GO:0046512	sphingosine biosynthetic process	2/2800	11/15270	0.181818	0.991558	-0.0132711	0.626304	0.920439	0.8973	Cgil0264120.1/Cgil0281990.1	2
BP	GO:0046520	sphingoid biosynthetic process	2/2800	11/15270	0.181818	0.991558	-0.0132711	0.626304	0.920439	0.8973	Cgil0264120.1/Cgil0281990.1	2
BP	GO:0051643	endoplasmic reticulum localization	2/2800	11/15270	0.181818	0.991558	-0.0132711	0.626304	0.920439	0.8973	Cgil0015520.1/Cgil0075170.1	2
BP	GO:0061817	endoplasmic reticulum-plasma membrane tethering	2/2800	11/15270	0.181818	0.991558	-0.0132711	0.626304	0.920439	0.8973	Cgil0015520.1/Cgil0075170.1	2
BP	GO:2000242	negative regulation of reproductive process	2/2800	11/15270	0.181818	0.991558	-0.0132711	0.626304	0.920439	0.8973	Cgil0235630.1/Cgil0321640.1	2
BP	GO:0009685	gibberellin metabolic process	3/2800	17/15270	0.176471	0.962395	-0.0735096	0.627144	0.920439	0.8973	Cgil0028430.1/Cgil0154970.1/Cgil0306200.1	3
BP	GO:0010833	telomere maintenance via telomere lengthening	3/2800	17/15270	0.176471	0.962395	-0.0735096	0.627144	0.920439	0.8973	Cgil0310440.1/Cgil0322920.1/Cgil0349440.1	3
BP	GO:0016101	diterpenoid metabolic process	3/2800	17/15270	0.176471	0.962395	-0.0735096	0.627144	0.920439	0.8973	Cgil0028430.1/Cgil0154970.1/Cgil0306200.1	3
BP	GO:0016109	tetraterpenoid biosynthetic process	3/2800	17/15270	0.176471	0.962395	-0.0735096	0.627144	0.920439	0.8973	Cgil0175550.1/Cgil0202520.1/Cgil0288210.1	3
BP	GO:0016117	carotenoid biosynthetic process	3/2800	17/15270	0.176471	0.962395	-0.0735096	0.627144	0.920439	0.8973	Cgil0175550.1/Cgil0202520.1/Cgil0288210.1	3
BP	GO:0034472	snRNA 3'-end processing	3/2800	17/15270	0.176471	0.962395	-0.0735096	0.627144	0.920439	0.8973	Cgil0146600.1/Cgil0374390.1/Cgil0386180.1	3
BP	GO:0045787	positive regulation of cell cycle	3/2800	17/15270	0.176471	0.962395	-0.0735096	0.627144	0.920439	0.8973	Cgil0003670.1/Cgil0112060.1/Cgil0267160.1	3
BP	GO:0048581	negative regulation of post-embryonic development	3/2800	17/15270	0.176471	0.962395	-0.0735096	0.627144	0.920439	0.8973	Cgil0080590.1/Cgil0103900.1/Cgil0235630.1	3
BP	GO:0071586	CAAX-box protein processing	3/2800	17/15270	0.176471	0.962395	-0.0735096	0.627144	0.920439	0.8973	Cgil0048580.1/Cgil0247020.1/Cgil0349020.1	3
BP	GO:0072598	protein localization to chloroplast	3/2800	17/15270	0.176471	0.962395	-0.0735096	0.627144	0.920439	0.8973	Cgil0184780.1/Cgil0294380.1/Cgil0368270.1	3
BP	GO:0080120	CAAX-box protein maturation	3/2800	17/15270	0.176471	0.962395	-0.0735096	0.627144	0.920439	0.8973	Cgil0048580.1/Cgil0247020.1/Cgil0349020.1	3
BP	GO:0090351	seedling development	3/2800	17/15270	0.176471	0.962395	-0.0735096	0.627144	0.920439	0.8973	Cgil0080590.1/Cgil0182340.1/Cgil0332090.1	3
BP	GO:0006099	tricarboxylic acid cycle	12/2800	69/15270	0.173913	0.948447	-0.203372	0.629229	0.920439	0.8973	Cgil0007840.1/Cgil0041770.1/Cgil0042100.1/Cgil0052380.1/Cgil0117110.1/Cgil0152550.1/Cgil0161740.1/Cgil0165730.1/Cgil0195300.1/Cgil0262170.1/Cgil0323430.1/Cgil0396480.1	12
BP	GO:0006612	protein targeting to membrane	12/2800	69/15270	0.173913	0.948447	-0.203372	0.629229	0.920439	0.8973	Cgil0040530.1/Cgil0052160.1/Cgil0061270.1/Cgil0063820.1/Cgil0113170.1/Cgil0114030.1/Cgil0210240.1/Cgil0231230.1/Cgil0297400.1/Cgil0326110.1/Cgil0374530.1/Cgil0376580.1	12
BP	GO:0022613	ribonucleoprotein complex biogenesis	88/2800	493/15270	0.178499	0.973457	-0.283878	0.630294	0.920439	0.8973	Cgil0004130.1/Cgil0008910.1/Cgil0017000.1/Cgil0027900.1/Cgil0032550.1/Cgil0036470.1/Cgil0038860.1/Cgil0042340.1/Cgil0045630.1/Cgil0048390.1/Cgil0056860.1/Cgil0057820.1/Cgil0063840.1/Cgil0068150.1/Cgil0069520.1/Cgil0071920.1/Cgil0075680.1/Cgil0076440.1/Cgil0088040.1/Cgil0092410.1/Cgil0099030.1/Cgil0104180.1/Cgil0110880.1/Cgil0111630.1/Cgil0116320.1/Cgil0131340.1/Cgil0139350.1/Cgil0144650.1/Cgil014…	88
BP	GO:0005992	trehalose biosynthetic process	4/2800	23/15270	0.173913	0.948447	-0.11724	0.630882	0.920439	0.8973	Cgil0230370.1/Cgil0252360.1/Cgil0318630.1/Cgil0393600.1	4
BP	GO:0006545	glycine biosynthetic process	4/2800	23/15270	0.173913	0.948447	-0.11724	0.630882	0.920439	0.8973	Cgil0168820.1/Cgil0171300.1/Cgil0171330.1/Cgil0338740.1	4
BP	GO:0033045	regulation of sister chromatid segregation	4/2800	23/15270	0.173913	0.948447	-0.11724	0.630882	0.920439	0.8973	Cgil0003670.1/Cgil0070590.1/Cgil0097070.1/Cgil0343960.1	4
BP	GO:0045839	negative regulation of mitotic nuclear division	4/2800	23/15270	0.173913	0.948447	-0.11724	0.630882	0.920439	0.8973	Cgil0070590.1/Cgil0097070.1/Cgil0343960.1/Cgil0361190.1	4
BP	GO:0051093	negative regulation of developmental process	4/2800	23/15270	0.173913	0.948447	-0.11724	0.630882	0.920439	0.8973	Cgil0061720.1/Cgil0080590.1/Cgil0103900.1/Cgil0235630.1	4
BP	GO:0051983	regulation of chromosome segregation	4/2800	23/15270	0.173913	0.948447	-0.11724	0.630882	0.920439	0.8973	Cgil0003670.1/Cgil0070590.1/Cgil0097070.1/Cgil0343960.1	4
BP	GO:0009914	hormone transport	5/2800	29/15270	0.172414	0.940271	-0.152556	0.635603	0.920439	0.8973	Cgil0110480.1/Cgil0114940.1/Cgil0126260.1/Cgil0278070.1/Cgil0283260.1	5
BP	GO:0048646	anatomical structure formation involved in morphogenesis	5/2800	29/15270	0.172414	0.940271	-0.152556	0.635603	0.920439	0.8973	Cgil0015070.1/Cgil0102620.1/Cgil0225570.1/Cgil0390420.1/Cgil0396680.1	5
BP	GO:0060918	auxin transport	5/2800	29/15270	0.172414	0.940271	-0.152556	0.635603	0.920439	0.8973	Cgil0110480.1/Cgil0114940.1/Cgil0126260.1/Cgil0278070.1/Cgil0283260.1	5
BP	GO:0000350	generation of catalytic spliceosome for second transesterification step	1/2800	5/15270	0.2	1.09071	0.096131	0.636861	0.920439	0.8973	Cgil0160190.1	1
BP	GO:0000919	cell plate assembly	1/2800	5/15270	0.2	1.09071	0.096131	0.636861	0.920439	0.8973	Cgil0235150.1	1
BP	GO:0000967	rRNA 5'-end processing	1/2800	5/15270	0.2	1.09071	0.096131	0.636861	0.920439	0.8973	Cgil0144650.1	1
BP	GO:0000973	post-transcriptional tethering of RNA polymerase II gene DNA at nuclear periphery	1/2800	5/15270	0.2	1.09071	0.096131	0.636861	0.920439	0.8973	Cgil0109200.1	1
BP	GO:0002184	cytoplasmic translational termination	1/2800	5/15270	0.2	1.09071	0.096131	0.636861	0.920439	0.8973	Cgil0089740.1	1
BP	GO:0006228	UTP biosynthetic process	1/2800	5/15270	0.2	1.09071	0.096131	0.636861	0.920439	0.8973	Cgil0227320.1	1
BP	GO:0006420	arginyl-tRNA aminoacylation	1/2800	5/15270	0.2	1.09071	0.096131	0.636861	0.920439	0.8973	Cgil0330610.1	1
BP	GO:0006542	glutamine biosynthetic process	1/2800	5/15270	0.2	1.09071	0.096131	0.636861	0.920439	0.8973	Cgil0212650.1	1
BP	GO:0007080	mitotic metaphase chromosome alignment	1/2800	5/15270	0.2	1.09071	0.096131	0.636861	0.920439	0.8973	Cgil0032180.1	1
BP	GO:0008608	attachment of spindle microtubules to kinetochore	1/2800	5/15270	0.2	1.09071	0.096131	0.636861	0.920439	0.8973	Cgil0032180.1	1
BP	GO:0008655	pyrimidine-containing compound salvage	1/2800	5/15270	0.2	1.09071	0.096131	0.636861	0.920439	0.8973	Cgil0038120.1	1
BP	GO:0009051	pentose-phosphate shunt, oxidative branch	1/2800	5/15270	0.2	1.09071	0.096131	0.636861	0.920439	0.8973	Cgil0109980.1	1
BP	GO:0009157	deoxyribonucleoside monophosphate biosynthetic process	1/2800	5/15270	0.2	1.09071	0.096131	0.636861	0.920439	0.8973	Cgil0266880.1	1
BP	GO:0009162	deoxyribonucleoside monophosphate metabolic process	1/2800	5/15270	0.2	1.09071	0.096131	0.636861	0.920439	0.8973	Cgil0266880.1	1
BP	GO:0009176	pyrimidine deoxyribonucleoside monophosphate metabolic process	1/2800	5/15270	0.2	1.09071	0.096131	0.636861	0.920439	0.8973	Cgil0266880.1	1
BP	GO:0009177	pyrimidine deoxyribonucleoside monophosphate biosynthetic process	1/2800	5/15270	0.2	1.09071	0.096131	0.636861	0.920439	0.8973	Cgil0266880.1	1
BP	GO:0009825	multidimensional cell growth	1/2800	5/15270	0.2	1.09071	0.096131	0.636861	0.920439	0.8973	Cgil0341320.1	1
BP	GO:0009937	regulation of gibberellic acid mediated signaling pathway	1/2800	5/15270	0.2	1.09071	0.096131	0.636861	0.920439	0.8973	Cgil0080590.1	1
BP	GO:0009958	positive gravitropism	1/2800	5/15270	0.2	1.09071	0.096131	0.636861	0.920439	0.8973	Cgil0103850.1	1
BP	GO:0010039	response to iron ion	1/2800	5/15270	0.2	1.09071	0.096131	0.636861	0.920439	0.8973	Cgil0292560.1	1
BP	GO:0010138	pyrimidine ribonucleotide salvage	1/2800	5/15270	0.2	1.09071	0.096131	0.636861	0.920439	0.8973	Cgil0038120.1	1
BP	GO:0010584	pollen exine formation	1/2800	5/15270	0.2	1.09071	0.096131	0.636861	0.920439	0.8973	Cgil0396680.1	1
BP	GO:0010685	tetracyclic triterpenoid metabolic process	1/2800	5/15270	0.2	1.09071	0.096131	0.636861	0.920439	0.8973	Cgil0000740.1	1
BP	GO:0010686	tetracyclic triterpenoid biosynthetic process	1/2800	5/15270	0.2	1.09071	0.096131	0.636861	0.920439	0.8973	Cgil0000740.1	1
BP	GO:0015909	long-chain fatty acid transport	1/2800	5/15270	0.2	1.09071	0.096131	0.636861	0.920439	0.8973	Cgil0109710.1	1
BP	GO:0016237	microautophagy	1/2800	5/15270	0.2	1.09071	0.096131	0.636861	0.920439	0.8973	Cgil0333700.1	1
BP	GO:0018343	protein farnesylation	1/2800	5/15270	0.2	1.09071	0.096131	0.636861	0.920439	0.8973	Cgil0378500.1	1
BP	GO:0031397	negative regulation of protein ubiquitination	1/2800	5/15270	0.2	1.09071	0.096131	0.636861	0.920439	0.8973	Cgil0201180.1	1
BP	GO:0032262	pyrimidine nucleotide salvage	1/2800	5/15270	0.2	1.09071	0.096131	0.636861	0.920439	0.8973	Cgil0038120.1	1
BP	GO:0032465	regulation of cytokinesis	1/2800	5/15270	0.2	1.09071	0.096131	0.636861	0.920439	0.8973	Cgil0030120.1	1
BP	GO:0034293	sexual sporulation	1/2800	5/15270	0.2	1.09071	0.096131	0.636861	0.920439	0.8973	Cgil0087780.1	1
BP	GO:0034727	piecemeal microautophagy of the nucleus	1/2800	5/15270	0.2	1.09071	0.096131	0.636861	0.920439	0.8973	Cgil0333700.1	1
BP	GO:0035303	regulation of dephosphorylation	1/2800	5/15270	0.2	1.09071	0.096131	0.636861	0.920439	0.8973	Cgil0238050.1	1
BP	GO:0042793	plastid transcription	1/2800	5/15270	0.2	1.09071	0.096131	0.636861	0.920439	0.8973	Cgil0177050.1	1
BP	GO:0043934	sporulation	1/2800	5/15270	0.2	1.09071	0.096131	0.636861	0.920439	0.8973	Cgil0087780.1	1
BP	GO:0044206	UMP salvage	1/2800	5/15270	0.2	1.09071	0.096131	0.636861	0.920439	0.8973	Cgil0038120.1	1
BP	GO:0044209	AMP salvage	1/2800	5/15270	0.2	1.09071	0.096131	0.636861	0.920439	0.8973	Cgil0229260.1	1
BP	GO:0045003	double-strand break repair via synthesis-dependent strand annealing	1/2800	5/15270	0.2	1.09071	0.096131	0.636861	0.920439	0.8973	Cgil0401550.1	1
BP	GO:0046051	UTP metabolic process	1/2800	5/15270	0.2	1.09071	0.096131	0.636861	0.920439	0.8973	Cgil0227320.1	1
BP	GO:0046900	tetrahydrofolylpolyglutamate metabolic process	1/2800	5/15270	0.2	1.09071	0.096131	0.636861	0.920439	0.8973	Cgil0192920.1	1
BP	GO:0048015	phosphatidylinositol-mediated signaling	1/2800	5/15270	0.2	1.09071	0.096131	0.636861	0.920439	0.8973	Cgil0070210.1	1
BP	GO:0048236	plant-type sporogenesis	1/2800	5/15270	0.2	1.09071	0.096131	0.636861	0.920439	0.8973	Cgil0087780.1	1
BP	GO:0050000	chromosome localization	1/2800	5/15270	0.2	1.09071	0.096131	0.636861	0.920439	0.8973	Cgil0032180.1	1
BP	GO:0051303	establishment of chromosome localization	1/2800	5/15270	0.2	1.09071	0.096131	0.636861	0.920439	0.8973	Cgil0032180.1	1
BP	GO:0051310	metaphase chromosome alignment	1/2800	5/15270	0.2	1.09071	0.096131	0.636861	0.920439	0.8973	Cgil0032180.1	1
BP	GO:0051315	attachment of mitotic spindle microtubules to kinetochore	1/2800	5/15270	0.2	1.09071	0.096131	0.636861	0.920439	0.8973	Cgil0032180.1	1
BP	GO:0051444	negative regulation of ubiquitin-protein transferase activity	1/2800	5/15270	0.2	1.09071	0.096131	0.636861	0.920439	0.8973	Cgil0201180.1	1
BP	GO:0062013	positive regulation of small molecule metabolic process	1/2800	5/15270	0.2	1.09071	0.096131	0.636861	0.920439	0.8973	Cgil0329800.1	1
BP	GO:0070979	protein K11-linked ubiquitination	1/2800	5/15270	0.2	1.09071	0.096131	0.636861	0.920439	0.8973	Cgil0003670.1	1
BP	GO:0071249	cellular response to nitrate	1/2800	5/15270	0.2	1.09071	0.096131	0.636861	0.920439	0.8973	Cgil0091380.1	1
BP	GO:0071326	cellular response to monosaccharide stimulus	1/2800	5/15270	0.2	1.09071	0.096131	0.636861	0.920439	0.8973	Cgil0329800.1	1
BP	GO:0071331	cellular response to hexose stimulus	1/2800	5/15270	0.2	1.09071	0.096131	0.636861	0.920439	0.8973	Cgil0329800.1	1
BP	GO:0071333	cellular response to glucose stimulus	1/2800	5/15270	0.2	1.09071	0.096131	0.636861	0.920439	0.8973	Cgil0329800.1	1
BP	GO:1900457	regulation of brassinosteroid mediated signaling pathway	1/2800	5/15270	0.2	1.09071	0.096131	0.636861	0.920439	0.8973	Cgil0329800.1	1
BP	GO:1901874	negative regulation of post-translational protein modification	1/2800	5/15270	0.2	1.09071	0.096131	0.636861	0.920439	0.8973	Cgil0201180.1	1
BP	GO:1902170	cellular response to reactive nitrogen species	1/2800	5/15270	0.2	1.09071	0.096131	0.636861	0.920439	0.8973	Cgil0091380.1	1
BP	GO:1902292	cell cycle DNA replication initiation	1/2800	5/15270	0.2	1.09071	0.096131	0.636861	0.920439	0.8973	Cgil0111110.1	1
BP	GO:1902315	nuclear cell cycle DNA replication initiation	1/2800	5/15270	0.2	1.09071	0.096131	0.636861	0.920439	0.8973	Cgil0111110.1	1
BP	GO:1902975	mitotic DNA replication initiation	1/2800	5/15270	0.2	1.09071	0.096131	0.636861	0.920439	0.8973	Cgil0111110.1	1
BP	GO:1903321	negative regulation of protein modification by small protein conjugation or removal	1/2800	5/15270	0.2	1.09071	0.096131	0.636861	0.920439	0.8973	Cgil0201180.1	1
BP	GO:1904667	negative regulation of ubiquitin protein ligase activity	1/2800	5/15270	0.2	1.09071	0.096131	0.636861	0.920439	0.8973	Cgil0201180.1	1
BP	GO:1990414	replication-born double-strand break repair via sister chromatid exchange	1/2800	5/15270	0.2	1.09071	0.096131	0.636861	0.920439	0.8973	Cgil0112060.1	1
BP	GO:0009247	glycolipid biosynthetic process	10/2800	58/15270	0.172414	0.940271	-0.215952	0.638437	0.922225	0.899041	Cgil0050770.1/Cgil0072420.1/Cgil0081460.1/Cgil0118370.1/Cgil0211480.1/Cgil0238200.1/Cgil0247770.1/Cgil0288070.1/Cgil0299940.1/Cgil0309710.1	10
BP	GO:0006401	RNA catabolic process	20/2800	115/15270	0.173913	0.948447	-0.262951	0.641278	0.92534	0.902078	Cgil0005220.1/Cgil0029190.1/Cgil0032020.1/Cgil0037700.1/Cgil0063330.1/Cgil0063340.1/Cgil0076080.1/Cgil0124150.1/Cgil0198870.1/Cgil0224350.1/Cgil0246150.1/Cgil0292580.1/Cgil0293450.1/Cgil0299630.1/Cgil0301960.1/Cgil0301970.1/Cgil0315190.1/Cgil0318780.1/Cgil0386180.1/Cgil0399000.1	20
BP	GO:0072657	protein localization to membrane	20/2800	115/15270	0.173913	0.948447	-0.262951	0.641278	0.92534	0.902078	Cgil0017060.1/Cgil0017070.1/Cgil0040530.1/Cgil0052160.1/Cgil0061270.1/Cgil0063820.1/Cgil0070580.1/Cgil0082690.1/Cgil0088070.1/Cgil0113170.1/Cgil0114030.1/Cgil0126540.1/Cgil0210240.1/Cgil0231230.1/Cgil0286460.1/Cgil0297400.1/Cgil0326110.1/Cgil0374530.1/Cgil0376580.1/Cgil0379290.1	20
BP	GO:0006664	glycolipid metabolic process	11/2800	64/15270	0.171875	0.937333	-0.238054	0.6444	0.928855	0.905504	Cgil0050770.1/Cgil0072420.1/Cgil0081460.1/Cgil0118370.1/Cgil0211480.1/Cgil0238200.1/Cgil0247770.1/Cgil0288070.1/Cgil0299940.1/Cgil0309710.1/Cgil0386670.1	11
BP	GO:1903509	liposaccharide metabolic process	11/2800	64/15270	0.171875	0.937333	-0.238054	0.6444	0.928855	0.905504	Cgil0050770.1/Cgil0072420.1/Cgil0081460.1/Cgil0118370.1/Cgil0211480.1/Cgil0238200.1/Cgil0247770.1/Cgil0288070.1/Cgil0299940.1/Cgil0309710.1/Cgil0386670.1	11
BP	GO:0046364	monosaccharide biosynthetic process	7/2800	41/15270	0.170732	0.931098	-0.209335	0.645811	0.929405	0.90604	Cgil0033010.1/Cgil0083700.1/Cgil0142000.1/Cgil0171080.1/Cgil0235620.1/Cgil0341100.1/Cgil0363020.1	7
BP	GO:0048229	gametophyte development	7/2800	41/15270	0.170732	0.931098	-0.209335	0.645811	0.929405	0.90604	Cgil0071370.1/Cgil0087780.1/Cgil0106280.1/Cgil0107420.1/Cgil0119550.1/Cgil0136660.1/Cgil0396680.1	7
BP	GO:1905392	plant organ morphogenesis	7/2800	41/15270	0.170732	0.931098	-0.209335	0.645811	0.929405	0.90604	Cgil0087570.1/Cgil0102620.1/Cgil0238440.1/Cgil0308480.1/Cgil0320910.1/Cgil0338070.1/Cgil0390420.1	7
BP	GO:0010608	post-transcriptional regulation of gene expression	21/2800	121/15270	0.173554	0.946488	-0.280031	0.646836	0.930386	0.906996	Cgil0005220.1/Cgil0029190.1/Cgil0064020.1/Cgil0079990.1/Cgil0090000.1/Cgil0090230.1/Cgil0094690.1/Cgil0124150.1/Cgil0126780.1/Cgil0160040.1/Cgil0179090.1/Cgil0191840.1/Cgil0202890.1/Cgil0258740.1/Cgil0263070.1/Cgil0286630.1/Cgil0292560.1/Cgil0340390.1/Cgil0364760.1/Cgil0387670.1/Cgil0391000.1	21
[truncated: 2,845 more rows]
