# Supplementary material for: Spatiotemporal genomic patterns of Quercus gilva: decoupling historical isolation from contemporary environmental adaptation
Source: For Res (Fayettev). 2026 Apr 28;6:e016. doi: 10.48130/forres-0026-0016 (PMC13195491; doi:10.48130/forres-0026-0016)
Supplement: Supplementary file 1 — Supplementary data to this article can be found online. [file forres-0026-0016-S1.zip › 10.48130_forres-0026-0016-Suppl-TableS15.xlsx]

## Sheet: Table S15
Table S15 Genetic divergence between populations
	FMQ	FJO	GCS	JGU	HYL	GLP	GJK	JAS	JSY	JSK	JKT	JMF	JWK	JWH	JKN	JNK	JFK	JKA	TCZ	THJ	TNS	FNP	FZR	FCT	HXX	HXS	HCN	JWY	HPJ	HSZ	ZZS	ZNH	ZJN	MMY	MNB
FMQ	0	0.072416539984044	0.102525992418011	0.0469283731865788	0.0734306767002847	0.0462796700113447	0.0890550049563497	0.0626114718231399	0.0629033367252322	0.0886603030073306	0.0712981103537633	0.0800020985587108	0.0775705675508863	0.0770187517328671	0.121011282815777	0.0759350916905181	0.0915702871782979	0.0718430216941294	0.0426851442970556	0.0456705854735773	0.068710141326027	0.0906866304751498	0.0708651541903273	0.0703765727835886	0.040512084927604	0.073342351182685	0.0474055581915238	0.106110140641807	0.0881230051016855	0.0809712456104121	0.0583266728765182	0.0479544982728531	0.10870456332701	0.0422004736547698	0.0480728733871237
FJO	0.072416539984044	0	0.111043670298583	0.0450816509500468	0.0762904333943095	0.0469338621102777	0.0940422894301829	0.0603521106528758	0.0639999044120192	0.0914966238170881	0.0708055713157719	0.0799274730492902	0.0775295957904498	0.0774538898094421	0.128527909216922	0.0772906043029503	0.0963911788133286	0.071816515665128	0.0399906472230523	0.0444113742321927	0.0718686683631438	0.095271203434401	0.0777505380294448	0.076365518788729	0.0403769510964441	0.0766956670408297	0.0454585445625818	0.113260882980799	0.0915486724213656	0.0856959692319968	0.0624471257108458	0.0490008945348923	0.119593259934448	0.0394774248085542	0.0455223894714309
GCS	0.102525992418011	0.111043670298583	0	0.0793399871694622	0.10527858172428	0.0729033319332577	0.114742984803376	0.0942657162529583	0.0961460967888599	0.125766659339445	0.104769363407745	0.113544552754497	0.112713526907243	0.110609973127977	0.159574712253731	0.108467571849114	0.126022443880536	0.104212428694185	0.0715505381198885	0.0732121205416852	0.0993582302156484	0.12735325798309	0.116873099188765	0.105575977397036	0.0665258088945413	0.103952282742645	0.0750072323976981	0.144606759230271	0.1194773162065	0.110133456509753	0.0943087504012844	0.0798851817680595	0.152717369270912	0.0717644819115015	0.0783888307719363
JGU	0.0469283731865788	0.0450816509500468	0.0793399871694622	0	0.0504666236106196	0.0256655850913192	0.0658736266123525	0.0184290043940316	0.0198323876420063	0.0416746939785377	0.0261003460171731	0.0369415283970611	0.0315060567265481	0.0329094699958612	0.0754776895602863	0.0310441022562931	0.0464780890341892	0.0269049045112753	0.00695501650907182	0.0223074999735504	0.0435788196430057	0.0661536863009091	0.0378283136282386	0.0500199986976374	0.0208647294201838	0.0507164021069379	0.0255994628346386	0.0813221269052513	0.0641089915118473	0.0600095375336279	0.0368240338324429	0.0271806639343631	0.0820650504557881	0.000215853973392573	0.00673138871821074
HYL	0.0734306767002847	0.0762904333943095	0.10527858172428	0.0504666236106196	0	0.0483999421204524	0.0916663570409837	0.0648884282404806	0.0687283665164158	0.0930707210770562	0.0741170438297541	0.0830225653568674	0.0794741801571102	0.0818375864640614	0.123785331483943	0.0790681620229457	0.0954052204249082	0.0747323585879159	0.0452268215116117	0.0485383817127344	0.0735654804134245	0.0950173570432556	0.0768634223010406	0.0770955570930414	0.0425598217652336	0.0752194124301964	0.0471705082272686	0.109486119466005	0.0893294805144037	0.0833578378803772	0.0658555964499002	0.0530251488479776	0.113860352059346	0.0459134482128336	0.0515211988350262
GLP	0.0462796700113447	0.0469338621102777	0.0729033319332577	0.0256655850913192	0.0483999421204524	0	0.0585043760170642	0.0406495373861545	0.0425543204638939	0.0648518134085251	0.04795807769574	0.0576844334069814	0.0538001754807964	0.0541593862662194	0.0951120021635655	0.0525554926107507	0.0681604000635917	0.0497453179695385	0.0219870717704989	0.0238630601000369	0.0453203260021955	0.0652181284777218	0.041221054025764	0.0489384763354379	0.0115938459971794	0.0461466671870226	0.0216887280806444	0.0795315074367409	0.0617506976560055	0.0515448210014553	0.0383781273819573	0.0278627383317265	0.0813007217793403	0.0211970639369591	0.0269366238296053
GJK	0.0890550049563497	0.0940422894301829	0.114742984803376	0.0658736266123525	0.0916663570409837	0.0585043760170642	0	0.0803075749394344	0.0827938660566515	0.109568831690152	0.0895297981654925	0.0981946133355281	0.0977637361603017	0.0964594286086342	0.144836766309423	0.0948382619084532	0.109807004632286	0.0900020425367364	0.0595217659220817	0.0626962589920232	0.0865718636397741	0.1115170521552	0.0975807235063723	0.0903964512764382	0.0530870278222093	0.0880627705994289	0.0613101996138036	0.126088828112554	0.102717011528497	0.0954158625139412	0.0786586249764677	0.0675185213364086	0.134357591610366	0.058657013256716	0.0650059280511698
JAS	0.0626114718231399	0.0603521106528758	0.0942657162529583	0.0184290043940316	0.0648884282404806	0.0406495373861545	0.0803075749394344	0	0.0239142191719989	0.0484043695037408	0.0325410615249305	0.0427070203246912	0.037178197243074	0.0362452452108503	0.0871573427518305	0.040005814096404	0.0540968851993222	0.0316367291372565	0.0173020349799055	0.0368199237356349	0.058555660403356	0.082067004507313	0.0565001662510426	0.0649145125383608	0.0350276012813703	0.0676445476317484	0.0394628920149086	0.0986026694303687	0.079513082058715	0.0741028346738104	0.0530657565936366	0.0420297084693529	0.0972169164729644	0.0121453330037726	0.0145611285684546
JSY	0.0629033367252322	0.0639999044120192	0.0961460967888599	0.0198323876420063	0.0687283665164158	0.0425543204638939	0.0827938660566515	0.0239142191719989	0	0.0516829954408798	0.0398011268555606	0.0471863919149571	0.0423303194069232	0.0425771287259747	0.0856700721990138	0.0422082771252408	0.0559152135936861	0.0384679470213428	0.0216826357438883	0.0397338943059264	0.0608853130914403	0.0849483903878762	0.0598942169136135	0.0673725426955016	0.0372808878921738	0.0682231435690693	0.0422418099004975	0.0983973330740156	0.0823216953441006	0.0766663760887578	0.0550324823152779	0.0449167729309963	0.0995564678717314	0.012503813622157	0.0179480535609704
JSK	0.0886603030073306	0.0914966238170881	0.125766659339445	0.0416746939785377	0.0930707210770562	0.0648518134085251	0.109568831690152	0.0484043695037408	0.0516829954408798	0	0.0553844471436312	0.0694826865964638	0.0683127908936329	0.0631907926545717	0.11216420621495	0.0639731192320883	0.0850091206845404	0.0598536312094235	0.0421514418972916	0.0611213482032226	0.0859982915944287	0.108535232418165	0.0949905143467237	0.0924558600565926	0.0596853962260857	0.0950156245542007	0.0646329050524688	0.129215622447934	0.108289750099455	0.102920843071817	0.0791534792782961	0.0660353251235743	0.132535119069253	0.0337785660120958	0.0397497023391888
JKT	0.0712981103537633	0.0708055713157719	0.104769363407745	0.0261003460171731	0.0741170438297541	0.04795807769574	0.0895297981654925	0.0325410615249305	0.0398011268555606	0.0553844471436312	0	0.0544379186685041	0.0517613340557989	0.0477789739296504	0.0963471616039276	0.0515637540303477	0.0635276840540313	0.0446041447022675	0.0268717716404025	0.0448089923311133	0.0679482260847427	0.0908679598134416	0.0697192811234604	0.075041010322357	0.0430437924846617	0.0758894464207554	0.047412953596461	0.106185386011064	0.0887394325633664	0.0831372379717155	0.0614630195458164	0.048532556168168	0.107827436279541	0.0184826774263696	0.0238312349799641
JMF	0.0800020985587108	0.0799274730492902	0.113544552754497	0.0369415283970611	0.0830225653568674	0.0576844334069814	0.0981946133355281	0.0427070203246912	0.0471863919149571	0.0694826865964638	0.0544379186685041	0	0.0601831448700312	0.0584476659751812	0.104988786603669	0.060296229501409	0.0766873500309549	0.0531825456775065	0.0399052545247646	0.0541747838468788	0.0762020542872163	0.0999179615382977	0.0806154774791017	0.0825720267008009	0.0529238813946629	0.0849388213655142	0.0569449701749207	0.116050947667233	0.0973786022920023	0.0919911392437945	0.0704442757926872	0.0592984977511248	0.118739734902314	0.0320843202118686	0.0371877962939101
JWK	0.0775705675508863	0.0775295957904498	0.112713526907243	0.0315060567265481	0.0794741801571102	0.0538001754807964	0.0977637361603017	0.037178197243074	0.0423303194069232	0.0683127908936329	0.0517613340557989	0.0601831448700312	0	0.0572302484922499	0.106667146532654	0.0568321806083128	0.0747072964813505	0.046462926368127	0.0330183850429831	0.0487708810257099	0.0725377929693344	0.0974505636961131	0.0790279760350915	0.0804245369540831	0.0478128323413401	0.083300714131188	0.0524520796996866	0.116043484758081	0.0947949928076605	0.0914393791209561	0.0659548730311324	0.0541023099504868	0.119445163235986	0.0262346182883531	0.0301854191695843
JWH	0.0770187517328671	0.0774538898094421	0.110609973127977	0.0329094699958612	0.0818375864640614	0.0541593862662194	0.0964594286086342	0.0362452452108503	0.0425771287259747	0.0631907926545717	0.0477789739296504	0.0584476659751812	0.0572302484922499	0	0.0980297567055575	0.0554989301135158	0.0687879452715354	0.0501608242715038	0.0329495061641164	0.0510254008057578	0.0741992144904294	0.0974077779744936	0.0760010128229738	0.0799151222928883	0.0491941888939215	0.0823003255406473	0.0538581858381165	0.114124011425583	0.0943481170044508	0.0895425339400058	0.0672849032068565	0.0554807591535801	0.116752774053827	0.0240024019679802	0.0290402687698432
JKN	0.121011282815777	0.128527909216922	0.159574712253731	0.0754776895602863	0.123785331483943	0.0951120021635655	0.144836766309423	0.0871573427518305	0.0856700721990138	0.11216420621495	0.0963471616039276	0.104988786603669	0.106667146532654	0.0980297567055575	0	0.102277035737799	0.114548743199827	0.0940156464210003	0.0740110857233002	0.091318005894997	0.118794912804907	0.14640787706218	0.139461232885876	0.12388463809008	0.0885104805021632	0.126303459471727	0.0942574574765167	0.163875666461469	0.142291568580046	0.135257671709918	0.112800752195546	0.0974919603391266	0.174035395331792	0.067002434930899	0.0717380271527723
JNK	0.0759350916905181	0.0772906043029503	0.108467571849114	0.0310441022562931	0.0790681620229457	0.0525554926107507	0.0948382619084532	0.040005814096404	0.0422082771252408	0.0639731192320883	0.0515637540303477	0.060296229501409	0.0568321806083128	0.0554989301135158	0.102277035737799	0	0.072129440571759	0.0508760655815529	0.032514689152088	0.0479902003560073	0.071010625850089	0.0959567050014132	0.0756196938120678	0.0786941232997523	0.0479722201324882	0.0802845136575796	0.0529101766572341	0.112738940989857	0.0941490994725008	0.0886226156849946	0.0656898898225315	0.0538345543410074	0.115403090219425	0.0214847944846302	0.0313604788083077
JFK	0.0915702871782979	0.0963911788133286	0.126022443880536	0.0464780890341892	0.0954052204249082	0.0681604000635917	0.109807004632286	0.0540968851993222	0.0559152135936861	0.0850091206845404	0.0635276840540313	0.0766873500309549	0.0747072964813505	0.0687879452715354	0.114548743199827	0.072129440571759	0	0.0638538205701447	0.0479556348941055	0.0656126638433097	0.0892498946815457	0.11413235158592	0.0991841330985943	0.0930083849450526	0.0627734457251641	0.0967266456289205	0.0679344152601195	0.13032863730161	0.109402602966412	0.105076810186895	0.0802637196368284	0.0700118383697354	0.136299168177405	0.0375426523352483	0.0432108658116873
JKA	0.0718430216941294	0.071816515665128	0.104212428694185	0.0269049045112753	0.0747323585879159	0.0497453179695385	0.0900020425367364	0.0316367291372565	0.0384679470213428	0.0598536312094235	0.0446041447022675	0.0531825456775065	0.046462926368127	0.0501608242715038	0.0940156464210003	0.0508760655815529	0.0638538205701447	0	0.0290096401411169	0.0460745664831407	0.0675612179577314	0.0913830456068931	0.0692494325186994	0.073523788574088	0.044546823544603	0.076880200661172	0.0486641527850576	0.10753806154523	0.0895664582611	0.0835025297425314	0.0620883382899946	0.0519676105095352	0.107830932122952	0.0219914833214053	0.027288650090857
TCZ	0.0426851442970556	0.0399906472230523	0.0715505381198885	0.00695501650907182	0.0452268215116117	0.0219870717704989	0.0595217659220817	0.0173020349799055	0.0216826357438883	0.0421514418972916	0.0268717716404025	0.0399052545247646	0.0330183850429831	0.0329495061641164	0.0740110857233002	0.032514689152088	0.0479556348941055	0.0290096401411169	0	0.00914621750105011	0.0310116329150184	0.0596552063222586	0.031580306481772	0.045948992011723	0.0172941399882219	0.0467307689991598	0.0217406931050725	0.0757346928917881	0.0598509150568149	0.0540909674934719	0.032910049372743	0.0232939716361663	0.0751056311842959	0.00409158807635244	0.0078864848474757
THJ	0.0456705854735773	0.0444113742321927	0.0732121205416852	0.0223074999735504	0.0485383817127344	0.0238630601000369	0.0626962589920232	0.0368199237356349	0.0397338943059264	0.0611213482032226	0.0448089923311133	0.0541747838468788	0.0487708810257099	0.0510254008057578	0.091318005894997	0.0479902003560073	0.0656126638433097	0.0460745664831407	0.00914621750105011	0	0.0209769399435648	0.0646648619231513	0.0375631486760557	0.0477461558287381	0.0193685622631761	0.0488656473223735	0.0234933524771485	0.0799940216879891	0.0631168735946714	0.0556935255516609	0.0365148990029756	0.0250528362606907	0.0797427037907438	0.0184596738877123	0.0234749419855678
TNS	0.068710141326027	0.0718686683631438	0.0993582302156484	0.0435788196430057	0.0735654804134245	0.0453203260021955	0.0865718636397741	0.058555660403356	0.0608853130914403	0.0859982915944287	0.0679482260847427	0.0762020542872163	0.0725377929693344	0.0741992144904294	0.118794912804907	0.071010625850089	0.0892498946815457	0.0675612179577314	0.0310116329150184	0.0209769399435648	0	0.0903053851702916	0.0689727787542442	0.0714902246188147	0.0400133923718535	0.073260792821541	0.0457656829024744	0.105413716517298	0.0871237958133693	0.0803729552901526	0.060266603369065	0.0477960718311178	0.10941262971578	0.0382345387442539	0.0457613718304903
FNP	0.0906866304751498	0.095271203434401	0.12735325798309	0.0661536863009091	0.0950173570432556	0.0652181284777218	0.1115170521552	0.082067004507313	0.0849483903878762	0.108535232418165	0.0908679598134416	0.0999179615382977	0.0974505636961131	0.0974077779744936	0.14640787706218	0.0959567050014132	0.11413235158592	0.0913830456068931	0.0596552063222586	0.0646648619231513	0.0903053851702916	0	0.102021286052712	0.0958404774829715	0.0608133993567361	0.0954127347514259	0.065894406204187	0.132053349446159	0.108924002849953	0.104800941982719	0.0829226012354448	0.0678483565935598	0.139995711187067	0.0608465687536642	0.0675568924005666
FZR	0.0708651541903273	0.0777505380294448	0.116873099188765	0.0378283136282386	0.0768634223010406	0.041221054025764	0.0975807235063723	0.0565001662510426	0.0598942169136135	0.0949905143467237	0.0697192811234604	0.0806154774791017	0.0790279760350915	0.0760010128229738	0.139461232885876	0.0756196938120678	0.0991841330985943	0.0692494325186994	0.031580306481772	0.0375631486760557	0.0689727787542442	0.102021286052712	0	0.0754311212286274	0.0328055997271366	0.076677315418041	0.039973881484031	0.122583387277175	0.0969805369849117	0.0866319529233451	0.0588574678133006	0.0421735774547489	0.130893788907767	0.0309479114165387	0.0388541933410684
FCT	0.0703765727835886	0.076365518788729	0.105575977397036	0.0500199986976374	0.0770955570930414	0.0489384763354379	0.0903964512764382	0.0649145125383608	0.0673725426955016	0.0924558600565926	0.075041010322357	0.0825720267008009	0.0804245369540831	0.0799151222928883	0.12388463809008	0.0786941232997523	0.0930083849450526	0.073523788574088	0.045948992011723	0.0477461558287381	0.0714902246188147	0.0958404774829715	0.0754311212286274	0	0.0430191658182568	0.0757157683699796	0.0494005537137932	0.108932083034917	0.08984895249549	0.0833560527255955	0.0628721451838374	0.0515158472888606	0.112667066846064	0.0444395937833213	0.050657857625205
HXX	0.040512084927604	0.0403769510964441	0.0665258088945413	0.0208647294201838	0.0425598217652336	0.0115938459971794	0.0530870278222093	0.0350276012813703	0.0372808878921738	0.0596853962260857	0.0430437924846617	0.0529238813946629	0.0478128323413401	0.0491941888939215	0.0885104805021632	0.0479722201324882	0.0627734457251641	0.044546823544603	0.0172941399882219	0.0193685622631761	0.0400133923718535	0.0608133993567361	0.0328055997271366	0.0430191658182568	0	0.039123940634583	0.0164540141527285	0.0733564574409342	0.0547417798236667	0.0465820973335286	0.0324525959948984	0.0228569332304598	0.0741417137641428	0.0166413616787275	0.0220888549232123
HXS	0.073342351182685	0.0766956670408297	0.103952282742645	0.0507164021069379	0.0752194124301964	0.0461466671870226	0.0880627705994289	0.0676445476317484	0.0682231435690693	0.0950156245542007	0.0758894464207554	0.0849388213655142	0.083300714131188	0.0823003255406473	0.126303459471727	0.0802845136575796	0.0967266456289205	0.076880200661172	0.0467307689991598	0.0488656473223735	0.073260792821541	0.0954127347514259	0.076677315418041	0.0757157683699796	0.039123940634583	0	0.0467100088310232	0.110010141773209	0.0889201875794364	0.0804079719713627	0.0649266156691458	0.0540865986789373	0.116024900792502	0.0459988644736328	0.0527265178619202
HCN	0.0474055581915238	0.0454585445625818	0.0750072323976981	0.0255994628346386	0.0471705082272686	0.0216887280806444	0.0613101996138036	0.0394628920149086	0.0422418099004975	0.0646329050524688	0.047412953596461	0.0569449701749207	0.0524520796996866	0.0538581858381165	0.0942574574765167	0.0529101766572341	0.0679344152601195	0.0486641527850576	0.0217406931050725	0.0234933524771485	0.0457656829024744	0.065894406204187	0.039973881484031	0.0494005537137932	0.0164540141527285	0.0467100088310232	0	0.0779272374628938	0.0623992080546886	0.055600780106265	0.0383060007071813	0.0276534746739903	0.0803676321452308	0.0218833336334832	0.0263304093214418
JWY	0.106110140641807	0.113260882980799	0.144606759230271	0.0813221269052513	0.109486119466005	0.0795315074367409	0.126088828112554	0.0986026694303687	0.0983973330740156	0.129215622447934	0.106185386011064	0.116050947667233	0.116043484758081	0.114124011425583	0.163875666461469	0.112738940989857	0.13032863730161	0.10753806154523	0.0757346928917881	0.0799940216879891	0.105413716517298	0.132053349446159	0.122583387277175	0.108932083034917	0.0733564574409342	0.110010141773209	0.0779272374628938	0	0.124351590025101	0.117695517537482	0.0959880487205851	0.0830158750562216	0.160103627008171	0.0743339527766242	0.0816178914392649
HPJ	0.0881230051016855	0.0915486724213656	0.1194773162065	0.0641089915118473	0.0893294805144037	0.0617506976560055	0.102717011528497	0.079513082058715	0.0823216953441006	0.108289750099455	0.0887394325633664	0.0973786022920023	0.0947949928076605	0.0943481170044508	0.142291568580046	0.0941490994725008	0.109402602966412	0.0895664582611	0.0598509150568149	0.0631168735946714	0.0871237958133693	0.108924002849953	0.0969805369849117	0.08984895249549	0.0547417798236667	0.0889201875794364	0.0623992080546886	0.124351590025101	0	0.0962250866522395	0.0787629187576658	0.0667202450186042	0.132827703409354	0.0582858730038427	0.0649936611926193
HSZ	0.0809712456104121	0.0856959692319968	0.110133456509753	0.0600095375336279	0.0833578378803772	0.0515448210014553	0.0954158625139412	0.0741028346738104	0.0766663760887578	0.102920843071817	0.0831372379717155	0.0919911392437945	0.0914393791209561	0.0895425339400058	0.135257671709918	0.0886226156849946	0.105076810186895	0.0835025297425314	0.0540909674934719	0.0556935255516609	0.0803729552901526	0.104800941982719	0.0866319529233451	0.0833560527255955	0.0465820973335286	0.0804079719713627	0.055600780106265	0.117695517537482	0.0962250866522395	0	0.0723247812173353	0.0611289997034924	0.123565051766752	0.0535512977771934	0.0599585895883641
ZZS	0.0583266728765182	0.0624471257108458	0.0943087504012844	0.0368240338324429	0.0658555964499002	0.0383781273819573	0.0786586249764677	0.0530657565936366	0.0550324823152779	0.0791534792782961	0.0614630195458164	0.0704442757926872	0.0659548730311324	0.0672849032068565	0.112800752195546	0.0656898898225315	0.0802637196368284	0.0620883382899946	0.032910049372743	0.0365148990029756	0.060266603369065	0.0829226012354448	0.0588574678133006	0.0628721451838374	0.0324525959948984	0.0649266156691458	0.0383060007071813	0.0959880487205851	0.0787629187576658	0.0723247812173353	0	0.0392033169537522	0.0977403371067415	0.0307599228262626	0.0378606548267176
ZNH	0.0479544982728531	0.0490008945348923	0.0798851817680595	0.0271806639343631	0.0530251488479776	0.0278627383317265	0.0675185213364086	0.0420297084693529	0.0449167729309963	0.0660353251235743	0.048532556168168	0.0592984977511248	0.0541023099504868	0.0554807591535801	0.0974919603391266	0.0538345543410074	0.0700118383697354	0.0519676105095352	0.0232939716361663	0.0250528362606907	0.0477960718311178	0.0678483565935598	0.0421735774547489	0.0515158472888606	0.0228569332304598	0.0540865986789373	0.0276534746739903	0.0830158750562216	0.0667202450186042	0.0611289997034924	0.0392033169537522	0	0.0827921220657799	0.0235638944910405	0.0286944026592474
ZJN	0.10870456332701	0.119593259934448	0.152717369270912	0.0820650504557881	0.113860352059346	0.0813007217793403	0.134357591610366	0.0972169164729644	0.0995564678717314	0.132535119069253	0.107827436279541	0.118739734902314	0.119445163235986	0.116752774053827	0.174035395331792	0.115403090219425	0.136299168177405	0.107830932122952	0.0751056311842959	0.0797427037907438	0.10941262971578	0.139995711187067	0.130893788907767	0.112667066846064	0.0741417137641428	0.116024900792502	0.0803676321452308	0.160103627008171	0.132827703409354	0.123565051766752	0.0977403371067415	0.0827921220657799	0	0.0725263651321135	0.079889534709944
MMY	0.0422004736547698	0.0394774248085542	0.0717644819115015	0.000215853973392573	0.0459134482128336	0.0211970639369591	0.058657013256716	0.0121453330037726	0.012503813622157	0.0337785660120958	0.0184826774263696	0.0320843202118686	0.0262346182883531	0.0240024019679802	0.067002434930899	0.0214847944846302	0.0375426523352483	0.0219914833214053	0.00409158807635244	0.0184596738877123	0.0382345387442539	0.0608465687536642	0.0309479114165387	0.0444395937833213	0.0166413616787275	0.0459988644736328	0.0218833336334832	0.0743339527766242	0.0582858730038427	0.0535512977771934	0.0307599228262626	0.0235638944910405	0.0725263651321135	0	-0.000178995
MNB	0.0480728733871237	0.0455223894714309	0.0783888307719363	0.00673138871821074	0.0515211988350262	0.0269366238296053	0.0650059280511698	0.0145611285684546	0.0179480535609704	0.0397497023391888	0.0238312349799641	0.0371877962939101	0.0301854191695843	0.0290402687698432	0.0717380271527723	0.0313604788083077	0.0432108658116873	0.027288650090857	0.0078864848474757	0.0234749419855678	0.0457613718304903	0.0675568924005666	0.0388541933410684	0.050657857625205	0.0220888549232123	0.0527265178619202	0.0263304093214418	0.0816178914392649	0.0649936611926193	0.0599585895883641	0.0378606548267176	0.0286944026592474	0.079889534709944	-0.000178995	0
