# Supplementary material for: Spatiotemporal genomic patterns of Quercus gilva: decoupling historical isolation from contemporary environmental adaptation
Source: For Res (Fayettev). 2026 Apr 28;6:e016. doi: 10.48130/forres-0026-0016 (PMC13195491; doi:10.48130/forres-0026-0016)
Supplement: Supplementary file 1 — Supplementary data to this article can be found online. [file forres-0026-0016-S1.zip › 10.48130_forres-0026-0016-Suppl-TableS2.xlsx]

## Sheet: Table S2
Table S2 The data quality index of clean data.
	Sample	Raw reads	Raw bases	Clean reads	Clean bases	Q20_ratio	Q30_ratio	CG content	reads passed filters	reads with low quality	reads with too many N	reads too short
1	DM21511	197969396	29695409400	197802784	28540302184	0.99236	0.96714	0.37132	197802784	6	1088	165518
2	DM21514	198691790	29803768500	198531816	28805365138	0.99233	0.96681	0.37638	198531816	4	1332	158638
3	DM21581	223053582	33458037300	222856564	32150445805	0.99398	0.97286	0.36723	222856564	24	1314	195680
4	DM21582	169670964	25450644600	169564776	24867044594	0.99401	0.97279	0.37165	169564776	6	1046	105136
5	SYG07419	187008958	28051343700	186897490	27530817171	0.99237	0.96723	0.36588	186897490	6	1182	110280
6	SYG07423	195258096	29288714400	195145614	28837824898	0.99163	0.96381	0.36679	195145614	8	1164	111310
7	SYG07497	189071946	28360791900	188948452	27711728855	0.99164	0.96457	0.37894	188948452	2	1518	121974
8	SYG07500	204631230	30694684500	204479756	30009602110	0.99197	0.96512	0.36772	204479756	24	1118	150332
9	SYG00329	244284556	36642683400	244070608	35539830732	0.99201	0.96531	0.37599	244070608	8	1468	212472
10	SYG00331	173148338	25972250700	173042722	25423485146	0.99259	0.96754	0.36904	173042722	10	1128	104478
11	SYG00349	188325082	28248762300	188200790	27446477456	0.99327	0.97106	0.37303	188200790	8	1078	123206
12	SYG00358	183564726	27534708900	183439614	26730650720	0.99331	0.97075	0.37084	183439614	8	1070	124034
13	SYG07710	152514096	22877114400	152419336	22358335340	0.9926	0.96769	0.37295	152419336	8	782	93970
14	SYG07712	160782402	24117360300	160685018	23432457294	0.99278	0.96887	0.37646	160685018	12	1042	96330
15	SYG07741	185809718	27871457700	185670418	27275659827	0.99117	0.96199	0.37539	185670418	10	1066	138224
16	SYG07746	222094110	33314116500	221825664	31630444567	0.99276	0.96909	0.38589	221825664	24	1280	267142
17	SYG07587-10	220606346	33090951900	220443096	32121452536	0.99281	0.96857	0.37573	220443096	4	1342	161904
18	SYG07587-14	230187064	34528059600	230043438	33967256438	0.99149	0.96345	0.37412	230043438	0	1316	142310
19	SYG07532	164751054	24712658100	164650704	24303686058	0.99236	0.96716	0.3701	164650704	4	970	99376
20	SYG07533	182707818	27406172700	182566162	26905921023	0.99201	0.9653	0.37592	182566162	8	1072	140576
21	SYG07539	197361664	29604249600	197256430	29155573942	0.99169	0.96424	0.36915	197256430	4	1022	104208
22	SYG07546	229314764	34397214600	229169038	33632205908	0.99111	0.96211	0.36713	229169038	12	1400	144314
23	SYG7564	193985654	29097848100	193866228	28374788094	0.99222	0.96666	0.36952	193866228	6	1154	118266
24	SYG7570	242136954	36320543100	241973732	35424710288	0.99081	0.9602	0.36637	241973732	2	1444	161776
25	SYG00320-1	235526078	35328911700	235375102	34680410718	0.99135	0.96272	0.38289	235375102	12	1482	149482
26	SYG00320-2	204468650	30670297500	204334448	29969139786	0.99142	0.96289	0.3755	204334448	6	1206	132990
27	SYG00320-3	200462772	30069415800	200330292	29278785843	0.99169	0.96394	0.37119	200330292	10	1376	131094
28	SYG00320-4	219076652	32861497800	218869564	31290647232	0.99378	0.97257	0.38315	218869564	28	1358	205702
29	SYG00322	190480048	28572007200	190352202	27741916911	0.99209	0.96601	0.3768	190352202	12	1124	126710
30	ZX14347-03	249130654	37369598100	248974512	36428105381	0.9922	0.96697	0.3801	248974512	10	1734	154398
31	ZX14347-05	225561424	33834213600	225323490	33045155096	0.98906	0.95304	0.39699	225323490	10	1352	236572
32	ZX14367-02	232550876	34882631400	232274230	33395582338	0.992	0.96548	0.37422	232274230	8	1322	275316
33	ZX14367-04	225552358	33832853700	225286434	32327621603	0.99199	0.96525	0.36955	225286434	10	1378	264536
34	ZX14382-03	239001324	35850198600	238712090	34416767412	0.99288	0.96862	0.36521	238712090	24	1546	287664
35	ZX14382-01	173426056	26013908400	173334476	25528977312	0.99233	0.96642	0.36815	173334476	8	1004	90568
36	K-GU-5	169963484	25494522600	169813138	25107621022	0.98721	0.94441	0.36231	169813138	8	978	149360
37	K-GU-14	188672720	28300908000	188548446	27667223552	0.99208	0.9653	0.36732	188548446	10	1128	123136
38	K-GU-9	224522182	33678327300	224350954	32889533791	0.99063	0.9601	0.3855	224350954	4	1280	169944
39	K-GU-24	234670908	35200636200	234461768	34130457407	0.99129	0.9632	0.38549	234461768	8	1376	207756
40	K-GU-28	241083556	36162533400	240854320	35006812518	0.99149	0.964	0.38978	240854320	8	1358	227870
41	j-MY-1	231078530	34661779500	230924592	33497342884	0.99255	0.96812	0.36959	230924592	4	1576	152358
42	j-MY-21	239685228	35952784200	239433428	34328795612	0.99345	0.97041	0.36672	239433428	24	1408	250368
43	j-NB-1	255118228	38267734200	254891518	36967618141	0.99268	0.96823	0.37591	254891518	10	1596	225104
44	j-NB-26	199976712	29996506800	199854618	29150251286	0.99247	0.96737	0.36485	199854618	12	1116	120966
45	j-NB-8	199715926	29957388900	199570518	28987466925	0.99262	0.96813	0.37249	199570518	2	1186	144220
46	SYG7401	199221812	29883271800	199069366	28717447464	0.99404	0.97302	0.37468	199069366	22	1188	151236
47	SYG7405	255838366	38375754900	255663128	37352901045	0.9923	0.96705	0.38777	255663128	18	1456	173764
48	SYG7410	231334434	34700165100	231175240	33669745865	0.9926	0.96827	0.37474	231175240	6	1276	157912
49	SYG7413	212137324	31820598600	211998134	31100077322	0.99205	0.96569	0.36795	211998134	14	1396	137780
50	SYG7417	236073554	35411033100	235928260	34506324572	0.99192	0.96536	0.37268	235928260	2	1494	143798
51	SYG00421	234533688	35180053200	234386564	34152598830	0.99286	0.96938	0.36906	234386564	12	1350	145762
52	SYG00422	235251170	35287675500	235080266	34009967103	0.99344	0.97099	0.37567	235080266	16	1564	169324
53	SYG00423	192881372	28932205800	192764176	28111209406	0.99264	0.96855	0.37588	192764176	6	1182	116008
54	SYG00424	211614810	31742221500	211468024	30907892177	0.99242	0.96746	0.37941	211468024	6	1152	145628
55	SYG00425	268292324	40243848600	268131686	39075719105	0.99289	0.96947	0.37648	268131686	2	1586	159050
56	SYG00426	241684126	36252618900	241548878	35573326772	0.99169	0.96496	0.3787	241548878	4	1400	133844
57	SYG00427	234253294	35137994100	234088486	33741924171	0.99323	0.97043	0.37738	234088486	12	1392	163404
58	SYG00428	181644818	27246722700	181543784	26893259785	0.99151	0.9635	0.36714	181543784	0	1062	99972
59	SYG00429	210400358	31560053700	210273972	30973144516	0.9926	0.96761	0.37021	210273972	4	1332	125050
60	SYG00430	181761312	27264196800	181656120	26783477207	0.99211	0.96595	0.36792	181656120	8	1068	104116
61	SYG00431	187674680	28151202000	187601276	27049888045	0.99373	0.97317	0.37558	187601276	0	1120	72284
62	SYG00432	245586244	36837936600	245498444	35874652215	0.99353	0.97224	0.37394	245498444	4	1372	86424
63	SYG00433	283827666	42574149900	283711072	41325798589	0.99259	0.96858	0.3764	283711072	2	1762	114830
64	SYG00434	243841524	36576228600	243759220	36015807420	0.9922	0.96687	0.37329	243759220	0	1402	80902
65	SYG00435	211206180	31680927000	211121650	30950601858	0.99323	0.97062	0.37438	211121650	0	1224	83306
66	SYG00564-1	219142414	32871362100	219063846	32141494232	0.99415	0.97414	0.36962	219063846	2	1316	77250
67	SYG00564-2	197089486	29563422900	196998846	29135513568	0.9926	0.96818	0.36278	196998846	0	1324	89316
68	SYG00564-3	225211802	33781770300	225112068	32155264169	0.99408	0.97437	0.3714	225112068	2	1310	98422
69	SYG00564-4	260433498	39065024700	260324688	38489801328	0.9922	0.9669	0.37129	260324688	0	1538	107272
70	SYG00564-5	241254322	36188148300	241166274	35661701985	0.99129	0.96365	0.39263	241166274	0	1332	86716
71	SYG00565-1	197649166	29647374900	197575114	29076189506	0.99286	0.96945	0.37712	197575114	0	1264	72788
72	SYG00565-2	191992396	28798859400	191906016	28295139793	0.99307	0.96969	0.37094	191906016	0	1450	84930
73	SYG00565-3	201263198	30189479700	201178306	29479512182	0.99245	0.96766	0.3731	201178306	0	1106	83786
74	SYG00565-4	153993858	23099078700	153924608	22295888453	0.99433	0.97461	0.38196	153924608	0	756	68494
75	SYG00565-5	191436454	28715468100	191358578	28300250287	0.99183	0.96508	0.36832	191358578	2	1488	76386
76	SYG00566-1	197097206	29564580900	196985428	28425568089	0.99373	0.97212	0.39825	196985428	2	1358	110418
77	SYG00566-2	222547034	33382055100	222472482	32532243800	0.99243	0.96823	0.37338	222472482	0	1534	73018
78	SYG00566-3	257628628	38644294200	257513756	37664226054	0.99243	0.96824	0.3732	257513756	0	1738	113134
79	SYG00566-4	268642968	40296445200	268546344	39418375862	0.99182	0.96588	0.38287	268546344	0	1736	94888
80	SYG00566-5	238454306	35768145900	238364030	34754820665	0.99259	0.96862	0.37212	238364030	2	1482	88792
81	SYG00567-1	215646768	32347015200	215571322	31565778665	0.9931	0.97082	0.38064	215571322	2	1446	73998
82	SYG00567-2	211672406	31750860900	211592356	31135698500	0.9926	0.96851	0.38478	211592356	0	1294	78756
83	SYG00567-3	202975330	30446299500	202902362	29809986901	0.99236	0.9676	0.37954	202902362	2	1368	71598
84	SYG00567-4	215261326	32289198900	215186278	31590609532	0.99288	0.96953	0.37727	215186278	0	1316	73732
85	SYG00567-5	272908726	40936308900	272806466	39762622285	0.99255	0.96866	0.37848	272806466	2	1674	100584
86	SYG01424-1	213636068	32045410200	213569396	31446626154	0.99183	0.96607	0.37661	213569396	2	1312	65358
87	SYG01424-2	219473254	32920988100	219395588	32254918457	0.99248	0.96824	0.37849	219395588	0	1536	76130
88	SYG01424-3	234842702	35226405300	234748382	34215673295	0.99248	0.96846	0.37987	234748382	0	1594	92726
89	SYG01424-4	227586976	34138046400	227510368	33584597328	0.99262	0.96872	0.3801	227510368	0	1450	75158
90	SYG01424-5	227239694	34085954100	227152692	33036890367	0.9936	0.97231	0.38657	227152692	2	1700	85300
91	SYG01425-1	195828436	29374265400	195747682	28555725537	0.99311	0.97051	0.37694	195747682	0	1456	79298
92	SYG01425-2	245857316	36878597400	245776440	36296720889	0.99205	0.9664	0.36847	245776440	0	1554	79322
93	SYG01425-3	259904868	38985730200	259801402	38025049143	0.99206	0.96664	0.38329	259801402	0	1700	101766
94	SYG01425-4	244595030	36689254500	244493498	36215197845	0.99194	0.96591	0.36743	244493498	0	1480	100052
95	SYG01425-5	179885734	26982860100	179823822	26509486546	0.99259	0.96856	0.37258	179823822	2	1292	60618
96	SYG01426-1	210503804	31575570600	210417882	31150494108	0.99201	0.96603	0.37113	210417882	0	1198	84724
97	SYG01426-2	196498306	29474745900	196418598	28844900318	0.99222	0.96758	0.38155	196418598	0	1354	78354
98	SYG01426-3	167443680	25116552000	167361934	24804284681	0.99089	0.9614	0.37252	167361934	2	1064	80680
99	SYG01426-4	201641472	30246220800	201557562	29779772270	0.99135	0.96384	0.37813	201557562	2	1282	82626
100	SYG01426-5	187641076	28146161400	187568440	27714538639	0.99238	0.96716	0.37408	187568440	0	1522	71114
101	SYG01427-1	192902932	28935439800	192833082	28252991037	0.99297	0.97011	0.37557	192833082	2	1402	68446
102	SYG01427-2	212780854	31917128100	212706474	30839976262	0.99382	0.97354	0.37666	212706474	2	1522	72856
103	SYG01427-3	176699862	26504979300	176634594	25848742926	0.9928	0.96943	0.3755	176634594	0	1178	64090
104	SYG01427-4	199656760	29948514000	199585628	29207240847	0.9923	0.96758	0.39704	199585628	0	1464	69668
105	SYG01427-5	178364524	26754678600	178298964	25890286012	0.99422	0.97465	0.37438	178298964	4	1202	64354
106	SYG01428-1	178192984	26728947600	178127850	26242818503	0.99305	0.97007	0.37926	178127850	4	1174	63956
107	SYG01428-2	167096282	25064442300	167034454	24648207099	0.99229	0.96688	0.37185	167034454	2	1090	60736
108	SYG01428-3	196980694	29547104100	196920088	28944401889	0.99216	0.9671	0.38065	196920088	2	1690	58914
109	SYG01428-4	223385220	33507783000	223291466	32809700857	0.99205	0.96626	0.3738	223291466	2	1408	92344
110	SYG01428-5	225742968	33861445200	225665416	33086747006	0.99227	0.96764	0.3801	225665416	0	1464	76088
111	SYG01429-1	226638676	33995801400	226548798	33427977289	0.99139	0.96393	0.37393	226548798	2	1514	88362
112	SYG01429-2	208139604	31220940600	208030856	30823348758	0.99142	0.96394	0.36487	208030856	0	1510	107238
113	SYG01429-3	182289804	27343470600	182219196	26824482315	0.99312	0.97001	0.38503	182219196	2	1216	69390
114	SYG01429-4	194303240	29145486000	194227994	28686966120	0.99308	0.97013	0.38465	194227994	2	1440	73804
115	SYG01429-5	175656140	26348421000	175584556	25684737792	0.99339	0.97092	0.38077	175584556	2	1160	70422
116	SYG01430-1	224765538	33714830700	224681692	33073463793	0.99232	0.96759	0.37619	224681692	0	1626	82220
117	SYG01430-2	190825484	28623822600	190737158	28106326758	0.9925	0.96795	0.385	190737158	2	1306	87018
118	SYG01430-3	225117402	33767610300	225010184	33387567491	0.99144	0.9637	0.36926	225010184	2	1516	105700
119	SYG01430-4	217503080	32625462000	217402282	32229552409	0.9912	0.96289	0.3684	217402282	0	1418	99380
120	SYG01430-5	218913906	32837085900	218820654	32351972793	0.99198	0.96576	0.37544	218820654	0	1610	91642
121	DM22920	133196198	19979429700	133104564	19367072390	0.99234	0.96755	0.37133	133104564	0	884	90750
122	DM21497	126081876	18912281400	126030404	18480552676	0.993	0.97003	0.37685	126030404	0	842	50630
123	DM21500	141216304	21182445600	141158412	20674780604	0.99256	0.96856	0.37277	141158412	0	1334	56558
124	DM21501	118734204	17810130600	118680448	17535291213	0.99247	0.96813	0.38092	118680448	0	814	52942
125	DM21576	149997756	22499663400	149945956	21911356943	0.99325	0.97099	0.37149	149945956	0	1008	50792
126	DM21577	126116320	18917448000	126066452	18474877390	0.99226	0.96757	0.3755	126066452	2	770	49096
127	DM21578	133612148	20041822200	133551804	19534107250	0.99235	0.96764	0.37689	133551804	0	1142	59202
128	SYG07418	130812798	19621919700	130749588	19202775876	0.99197	0.96628	0.37537	130749588	2	944	62264
129	SYG07422	130770178	19615526700	130708578	19275137083	0.99267	0.9689	0.37927	130708578	2	878	60720
130	SYG07498	113258660	16988799000	113210862	16629853200	0.99335	0.97026	0.37395	113210862	0	710	47088
131	SYG07502	126957636	19043645400	126908162	18691796257	0.99224	0.96731	0.39367	126908162	0	790	48684
132	SYG07504	135379632	20306944800	135329402	19895560003	0.99286	0.96943	0.36988	135329402	0	902	49328
133	SYG00323	137165014	20574752100	137102906	20084299172	0.99266	0.96882	0.38123	137102906	2	894	61212
134	SYG00325	111591972	16738795800	111539902	16452188031	0.99252	0.96815	0.37789	111539902	0	804	51266
135	SYG00327	118481648	17772247200	118439610	17527682591	0.99227	0.96746	0.37405	118439610	2	806	41230
136	SYG00346	140759174	21113876100	140685480	20776614100	0.99175	0.96528	0.36898	140685480	0	1014	72680
137	SYG00352	111536944	16730541600	111477824	16486193795	0.99145	0.96421	0.37403	111477824	2	732	58386
138	SYG00354	120241848	18036277200	120199444	17752863378	0.99281	0.96903	0.37483	120199444	0	768	41636
139	SYG07714	153393266	23008989900	153341126	22522949050	0.99265	0.96898	0.37983	153341126	2	1070	51068
140	SYG07719	96093408	14414011200	96053434	14184175578	0.99251	0.96818	0.37384	96053434	0	828	39146
141	SYG07723	138482666	20772399900	138421252	20293629204	0.99243	0.96788	0.37391	138421252	2	980	60432
142	SYG07742	113848908	17077336200	113807738	16821945201	0.99197	0.96628	0.3788	113807738	4	746	40420
143	SYG07748	163966370	24594955500	163902346	23995255392	0.99276	0.96885	0.38412	163902346	0	1102	62922
144	SYG07750	134783008	20217451200	134714666	19806036562	0.99182	0.96565	0.37624	134714666	2	878	67462
145	SYG07587-4	133724762	20058714300	133655506	19778746898	0.99234	0.96725	0.36746	133655506	2	900	68354
146	SYG07587-8	118526092	17778913800	118478604	17539775532	0.99239	0.96748	0.37413	118478604	2	726	46760
147	SYG07587-12	135063512	20259526800	135014588	19897293530	0.99252	0.96841	0.3708	135014588	0	1006	47918
148	SYG07526	114268406	17140260900	114224040	16897193944	0.99187	0.96591	0.37602	114224040	0	824	43542
149	SYG07530	125980238	18897035700	125928514	18437104857	0.99383	0.97338	0.3662	125928514	2	900	50822
150	SYG07534	110410374	16561556100	110363196	16023226091	0.99363	0.9727	0.38015	110363196	0	770	46408
151	SYG07538	119595172	17939275800	119543246	17315221408	0.99367	0.97276	0.38067	119543246	2	750	51174
152	SYG07541	82430018	12364502700	82388488	12138317154	0.99214	0.96666	0.38371	82388488	0	554	40976
153	SYG07544	123157414	18473612100	123115238	18086093463	0.99304	0.97035	0.37541	123115238	0	894	41282
154	SYG07567	142994818	21449222700	142931792	20831546086	0.99333	0.9705	0.37664	142931792	2	830	62194
155	SYG07572	132947142	19942071300	132903608	19454674446	0.9928	0.96972	0.3738	132903608	0	888	42646
156	SYG07575	143804690	21570703500	143724056	20633110446	0.99383	0.97293	0.37663	143724056	0	920	79714
157	ZX14347-01	124278148	18641722200	124216472	18341169845	0.99173	0.96462	0.36785	124216472	0	918	60758
158	ZX14347-02	136766068	20514910200	136705180	20232218320	0.99264	0.96809	0.37945	136705180	2	852	60034
159	ZX14347-04	118177554	17726633100	118126456	17506731582	0.99099	0.96191	0.36679	118126456	0	856	50242
160	ZX14367-01	125767614	18865142100	125691150	18306119021	0.99284	0.96944	0.3755	125691150	2	956	75506
161	ZX14367-03	104507192	15676078800	104451080	15333285914	0.99175	0.96442	0.36622	104451080	2	698	55412
162	ZX14367-05	134947274	20242091100	134854316	19482201139	0.99337	0.97148	0.37764	134854316	2	942	92014
163	ZX14382-02	134680194	20202029100	134590628	19555626992	0.99222	0.9669	0.37333	134590628	2	866	88698
164	ZX14382-04	117379860	17606979000	117301874	16996587586	0.99317	0.97013	0.36976	117301874	2	704	77280
165	j-MY-05	100840576	15126086400	100791332	14918216603	0.99146	0.96371	0.37021	100791332	0	640	48604
166	j-MY-10	105405536	15810830400	105361438	15529941304	0.9907	0.9609	0.36827	105361438	4	734	43360
167	j-MY-15	121303308	18195496200	121245580	17942027002	0.99177	0.96559	0.37114	121245580	0	1004	56724
168	j-NB-05	55712110	8356816500	55680302	8118630196	0.99269	0.96842	0.37144	55680302	0	352	31456
169	j-NB-10	135857620	20378643000	135784516	20081443269	0.99033	0.95856	0.3644	135784516	0	896	72208
170	DM22921	190208912	28531336800	190027236	27721234447	0.99159	0.96475	0.36584	190027236	22	1254	180400
171	DM22922	245202094	36780314100	244642722	35071561190	0.99108	0.96216	0.36901	244642722	82	1668	557622
