# Supplementary material for: Spatiotemporal genomic patterns of Quercus gilva: decoupling historical isolation from contemporary environmental adaptation
Source: For Res (Fayettev). 2026 Apr 28;6:e016. doi: 10.48130/forres-0026-0016 (PMC13195491; doi:10.48130/forres-0026-0016)
Supplement: Supplementary file 1 — Supplementary data to this article can be found online. [file forres-0026-0016-S1.zip › 10.48130_forres-0026-0016-Suppl-TableS3.xlsx]

## Sheet: Table S3
Table S3 Population genetic statistics comparing China and Japan–Korea group
China VS Japan–Korea
CHROM	AVG_DXY	AVG_PI	AVG_FST	Tajima_D	AVG_Tajima_D	MAX_Tajima_D	MIN_Tajima_D
1	0.064362	0.014858	0.027677		-0.898137	1.0435	-2.03277
2	0.062164	0.015659	0.020765		-1.04764	0.564843	-2.10291
3	0.065454	0.016988	0.023891		-1.04785	0.951148	-2.29904
4	0.0593	0.01209	0.033005		-0.814441	0.779936	-1.97842
5	0.06436	0.015632	0.023994		-0.970422	0	-2.63751
6	0.061548	0.014374	0.028129		-0.958936	0.507883	-2.21536
7	0.059625	0.012899	0.028564		-0.882503	0.852611	-2.19728
8	0.053502	0.011077	0.04227		-0.989401	0.660984	-2.13587
9	0.056728	0.011435	0.035891		-0.909467	1.10672	-2.28353
10	0.058257	0.012085	0.025304		-0.880078	1.07872	-2.16524
11	0.064249	0.01509	0.025137		-0.909337	1.07691	-2.12702
12	0.062572	0.013847	0.029617		-0.868002	1.19272	-2.02489
AVERAGE	0.061352	0.013836	0.027616		-0.931351	0.817998	-2.18332
Genome-wide nucleotide diversity (π) across populations of Q. gilva
Population	group	Mean	Min	Max
	China	0.01413	5.7e-05	0.043432
	Japan–Korea	0.013983	0.000234	0.04572
	Overall	0.014111	5.7e-05	0.04572
FCT	China	0.013874	0.000371	0.037573
FJO	China	0.013632	0.000108	0.037775
FMQ	China	0.014139	0.000689	0.042873
FNP	China	0.013261	0.000478	0.036874
FZR	China	0.013402	0.000369	0.041618
GCS	China	0.013918	9.2e-05	0.036916
GJK	China	0.013395	0.000112	0.042181
GLP	China	0.015254	0.001038	0.04136
HCN	China	0.015266	0.001277	0.04226
HPJ	China	0.013125	0.000882	0.037383
HSZ	China	0.014118	0.000113	0.039451
HXS	China	0.013828	0.000273	0.039238
HXX	China	0.015418	0.0004	0.042738
HYL	China	0.014286	0.000262	0.036835
JAS	Japan–Korea	0.014678	0.000575	0.043232
JFK	Japan–Korea	0.013147	0.000983	0.040991
JGU	Japan–Korea	0.015208	0.000447	0.043003
JKA	Japan–Korea	0.014328	0.00046	0.038152
JKN	Japan–Korea	0.011792	0.000392	0.034608
JKT	Japan–Korea	0.014182	0.000468	0.04129
JMF	Japan–Korea	0.013573	0.000759	0.042968
JNK	Japan–Korea	0.014156	0.00066	0.041794
JSK	Japan–Korea	0.013417	0.00041	0.038948
JSY	Japan–Korea	0.014299	0.000691	0.042916
JWH	Japan–Korea	0.013993	0.00123	0.041666
JWK	Japan–Korea	0.014076	0.001792	0.04572
JWY	China	0.012202	0.000521	0.033778
MMY	Japan–Korea	0.015272	0.000234	0.041559
MNB	Japan–Korea	0.015036	0.000686	0.044626
TCZ	China	0.015777	0.001333	0.043345
THJ	China	0.015944	0.000591	0.043432
TNS	China	0.014584	0.000391	0.042405
ZJN	China	0.011995	5.7e-05	0.034008
ZNH	China	0.014928	0.000352	0.04259
ZZS	China	0.014375	0.000423	0.039197
Tajima_D
	China_Tajima_D	Japan–Korea_Tajima_D
1	-1.1321	-0.6642
2	-1.2474	-0.8479
3	-1.2255	-0.8702
4	-1.075	-0.5539
5	-1.1744	-0.7664
6	-1.1749	-0.743
7	-1.1214	-0.6436
8	-1.2346	-0.7442
9	-1.1629	-0.656
10	-1.107	-0.6532
11	-1.1199	-0.6988
12	-1.1146	-0.6214
AVERAGE	-1.1575	-0.7052
