# Supplementary material for: Spatiotemporal genomic patterns of Quercus gilva: decoupling historical isolation from contemporary environmental adaptation
Source: For Res (Fayettev). 2026 Apr 28;6:e016. doi: 10.48130/forres-0026-0016 (PMC13195491; doi:10.48130/forres-0026-0016)
Supplement: Supplementary file 1 — Supplementary data to this article can be found online. [file forres-0026-0016-S1.zip › 10.48130_forres-0026-0016-Suppl-TableS4.xlsx]

## Sheet: Table S4
Table S4 Linkage disequilibrium decay
China group
#Dist	Mean_r^2	Mean_D'	Sum_r^2	Sum_D'	NumberPairs
100	0.208619400614419	NA	1.71749e+07	NA	82326238
5000	0.138246103141987	NA	328955799.216499	NA	2379494190
10000	0.107488218966671	NA	230144367.190001	NA	2141112481
15000	0.092106199400777	NA	1.89013e+08	NA	2052124900
20000	0.0822918386212513	NA	1.65954e+08	NA	2016650165
25000	0.0750528020127222	NA	1.49557e+08	NA	1992692041
30000	0.0693490289937013	NA	136923602.260201	NA	1974412681
35000	0.0646910651364495	NA	1.26703e+08	NA	1958580632
40000	0.0609461823545777	NA	1.18508e+08	NA	1944477624
45000	0.058021977312166	NA	1.12222e+08	NA	1934123021
50000	0.0555930117207119	NA	1.06985e+08	NA	1924431315
55000	0.0534378919360169	NA	1.0239e+08	NA	1916052602
60000	0.0514411532538393	NA	9.79811e+07	NA	1904722018
65000	0.0498479862211691	NA	94606987.0427004	NA	1897909910
70000	0.0484058707187594	NA	91492121.5432003	NA	1890103828
75000	0.0471179996762364	NA	88783878.9238001	NA	1884287948
80000	0.0459008230090392	NA	86127609.3097999	NA	1876384859
85000	0.0448518561142153	NA	83848213.7406002	NA	1869448023
90000	0.0439335209442233	NA	8.19274e+07	NA	1864803619
95000	0.0431443127604528	NA	80196232.3028001	NA	1858790352
100000	0.0424037031233444	NA	78567144.9531001	NA	1852836879
105000	0.0416747159657871	NA	77066969.5415998	NA	1849250025
110000	0.0409188434861038	NA	75433862.9243001	NA	1843499388
115000	0.0403342802891409	NA	74136772.2122999	NA	1838058636
120000	0.0398128509132947	NA	73036385.5212001	NA	1834492729
125000	0.0393338898804237	NA	72022869.1499998	NA	1831063985
130000	0.0388290250019393	NA	70948335.6963997	NA	1827198486
135000	0.0382847057713393	NA	69870056.3694998	NA	1825012233
140000	0.0378297061646721	NA	68962200.9047997	NA	1822964223
145000	0.0374034818094753	NA	68184115.5139001	NA	1822934984
150000	0.0370355931973495	NA	67325501.0431999	NA	1817859395
155000	0.0366967617279653	NA	6.65337e+07	NA	1813067629
160000	0.0363627794846619	NA	65827878.4930998	NA	1810309317
165000	0.0360395434730969	NA	65166905.6989999	NA	1808205638
170000	0.0356893170012614	NA	6.4573e+07	NA	1809308788
175000	0.0353824853913062	NA	63866348.9595001	NA	1805027212
180000	0.0351276135634499	NA	63273084.5229001	NA	1801234929
185000	0.0349539692500923	NA	6.2944e+07	NA	1800768466
190000	0.0347356762840528	NA	62655974.0733999	NA	1803793125
195000	0.0344635693031073	NA	62062677.3248999	NA	1800819781
200000	0.0341653046721048	NA	61340457.3297001	NA	1795402029
205000	0.0339435835831156	NA	60859734.0515998	NA	1792967260
210000	0.033713847024948	NA	60315695.2448001	NA	1789048138
215000	0.0335280481752886	NA	59983568.7986999	NA	1789056389
220000	0.0333534713267086	NA	5.96281e+07	NA	1787764325
225000	0.033158016877827	NA	59242647.8179999	NA	1786676448
230000	0.0329802154341112	NA	58762626.2522999	NA	1781753863
235000	0.0328188898838858	NA	58418647.9755001	NA	1780031201
240000	0.032720642042632	NA	58222094.2784001	NA	1779368944
245000	0.0325845089131535	NA	57960333.9834001	NA	1778769603
250000	0.0324009251754961	NA	5.75046e+07	NA	1774784035
255000	0.0322595978937964	NA	57169684.8667001	NA	1772175991
260000	0.0321258113542671	NA	56897535.7917001	NA	1771084788
265000	0.0320432599318634	NA	5.66992e+07	NA	1769458069
270000	0.031930035124985	NA	56419573.5276001	NA	1766974991
275000	0.0317997444177532	NA	56131032.3432998	NA	1765140990
280000	0.0316816175040546	NA	55960161.3484001	NA	1766329050
285000	0.0315891854126063	NA	55797562.2023999	NA	1766350144
290000	0.0314779425515709	NA	55600904.5160999	NA	1766344939
295000	0.031378117428408	NA	55440703.5020002	NA	1766858819
300000	0.0312696316976836	NA	55262090.4849998	NA	1767276667
305000	0.0313195968724126	NA	11083.5	NA	353883
Japan–Korea group
#Dist	Mean_r^2	Mean_D'	Sum_r^2	Sum_D'	NumberPairs
100	0.231566905226524	NA	1.75099e+07	NA	75614985
5000	0.158318927000781	NA	337332316.229001	NA	2130713760
10000	0.126837659065239	NA	2.43849e+08	NA	1922532159
15000	0.111471645394543	NA	2.05762e+08	NA	1845870999
20000	0.101734651853666	NA	184546670.060301	NA	1814000114
25000	0.0945238704059356	NA	1.69392e+08	NA	1792053127
30000	0.0888669151295767	NA	1.57796e+08	NA	1775639002
35000	0.0842659435514558	NA	148438971.922901	NA	1761553549
40000	0.0804139554335458	NA	1.40595e+08	NA	1748384421
45000	0.0774078242523146	NA	1.34566e+08	NA	1738404138
50000	0.0749066740737332	NA	1.29557e+08	NA	1729575408
55000	0.0725815348712204	NA	1.2497e+08	NA	1721784385
60000	0.0705055898825387	NA	1.2064e+08	NA	1711065024
65000	0.0689044151517812	NA	1.1748e+08	NA	1704965259
70000	0.0673545169702129	NA	1.14331e+08	NA	1697451818
75000	0.0660143399902838	NA	1.117e+08	NA	1692063908
80000	0.0647692365732722	NA	1.09149e+08	NA	1685194444
85000	0.0636095758813633	NA	1.06795e+08	NA	1678917615
90000	0.062585802892017	NA	1.048e+08	NA	1674500844
95000	0.0616668425165752	NA	1.02902e+08	NA	1668673032
100000	0.0608914472660901	NA	1.01251e+08	NA	1662806858
105000	0.0601364232926071	NA	99804394.9436999	NA	1659633039
110000	0.0593365958895472	NA	98194568.8403002	NA	1654873647
115000	0.0586284624388177	NA	96730841.8607998	NA	1649895594
120000	0.0579495527660619	NA	95426386.8307001	NA	1646714811
125000	0.0573676813583919	NA	9.42891e+07	NA	1643592885
130000	0.0568276760392558	NA	93200169.9645002	NA	1640048942
135000	0.0562593148597193	NA	9.2165e+07	NA	1638216861
140000	0.0557022916552666	NA	9.11239e+07	NA	1635909447
145000	0.055202461381926	NA	90309102.2436997	NA	1635961513
150000	0.0547669023094736	NA	89341462.0950999	NA	1631303914
155000	0.0543531438749532	NA	8.84465e+07	NA	1627256356
160000	0.0540145578660619	NA	87775486.6536001	NA	1625033882
165000	0.0536234463728785	NA	87035221.5754998	NA	1623081459
170000	0.053163463614908	NA	86347145.4457002	NA	1624182090
175000	0.0528255922226947	NA	8.55922e+07	NA	1620278121
180000	0.0525259420711051	NA	84918497.8812001	NA	1616696332
185000	0.0522775872366483	NA	84484117.5532002	NA	1616067650
190000	0.0519744229372713	NA	84135345.1335001	NA	1618783632
195000	0.0516220764764766	NA	83433262.1288999	NA	1616232198
200000	0.0513172051169568	NA	8.26899e+07	NA	1611347663
205000	0.0510349135339692	NA	82126703.8976001	NA	1609225885
210000	0.0507671406997787	NA	81503324.9840001	NA	1605434615
215000	0.0505290878197333	NA	81126326.7911998	NA	1605537133
220000	0.0502965862446919	NA	80693806.5627998	NA	1604359512
225000	0.0500225746699275	NA	80189431.9101998	NA	1603064865
230000	0.0498196776395014	NA	79660753.1941997	NA	1598981707
235000	0.0496264071102788	NA	79251802.1740998	NA	1596968364
240000	0.0494710430613812	NA	7.89544e+07	NA	1595971263
245000	0.0492887338947065	NA	78648172.3710998	NA	1595662257
250000	0.0490494229772704	NA	78096262.5960001	NA	1592195338
255000	0.0488858309516768	NA	77734627.2592004	NA	1590125927
260000	0.0487125886560081	NA	77425795.7095001	NA	1589441207
265000	0.0485526923263721	NA	77090283.8844999	NA	1587765378
270000	0.0484078329587593	NA	76751753.1095999	NA	1585523425
275000	0.0482480796047907	NA	76409693.7042997	NA	1583683627
280000	0.0480911672562056	NA	76232670.2613999	NA	1585169889
285000	0.0479048303943231	NA	75949748.5933002	NA	1585429861
290000	0.0477261026039907	NA	75652544.9750999	NA	1585139805
295000	0.0475619761948656	NA	7.54123e+07	NA	1585558365
300000	0.0474026053392491	NA	75170247.6935999	NA	1585783042
305000	0.0474395884996412	NA	15074.6	NA	317764
