# Supplementary material for: Spatiotemporal genomic patterns of Quercus gilva: decoupling historical isolation from contemporary environmental adaptation
Source: For Res (Fayettev). 2026 Apr 28;6:e016. doi: 10.48130/forres-0026-0016 (PMC13195491; doi:10.48130/forres-0026-0016)
Supplement: Supplementary file 1 — Supplementary data to this article can be found online. [file forres-0026-0016-S1.zip › 10.48130_forres-0026-0016-Suppl-TableS5.xlsx]

## Sheet: Table S5
Table S5 Genomic inbreeding analysis (FROH) of Q.gilva.
Population	N_Individuals	Mean_F_ROH	SD_F_ROH	Median_F_ROH	Min_F_ROH	Max_F_ROH	Mean_Total_ROH_Mb	Mean_NSeg	SE_F_ROH
JWY	5	0.190994790927816	0.0126392617181295	0.193752092856649	0.174939810363118	0.208356673598374	170.9	10460.8	0.00565244967742967
JKN	5	0.182932320282962	0.0159414923625983	0.184685138192001	0.16513972094437	0.202345192131452	163.686	10161.6	0.00712925211711272
HPJ	5	0.169868663625005	0.0157210587922044	0.16290790676154	0.154644494609389	0.187138233901221	151.996	9551.6	0.00703067122752797
JWH	5	0.164023925611302	0.012284776571544	0.15996307432701	0.150028874892269	0.18311381583794	146.767	9244.6	0.00549391910047382
ZNH	5	0.162521446398785	0.0194137908375025	0.163787444949766	0.133318766899441	0.187282402168414	145.422	9188.4	0.00868211120272363
JMF	5	0.160782710041425	0.00596140002127123	0.157375868601796	0.155975536518127	0.167844272933579	143.866	9128.6	0.00266601913772623
JNK	5	0.159618411585906	0.0147895043035337	0.158168235279626	0.14364970846483	0.183534027221387	142.825	9050.4	0.00661406739524541
FJO	4	0.158278037855221	0.00742770255749858	0.157208789873537	0.150968762587692	0.167725809086118	141.625	9039.75	0.00371385127874929
MMY	5	0.155946255831302	0.020346240799518	0.156220287297316	0.12655738692642	0.177075512367819	139.539	8854	0.00909911550286036
JWK	5	0.153508582773921	0.0285844578936494	0.150322799343988	0.118007873406815	0.197883798932724	137.358	8739	0.0127833581900361
FNP	5	0.153418282029819	0.019923996833308	0.144302377209333	0.137133079270998	0.183658078986182	137.277	8748.8	0.00891028226055344
JSY	5	0.152366412471041	0.0107822618757825	0.155278164434959	0.139316837364763	0.16506707801904	136.336	8707.4	0.00482197410109079
ZJN	4	0.151573934034864	0.0230632714997867	0.150270272921057	0.130892493193419	0.174862697103921	135.626	8725.25	0.0115316357498933
JAS	5	0.150411982504624	0.00709917473399943	0.151361034384474	0.140965272978021	0.159566332196361	134.587	8648.4	0.00317484745787434
GJK	5	0.149071329378073	0.0232270505709102	0.137405769636852	0.131047837295279	0.18845586480836	133.387	8534	0.0103874527986761
MNB	5	0.148200955374273	0.0106832196080475	0.147128745796403	0.133508756088765	0.159440045264634	132.608	8515.8	0.00477768105243059
FZR	3	0.148186724811465	0.0147063315115282	0.140804340958828	0.138633993866662	0.165121839608905	132.596	8518	0.00849070445697268
JSK	5	0.147004246998222	0.0110636544688429	0.1435670072883	0.139471063883156	0.166157839482457	131.538	8437	0.00494781669438042
HXX	5	0.14567365212287	0.0117559760519592	0.147070631456139	0.133257299808777	0.162527928382891	130.347	8414.8	0.00525743231880808
JKT	5	0.145282944942941	0.00964653463125371	0.143664237049896	0.136323948841168	0.158961719540923	129.997	8308.2	0.00431406143655783
JFK	5	0.145147717343481	0.00228695135586163	0.145195326399159	0.142239318129962	0.148441906369675	129.876	8376.6	0.00102275573858838
JGU	5	0.144959963321089	0.00863013223675914	0.141935335427043	0.135787508777193	0.155221167678162	129.708	8367.6	0.00385951246724115
TCZ	5	0.143785383097677	0.018427599126982	0.135796449444926	0.126426629660826	0.173099150393603	128.657	8340.2	0.00824107286200952
FCT	5	0.143275094486821	0.016066817338771	0.14538978592235	0.12647468574989	0.167444178052531	128.201	8293.6	0.00718529915031282
TNS	5	0.142609238257411	0.00871311254728545	0.138580349860264	0.134724686900442	0.15252443877322	127.605	8232.2	0.00389662239026732
ZZS	5	0.138759453786624	0.0213545908297327	0.147138804047602	0.109998487976625	0.158751613849199	124.16	8019.6	0.00955006334539517
JKA	5	0.13687491749021	0.0129420559209286	0.138956975488513	0.123926595446008	0.153788425673962	122.474	8006.2	0.00578786336156
FMQ	5	0.135046550938827	0.031621438621246	0.145274674825288	0.0815847106463641	0.164293710260143	120.838	7786.4	0.0141415372606886
HXS	5	0.134913334989607	0.00676827598258126	0.133261770142643	0.12806612460635	0.145189738481826	120.719	7923.8	0.00302686503750618
HCN	5	0.133975011911037	0.00574981381715809	0.132519694720811	0.127459276783978	0.142744465856872	119.879	7893.8	0.00257139491062661
GLP	5	0.13362945510316	0.00700610307551865	0.136042317807581	0.122160813568756	0.140806576125761	119.57	7860.6	0.00313322454684601
THJ	5	0.130610191609752	0.00501355264910897	0.129239587246296	0.124701080788372	0.136017730971316	116.868	7698.2	0.00224212890643636
HYL	5	0.128545120880141	0.0056967205817812	0.12596618527258	0.1233845674647	0.134953791511098	115.021	7542.6	0.00254765089393698
GCS	5	0.119687735467153	0.0123485353522104	0.114900991369625	0.106470612247561	0.136867094405943	107.095	7000.4	0.00552243289402036
HSZ	5	0.118890294960385	0.0233927533064141	0.123143169435911	0.0826194811781029	0.144456603727726	106.382	6997	0.010461557314805
Population	N_Individuals	Mean_F_ROH	SD_F_ROH	Median_F_ROH	Min_F_ROH	Max_F_ROH	Mean_Total_ROH_Mb	Mean_NSeg	SE_F_ROH	F_ROH_percent	CI_lower	CI_upper
China	101	0.144161813978708	0.0222876624116554	0.13766057866724	0.0815847106463641	0.208356673598374	128.994225742574	8307.40594059406	0.00221770529824424	14.4161813978708	0.13981511159415	0.148508516363267
Japan–Korea	70	0.153361524755193	0.0164800086691095	0.152106462556706	0.118007873406815	0.202345192131452	137.226014285714	8753.24285714286	0.00196973778433985	15.3361524755193	0.149500838697887	0.157222210812499
