# Supplementary material for: Spatiotemporal genomic patterns of Quercus gilva: decoupling historical isolation from contemporary environmental adaptation
Source: For Res (Fayettev). 2026 Apr 28;6:e016. doi: 10.48130/forres-0026-0016 (PMC13195491; doi:10.48130/forres-0026-0016)
Supplement: Supplementary file 1 — Supplementary data to this article can be found online. [file forres-0026-0016-S1.zip › 10.48130_forres-0026-0016-Suppl-TableS6.xlsx]

## Sheet: Table S6
Table S6 Analysis of variance and standard error for migration events 1–10 using Treemix software.
Number of migration events	Standard error	Variance explained
1	5.981E−05	0.9812
2	5.981E−05	0.9827
3	5.981E−05	0.9838
4	5.981E−05	0.9845
5	5.981E−05	0.9862
6	5.981E−05	0.9842
7	5.981E−05	0.986
8	5.981E−05	0.987
9	5.981E−05	0.9872
10	5.981E−05	0.9877
Note:The standard error represents the standard error for all entries in the covariance matrix estimated from the data. The variance explained represents the proportion of the variance in relatedness between populations explained by the model
