# Supplementary material for: Spatiotemporal genomic patterns of Quercus gilva: decoupling historical isolation from contemporary environmental adaptation
Source: For Res (Fayettev). 2026 Apr 28;6:e016. doi: 10.48130/forres-0026-0016 (PMC13195491; doi:10.48130/forres-0026-0016)
Supplement: Supplementary file 1 — Supplementary data to this article can be found online. [file forres-0026-0016-S1.zip › 10.48130_forres-0026-0016-Suppl-TableS7.xlsx]

## Sheet: Table S7
Table S7 Migration weights among species
migration weight	population
0.449028	JSK:0.023806 JNK:0.0687616
0.447058	(TNS:0.0188849,THJ:0.0123733):0.00380574 TCZ:0.0455051
0.0861859	FJO:0.0253247 JMF:0.0253451
0.130119	THJ:0.0123733 GCS:0.0375919
0.039166	JSK:0.023806 (FJO:0.0253247,FNP:0.0278743):0.000247042
0.0455802	JSK:0.023806 JKT:0.0206753
0.0360223	JWK:0.0223741 ZZS:0.0202717
0.263983	JGU:0.0142121 (JKA:0.0176558,JWK:0.0223741):0.000910529
