# Supplementary material for: Spatiotemporal genomic patterns of Quercus gilva: decoupling historical isolation from contemporary environmental adaptation
Source: For Res (Fayettev). 2026 Apr 28;6:e016. doi: 10.48130/forres-0026-0016 (PMC13195491; doi:10.48130/forres-0026-0016)
Supplement: Supplementary file 1 — Supplementary data to this article can be found online. [file forres-0026-0016-S1.zip › 10.48130_forres-0026-0016-Suppl-TableS8.xlsx]

## Sheet: Table S8
Table S8 Dsuite analysis revealed
P1	P2	P3	Dstatistic	Z-score	p-value	f4-ratio	BBAA	ABBA	BABA
FCT	FMQ	FJO	0.0075477	1.67414	0.0941032	0.0108472	29690.1	29851.9	29404.6
FNP	FJO	FCT	0.00277969	0.608958	0.542553	0.00429569	32026.6	32197.1	32018.6
FZR	FCT	FJO	0.00462282	1.04058	0.29807	0.0067391	32629.8	33141	32836
FCT	FJO	GCS	0.0029642	0.588239	0.556372	0.00457177	34796.8	30833	30650.8
FCT	FJO	GJK	0.00387238	0.73127	0.464614	0.00586615	30990	30233.8	30000.5
FCT	FJO	GLP	0.000283015	0.0554545	0.955776	0.000442408	33090	32251.2	32233
HCN	FJO	FCT	0.00209391	0.364059	0.715814	0.00324035	31848	32244	32109.2
HPJ	FJO	FCT	0.0118539	2.14777	0.0317318	0.0181133	32626.5	33248	32469
HSZ	FJO	FCT	0.0188008	3.05572	0.00224525	0.0284619	32520	33529.5	32292
HXS	FJO	FCT	0.00766713	1.581	0.113877	0.0117584	32812.1	33168.9	32664.1
HXX	FJO	FCT	0.00899378	1.83285	0.0668247	0.0137035	32674.8	33137.5	32546.8
HYL	FJO	FCT	0.00396873	0.683665	0.494187	0.00599329	28077.6	28016.4	27794.9
FCT	JAS	FJO	0.00652626	1.63858	0.101301	0.00947233	29965.1	30305.6	29912.6
JFK	FCT	FJO	0.0026969	0.594717	0.552033	0.00391204	31877.8	31416.8	31247.8
JGU	FCT	FJO	0.000948228	0.170107	0.864926	0.0013871	32481.9	32591.6	32529.9
JKA	FCT	FJO	0.00574827	1.22137	0.221946	0.0083766	32310.6	32324.9	31955.4
FCT	JKN	FJO	0.0136076	2.36218	0.0181678	0.0200213	31213	32179	31315
FCT	JKT	FJO	0.00873571	2.1438	0.0320488	0.012807	30552.8	31206.5	30666
FCT	JMF	FJO	0.00800096	1.68568	0.0918573	0.011726	31168	31638	31135.8
JNK	FCT	FJO	0.00541627	1.21581	0.224059	0.00790785	32438.6	32577.9	32226.9
JSK	FCT	FJO	0.00287397	0.406501	0.684374	0.0042486	32509.8	33106.8	32917
FCT	JSY	FJO	0.00718845	1.4257	0.153956	0.0103397	29095	28740.5	28330.2
JWH	FCT	FJO	0.00109704	0.233555	0.81533	0.00160475	31292.5	31482.8	31413.8
JWK	FCT	FJO	0.00956739	2.47031	0.0134998	0.0139268	30789.4	31353.1	30758.9
JWY	FJO	FCT	0.00234916	0.324841	0.745302	0.00358008	31221.1	30507.9	30364.9
FCT	MMY	FJO	0.00563168	1.35649	0.174945	0.00816061	32339.5	32209	31848.2
FCT	MNB	FJO	0.00728766	1.90265	0.0570868	0.0105153	30998.9	31427.4	30972.6
TCZ	FCT	FJO	0.0179642	3.37201	0.000746204	0.0257901	31826	33015.2	31850
THJ	FCT	FJO	0.0188312	3.97671	6.98749e-05	0.0267692	30216.8	31109.5	29959.5
TNS	FCT	FJO	0.013642	3.22798	0.00124668	0.0195412	29914.2	30928.8	30096.2
FCT	ZJN	FJO	0.000122316	0.0249807	0.98007	0.000179212	32549.1	32706.1	32698.1
FCT	ZNH	FJO	0.00516154	0.95601	0.339067	0.00754786	31668.8	32278.2	31946.8
FCT	ZZS	FJO	0.00326419	0.67817	0.497664	0.00475759	32837	32887	32673
FCT	FMQ	FNP	0.00977258	2.257	0.0240083	0.0142426	29684.1	29887.4	29308.9
FCT	FMQ	FZR	0.0142783	3.23741	0.00120619	0.0218207	30272.8	30465.8	29608
FCT	FMQ	GCS	0.0106149	2.62431	0.00868247	0.0161338	32015.2	28443.2	27845.8
FCT	FMQ	GJK	0.0143114	4.51117	6.44725e-06	0.0214641	28597.1	28332.1	27532.6
FCT	FMQ	GLP	0.0091889	3.47235	0.000515931	0.0141641	30379.9	29914.1	29369.4
FCT	FMQ	HCN	0.00760841	2.80926	0.00496556	0.0116459	29575.2	29714.8	29266
FCT	FMQ	HPJ	0.010287	3.02145	0.00251563	0.0147942	30453.5	30089.2	29476.5
FCT	FMQ	HSZ	0.00820989	2.34463	0.0190462	0.0125915	30933.5	30041	29551.8
FCT	FMQ	HXS	0.0100107	2.74272	0.00609321	0.0154645	30491.9	30331.1	29729.9
FCT	FMQ	HXX	0.0160493	5.23841	1.61966e-07	0.0244313	30306.1	30403.6	29443.1
FCT	FMQ	HYL	0.00815016	1.62324	0.104537	0.0123965	26230.9	26177.4	25754.1
FCT	FMQ	JAS	0.0105738	2.32766	0.0199302	0.0143446	27737.6	28182.1	27592.4
FCT	FMQ	JFK	0.00859318	2.02556	0.0428101	0.0121891	28917.9	29474.9	28972.6
FCT	FMQ	JGU	0.0134505	2.76626	0.00567028	0.0189048	29844.1	30298.9	29494.6
FCT	FMQ	JKA	0.00244208	0.475811	0.634209	0.00338043	29735.9	29657.6	29513.1
FCT	FMQ	JKN	0.00901674	1.85623	0.0634209	0.0116233	29197.2	29403	28877.5
FCT	FMQ	JKT	0.0153082	2.9667	0.00301018	0.0215623	28554.9	29033.6	28158.1
FCT	FMQ	JMF	0.0113889	1.75991	0.0784234	0.0155062	28780.6	29205.6	28547.9
FMQ	FCT	JNK	0.00055137	0.131739	0.895191	0.000752541	30088.4	29715.1	29682.4
FCT	FMQ	JSK	0.0119707	2.66606	0.00767469	0.0163641	30584.9	30454.6	29734.1
FCT	FMQ	JSY	0.0103795	2.32998	0.0198073	0.0138311	26310.2	27256.2	26696.2
FCT	FMQ	JWH	0.0142511	2.98176	0.00286598	0.019228	29024.6	29384.4	28558.6
FCT	FMQ	JWK	0.00908571	1.82922	0.0673664	0.0129517	28732.9	28432.1	27920.1
FCT	FMQ	JWY	0.0192572	3.20544	0.00134858	0.0249748	28283.1	28905.6	27813.4
FCT	FMQ	MMY	0.00511566	0.995457	0.319514	0.00722238	29368.5	29889.2	29585
FCT	FMQ	MNB	0.0144626	3.28582	0.00101687	0.0210604	28382.1	28925.6	28100.9
FCT	FMQ	TCZ	0.00327936	0.722977	0.469694	0.00487817	30477.2	29293.5	29102
FCT	FMQ	THJ	0.00703903	1.35764	0.17458	0.0104991	28766.2	28040.8	27648.8
FCT	FMQ	TNS	0.00629928	1.39642	0.162589	0.00914027	28665	27936	27586.2
FCT	ZJN	FMQ	0.00605111	1.15442	0.248328	0.00903488	29628.9	30404.6	30038.9
FCT	FMQ	ZNH	0.0191581	3.97523	7.03127e-05	0.0272412	29352.6	29989.9	28862.4
FCT	FMQ	ZZS	0.0156307	3.85857	0.00011405	0.0238825	29911.8	30766.5	29819.5
FZR	FCT	FNP	0.00541787	1.28431	0.199033	0.00796848	32776.2	33032.2	32676.2
FNP	FCT	GCS	0.00560522	1.20664	0.227569	0.00861864	34893.9	30947.4	30602.4
FNP	FCT	GJK	0.00585162	1.31674	0.187926	0.00882355	30992.4	30253.1	29901.1
FCT	FNP	GLP	0.00064237	0.135306	0.89237	0.00100966	32886.8	32323	32281.5
FNP	HCN	FCT	0.00157129	0.386948	0.698795	0.00243738	31952.9	32189.6	32088.6
HPJ	FNP	FCT	0.00709233	1.65756	0.0974067	0.0109179	32603.4	33103.1	32636.9
HSZ	FNP	FCT	0.0146369	4.45933	8.2215e-06	0.0224185	32330.5	33603	32633.5
HXS	FNP	FCT	0.0036945	0.74248	0.457796	0.00570535	32657.4	33076.1	32832.6
HXX	FNP	FCT	0.00587469	1.29955	0.193755	0.00901384	32333.6	33088.6	32702.1
FNP	HYL	FCT	0.000519142	0.108143	0.913882	0.000800874	27702.5	28427	28397.5
FCT	JAS	FNP	0.00849915	1.56563	0.117435	0.0125264	30078.2	30347	29835.5
JFK	FCT	FNP	0.000847045	0.16051	0.872479	0.00124904	31926	31311.8	31258.8
FCT	JGU	FNP	0.00336791	0.769679	0.441491	0.00499989	32547.5	32622.2	32403.2
JKA	FCT	FNP	0.00429744	1.14885	0.250619	0.00635297	32432.9	32250.1	31974.1
JKN	FCT	FNP	0.00212494	0.496945	0.619228	0.00314425	31773.6	31597.4	31463.4
FCT	JKT	FNP	0.00820544	1.45049	0.146922	0.0122096	30745.5	31163	30655.8
FCT	JMF	FNP	0.00140257	0.257589	0.796724	0.00207643	31514.8	31325.8	31238
JNK	FCT	FNP	0.00339477	0.617703	0.536771	0.00503256	32560.6	32438.9	32219.4
FCT	JSK	FNP	0.0048908	1.13264	0.257364	0.00737888	32528.8	33259.8	32936
FCT	JSY	FNP	0.00817414	1.52107	0.128242	0.011913	29254.6	28814.6	28347.4
FCT	JWH	FNP	0.000310103	0.0706448	0.94368	0.000461069	31486.9	31450.9	31431.4
FCT	JWK	FNP	0.000284535	0.0544676	0.956563	0.000426698	30897.4	31200.1	31182.4
FNP	JWY	FCT	0.00214693	0.384879	0.700327	0.00331485	30870.1	30807.6	30675.6
MMY	FCT	FNP	0.00500829	0.977401	0.32837	0.00726033	32705.8	31956.5	31638
FCT	MNB	FNP	6.83511e-05	0.013265	0.989416	9.95917e-05	31337.1	31091.6	31087.4
TCZ	FCT	FNP	0.0212928	4.20546	2.60555e-05	0.030776	32140.4	33101.4	31721.1
THJ	FCT	FNP	0.0241904	4.51567	6.31169e-06	0.0345167	30417.8	31161.2	29689.2
TNS	FCT	FNP	0.0191431	3.83222	0.000126992	0.0275227	30139.9	31017.9	29852.6
ZJN	FCT	FNP	0.000168433	0.0313949	0.974955	0.000249597	32715.9	32659.4	32648.4
ZNH	FCT	FNP	0.00462963	0.753368	0.451229	0.0067674	32099.9	32034.6	31739.4
FCT	ZZS	FNP	0.00287073	0.550185	0.582193	0.00424059	32960.9	32794.6	32606.9
FZR	FCT	GCS	0.00184012	0.410242	0.681628	0.00283861	35297.9	31577.6	31461.6
FCT	FZR	GJK	0.00164923	0.449496	0.653074	0.00250894	31301.1	30898.6	30796.9
FZR	FCT	GLP	0.002094	0.382887	0.701804	0.00327921	33555	33140	33001.5
FZR	FCT	HCN	0.00382077	1.06585	0.28649	0.00591517	32547.1	32906.6	32656.1
FZR	FCT	HPJ	0.00696433	1.57945	0.114232	0.0101415	33913.5	33635	33169.8
FCT	FZR	HSZ	0.000463544	0.205835	0.83692	0.000722026	33929.5	33183.8	33153
FCT	FZR	HXS	0.00143935	0.47568	0.634303	0.00225755	33559.4	33570.4	33473.9
FCT	FZR	HXX	0.002021	0.463338	0.643122	0.00313238	33511.4	33466.9	33331.9
FZR	FCT	HYL	0.00279251	0.670562	0.5025	0.00430112	28462.9	28683.1	28523.4
FCT	FZR	JAS	0.00276983	0.634272	0.525903	0.00383174	30254.9	30953.9	30782.9
FZR	FCT	JFK	0.00373427	0.638865	0.522911	0.00536689	31582.8	32490	32248.2
FCT	FZR	JGU	0.0100805	2.66794	0.00763174	0.0145002	32776.2	33767.8	33093.8
FZR	FCT	JKA	0.00716097	1.77601	0.0757309	0.0100049	32733.4	33122.1	32651.1
FZR	FCT	JKN	0.00189568	0.311624	0.755326	0.0024762	31985.5	32371.5	32249
FCT	FZR	JKT	0.00422997	1.04131	0.297732	0.00602876	31114.4	31634.6	31368.1
FCT	FZR	JMF	0.00319718	0.863148	0.388056	0.00442249	31467.2	32201.2	31996
FZR	FCT	JNK	0.00944583	1.87899	0.0602463	0.0130023	33057.8	33409.2	32784
FZR	FCT	JSK	0.000321749	0.0713157	0.943147	0.000446698	33609.9	33421.9	33400.4
FZR	FCT	JSY	0.00636929	1.07991	0.280184	0.00853771	28619.9	29763.9	29387.1
FCT	FZR	JWH	0.00331408	0.572616	0.566905	0.00454878	31749.5	32204.2	31991.5
FZR	FCT	JWK	0.00700469	1.50904	0.131288	0.0100972	31893.6	31717.4	31276.1
FCT	FZR	JWY	0.00274642	0.892059	0.372361	0.00362024	31014.2	31490.8	31318.2
FZR	FCT	MMY	0.00449423	0.923946	0.355514	0.00639174	32157.9	33079.1	32783.1
FCT	FZR	MNB	0.00280323	0.65567	0.512036	0.0041707	31452.1	32151.1	31971.4
FZR	FCT	TCZ	0.00509509	1.24399	0.213505	0.0076607	33537.4	32820.4	32487.6
FCT	FZR	THJ	0.00305002	0.665616	0.505657	0.00463499	31350.5	30913.5	30725.5
FCT	FZR	TNS	0.000689197	0.152392	0.878878	0.00101556	31249	30672.8	30630.5
FCT	ZJN	FZR	0.01287	3.518	0.00043482	0.0200922	33132.8	33791.8	32933
FCT	FZR	ZNH	0.00818758	1.51812	0.128984	0.0118491	32234.5	33000.5	32464.5
FCT	FZR	ZZS	0.00342672	0.755749	0.4498	0.00531128	32977.6	33784.6	33553.9
GCS	GJK	FCT	0.0490833	7.44043	1.0036e-13	0.0682527	29549.2	31908	28922.2
GCS	GLP	FCT	0.0494415	8.11238	4.96348e-16	0.0705998	31214.1	34821.1	31540.1
FCT	HCN	GCS	0.00640241	1.42749	0.15344	0.00989931	34479.1	30927.4	30533.9
HPJ	FCT	GCS	0.00728113	1.86826	0.0617252	0.0112197	35228.4	31870.4	31409.6
HSZ	FCT	GCS	0.00789802	1.71994	0.0854438	0.0121818	34864.9	31951.4	31450.6
HXS	FCT	GCS	0.00347252	0.759553	0.447522	0.00535196	35364.8	31715	31495.5
FCT	HXX	GCS	0.0103985	2.80431	0.0050425	0.0161001	34850.4	31956.1	31298.4
FCT	HYL	GCS	0.00531065	1.22611	0.220159	0.00816119	29986.4	26904.4	26620.1
FCT	JAS	GCS	0.00372517	1.03011	0.302958	0.00572297	32523.4	28796.9	28583.1
FCT	JFK	GCS	0.00589198	1.28584	0.198498	0.00910846	34241.2	30196.5	29842.8
FCT	JGU	GCS	0.000599743	0.118478	0.905689	0.00093159	35232.4	31282.1	31244.6
JKA	FCT	GCS	0.0105357	2.6644	0.00771267	0.016078	35075.2	31052.5	30405
FCT	JKN	GCS	0.00111959	0.295406	0.767684	0.00172854	34108.1	30178.6	30111.1
JKT	FCT	GCS	0.0021798	0.498956	0.61781	0.00336521	33223.5	29482	29353.8
FCT	JMF	GCS	0.00227548	0.397016	0.691356	0.0035224	33869.4	30006.9	29870.6
JNK	FCT	GCS	0.0054329	1.1175	0.263782	0.00837832	35111.1	31160.1	30823.4
JSK	FCT	GCS	0.0101254	2.13646	0.0326417	0.0156311	35422.4	31873.9	31234.9
FCT	JSY	GCS	0.00748331	1.6568	0.0975597	0.0114171	31308.5	27431	27023.5
JWH	FCT	GCS	0.00164147	0.620423	0.534979	0.0025309	33848.6	30052.9	29954.4
JWK	FCT	GCS	0.00933469	2.05841	0.0395512	0.0143924	33349.1	30045.9	29490.1
FCT	JWY	GCS	0.00120924	0.258277	0.796193	0.00186454	33083.9	29392.9	29321.9
FCT	MMY	GCS	0.0101938	2.25849	0.0239154	0.0156416	34995	30968.5	30343.5
FCT	MNB	GCS	0.015978	4.27727	1.89195e-05	0.0243972	33764.5	30569	29607.5
TCZ	FCT	GCS	0.0116562	2.43667	0.0148234	0.0178677	34369.4	31494.4	30768.6
THJ	FCT	GCS	0.0135527	2.69579	0.00702221	0.0205135	32369.8	29503	28714
TNS	FCT	GCS	0.0145179	4.01368	5.97804e-05	0.0219616	32337.4	29454.6	28611.6
FCT	ZJN	GCS	0.00120652	0.300176	0.764043	0.00186778	35129.1	31326.1	31250.6
FCT	ZNH	GCS	0.00537534	1.31926	0.187083	0.00830655	34394.2	30814	30484.5
FCT	ZZS	GCS	0.00190415	0.541839	0.587929	0.00293117	35660.1	31438.6	31319.1
GJK	GLP	FCT	0.00155487	0.396004	0.692102	0.00230804	30739.6	30677.1	30581.9
FCT	HCN	GJK	0.00212749	0.448151	0.654044	0.00323488	30770.4	30146.4	30018.4
FCT	HPJ	GJK	0.00465535	1.06739	0.285797	0.00712804	30947.8	30968.2	30681.2
HSZ	FCT	GJK	0.00411416	0.913396	0.361034	0.00626355	30864.2	31026.5	30772.2
FCT	HXS	GJK	0.00440097	1.02365	0.305999	0.00671058	31209	31009.8	30738
FCT	HXX	GJK	0.00729262	1.73628	0.0825137	0.011074	30999.6	31078.1	30628.1
FCT	HYL	GJK	0.00309574	0.671469	0.501922	0.00466447	26916.8	26489	26325.5
FCT	JAS	GJK	0.00694493	2.10882	0.0349605	0.0105202	29017.2	28526.8	28133.2
FCT	JFK	GJK	0.00849864	1.82365	0.0682049	0.012917	30595.9	29829.6	29326.9
JGU	FCT	GJK	0.00134145	0.252645	0.800543	0.00204363	31393.8	30605	30523
JKA	FCT	GJK	0.00116951	0.263734	0.791985	0.00178413	31021.6	30176.1	30105.6
FCT	JKN	GJK	0.000631449	0.172341	0.86317	0.000963657	30472.6	29712.4	29674.9
FCT	JKT	GJK	0.0129811	4.31206	1.61742e-05	0.0198609	29523	29526.5	28769.8
FCT	JMF	GJK	0.00285613	0.665063	0.50601	0.00434365	30215.1	29406.6	29239.1
JNK	FCT	GJK	0.00918933	1.94069	0.052296	0.0138337	31392.1	30599.1	30041.9
JSK	FCT	GJK	0.00242786	0.437449	0.661786	0.00373225	31273.6	30966.4	30816.4
FCT	JSY	GJK	0.0140131	3.80873	0.000139682	0.0210907	28036.9	27334.6	26579.1
FCT	JWH	GJK	0.0022995	0.532623	0.594294	0.00350712	30077.9	29585.1	29449.4
JWK	FCT	GJK	0.00821659	2.15995	0.0307766	0.0124595	29535.9	29265.1	28788.1
FCT	JWY	GJK	0.00583565	1.28247	0.199677	0.00886515	29437.2	29042.8	28705.8
FCT	MMY	GJK	0.014145	3.17959	0.00147483	0.0212991	30976.9	30444.1	29594.9
FCT	MNB	GJK	0.00755912	1.81755	0.0691336	0.0113156	29695.8	29307.2	28867.5
TCZ	FCT	GJK	0.0148165	3.13447	0.00172164	0.0222048	30646.8	30838.8	29938.2
THJ	FCT	GJK	0.0138641	2.86086	0.00422495	0.0206208	29112.1	29114.4	28318.1
TNS	FCT	GJK	0.0134634	3.01154	0.00259927	0.0200457	28983.9	29046.9	28275.1
FCT	ZJN	GJK	0.000883259	0.193456	0.846602	0.00134125	31282.9	30595.6	30541.6
FCT	ZNH	GJK	0.00481932	1.2368	0.216163	0.00730097	30684.6	30180.1	29890.6
FCT	ZZS	GJK	0.00413134	1.37495	0.169148	0.00626106	31703	30837.2	30583.5
HCN	FCT	GLP	0.00162443	0.273086	0.784787	0.00253827	32945.4	32294.4	32189.6
HPJ	FCT	GLP	0.00865438	2.81126	0.00493486	0.0134889	33458.4	33391.1	32818.1
HSZ	FCT	GLP	0.00699106	1.14631	0.251669	0.0109345	33106.2	33435.2	32971
FCT	HXS	GLP	0.000693029	0.162045	0.871271	0.00109113	33461.9	33210.6	33164.6
FCT	HXX	GLP	0.00783689	1.94414	0.0518782	0.0122955	33072.4	33372.1	32853.1
HYL	FCT	GLP	6.21694e-05	0.0120849	0.990358	9.64221e-05	28730.4	28150.6	28147.1
FCT	JAS	GLP	0.00269974	0.57467	0.565515	0.00420312	30810.2	30176.8	30014.2
FCT	JFK	GLP	0.00124375	0.263101	0.792473	0.00194493	32684.8	31496.5	31418.2
JGU	FCT	GLP	0.00317844	0.632374	0.527142	0.00496346	33431.5	32745.5	32538
FCT	JKA	GLP	0.000147064	0.0312537	0.975067	0.000231379	33005.4	32303.6	32294.1
FCT	JKN	GLP	0.000450775	0.114605	0.908758	0.000706771	32409.2	31626.5	31598
FCT	JKT	GLP	0.00525474	1.01904	0.308185	0.00824723	31447.4	31110.9	30785.6
FCT	JMF	GLP	0.000664695	0.126121	0.899636	0.00104187	32271.8	31426.2	31384.5
JNK	FCT	GLP	0.0150733	3.28315	0.00102655	0.023109	33509.5	32871.5	31895.2
JSK	FCT	GLP	0.00306504	0.561016	0.574787	0.00485051	33423.9	33216.9	33013.9
FCT	JSY	GLP	0.0116029	2.26157	0.0237242	0.0179488	29868.5	29000	28334.8
FCT	JWH	GLP	0.00186582	0.405484	0.685122	0.00292792	32083.1	31613.4	31495.6
JWK	FCT	GLP	0.0105112	2.53846	0.0111342	0.0163876	31805.6	31592.9	30935.6
FCT	JWY	GLP	0.0059787	0.969032	0.332529	0.00934331	31366.8	31023	30654.2
FCT	MMY	GLP	0.00113241	0.247098	0.804832	0.00175284	33391	32047.5	31975
FCT	MNB	GLP	0.00471627	1.06189	0.288288	0.00730206	32084.4	31502.1	31206.4
TCZ	FCT	GLP	0.0226275	3.81961	0.000133662	0.0344688	32913.8	33262.8	31790.8
THJ	FCT	GLP	0.0238271	3.91935	8.87881e-05	0.0359615	31043	31249.2	29794.8
TNS	FCT	GLP	0.0157598	3.95433	7.67502e-05	0.0241255	30785.6	31050.1	30086.6
FCT	ZJN	GLP	0.0029817	0.634776	0.525575	0.00467477	33358.9	32923.1	32727.4
ZNH	FCT	GLP	0.00163281	0.333735	0.738579	0.00254711	32796.5	32129	32024.2
FCT	ZZS	GLP	0.00175002	0.373974	0.708424	0.00274023	33871.9	32985.9	32870.6
HPJ	HCN	FCT	0.00922539	2.65342	0.007968	0.0141349	32364.9	33106.1	32500.9
HSZ	HCN	FCT	0.0162725	3.92208	8.77895e-05	0.0245504	32567.9	33209.6	32146.1
HXS	HCN	FCT	0.00619469	1.34046	0.180096	0.0094738	32595.4	32932.4	32526.9
HXX	HCN	FCT	0.00726292	2.24783	0.0245873	0.0110166	32777.8	32816.5	32343.2
HYL	HCN	FCT	0.0012919	0.290809	0.771197	0.00195906	28117.4	28095.6	28023.1
FCT	JAS	HCN	0.00517388	1.30173	0.193008	0.00801327	29957	30161.8	29851.2
FCT	JFK	HCN	0.00268397	0.542869	0.58722	0.00417008	31769.4	31380.9	31212.9
JGU	FCT	HCN	0.00129079	0.245075	0.806399	0.00201689	32586.6	32580.1	32496.1
JKA	FCT	HCN	0.00501099	1.33044	0.183374	0.00778766	32268	32240.2	31918.8
FCT	JKN	HCN	0.00180265	0.565355	0.571832	0.00281638	31552.2	31538.2	31424.8
FCT	JKT	HCN	0.00598416	1.41082	0.158296	0.00934757	30588.4	30973.9	30605.4
FCT	JMF	HCN	0.00191346	0.450579	0.652293	0.00297538	31362.1	31285.9	31166.4
JNK	FCT	HCN	0.00980252	2.38569	0.017047	0.0151129	32499.2	32565.5	31933.2
JSK	FCT	HCN	0.000517279	0.0858829	0.93156	0.00081592	32380.2	32881.2	32847.2
FCT	JSY	HCN	0.0121773	2.63218	0.0084839	0.0186907	29065.5	28884.2	28189.2
JWH	FCT	HCN	0.00144379	0.382835	0.701842	0.00224899	31398.1	31386.4	31295.9
JWK	FCT	HCN	0.00758196	1.50502	0.13232	0.0118086	30786.8	31246.2	30776
JWY	HCN	FCT	0.00073327	0.175849	0.860412	0.0011225	31022.9	30536.4	30491.6
FCT	MMY	HCN	0.00143966	0.403252	0.686763	0.00221199	32383.4	31824.1	31732.6
MNB	FCT	HCN	0.000757979	0.168208	0.86642	0.00116068	31230.2	31027	30980
TCZ	FCT	HCN	0.0168015	4.17972	2.91874e-05	0.0256839	31851	32854	31768.2
THJ	FCT	HCN	0.0223924	5.3224	1.02406e-07	0.0335991	30237	31007.5	29649.2
TNS	FCT	HCN	0.0149474	3.20965	0.00132896	0.0227558	29940	30793.2	29886.2
FCT	ZJN	HCN	0.00491687	1.19928	0.230418	0.00766934	32337.1	32752.1	32431.6
FCT	ZNH	HCN	0.00213744	0.434	0.664288	0.00331382	31720.1	31940.4	31804.1
FCT	ZZS	HCN	0.00360824	0.736796	0.461246	0.00560469	32828.6	32786.1	32550.4
HSZ	HPJ	FCT	0.00712356	1.53262	0.125368	0.0108632	33019	33931	33451
HPJ	HXS	FCT	0.0033625	0.750293	0.453078	0.00515887	33430.2	33793.5	33567
HPJ	HXX	FCT	0.00261912	0.552333	0.580721	0.00398314	33354.2	33543.5	33368.2
HPJ	HYL	FCT	0.00833043	1.615	0.106311	0.0126107	28319.1	28913.9	28436.1
FCT	JAS	HPJ	0.0045867	0.940807	0.346804	0.00668794	30998.6	30580.9	30301.6
FCT	JFK	HPJ	0.00517328	0.913965	0.360735	0.00756877	32737.4	31889.6	31561.4
JGU	FCT	HPJ	0.000401821	0.101245	0.919356	0.000590355	33675.6	32988.1	32961.6
JKA	FCT	HPJ	0.00455995	0.852543	0.393913	0.00668298	33439.6	32714.6	32417.6
JKN	FCT	HPJ	0.00212165	0.536301	0.591751	0.00311157	32692.5	32059.5	31923.8
FCT	JKT	HPJ	0.00402693	0.8575	0.391169	0.00591942	31677	31353	31101.5
FCT	JMF	HPJ	0.00108923	0.240851	0.809671	0.00159771	32480.1	31708.4	31639.4
JNK	FCT	HPJ	0.00559122	1.10935	0.267281	0.0081791	33547.6	32935.4	32569.1
JSK	FCT	HPJ	0.00530743	1.2086	0.226815	0.00782773	33755.1	33550.1	33195.9
FCT	JSY	HPJ	0.00637235	1.81078	0.0701742	0.00922032	30006.8	29039	28671.2
FCT	JWH	HPJ	0.00497817	0.979356	0.327404	0.00731659	32164.2	31972.2	31655.5
JWK	FCT	HPJ	0.00319227	0.790221	0.429399	0.0047218	31907.8	31779.2	31577
HPJ	JWY	FCT	0.00860375	1.38762	0.165253	0.013113	31507.1	31505.1	30967.6
FCT	MMY	HPJ	0.000869669	0.222726	0.823748	0.00126052	33597.2	32368	32311.8
FCT	MNB	HPJ	0.00362996	0.896794	0.369829	0.00523873	32402	31795.8	31565.8
TCZ	FCT	HPJ	0.0237202	4.21277	2.52262e-05	0.0339239	33296.1	33717.4	32154.9
THJ	FCT	HPJ	0.0220719	4.60494	4.12581e-06	0.031313	31171.2	31471	30111.8
TNS	FCT	HPJ	0.0159512	3.4198	0.000626671	0.0228201	30988.2	31256.5	30275
ZJN	FCT	HPJ	0.00157167	0.384506	0.700604	0.00230309	33679.9	33137.9	33033.9
ZNH	FCT	HPJ	0.00212998	0.405409	0.685177	0.00309852	32899.9	32404.9	32267.1
ZZS	FCT	HPJ	0.000806145	0.222525	0.823905	0.00117662	34125.6	33209.4	33155.9
HSZ	HXS	FCT	0.0097518	2.13107	0.0330836	0.0147824	33153	33924	33268.8
HSZ	HXX	FCT	0.0087601	1.79302	0.0729704	0.0131095	33634.5	33553	32970.2
HSZ	HYL	FCT	0.0140594	2.57681	0.0099716	0.0211314	28236.6	29220.4	28410.1
FCT	JAS	HSZ	0.00861073	3.56164	0.000368543	0.0133031	31219.2	30542.8	30021.2
FCT	JFK	HSZ	0.00209888	0.469906	0.638422	0.00325561	33148.9	31690.4	31557.6
JGU	FCT	HSZ	0.00222068	0.510383	0.609783	0.00345433	34071.8	32945.8	32799.8
JKA	FCT	HSZ	0.00321672	0.885523	0.375875	0.00500537	33626.5	32552	32343.2
JKN	FCT	HSZ	0.00337214	0.888723	0.374152	0.00522406	33027	31912	31697.5
FCT	JKT	HSZ	0.000562855	0.137684	0.89049	0.000876578	32050.8	31109	31074
FCT	JMF	HSZ	0.00105579	0.272075	0.785564	0.00163703	32706.6	31526.1	31459.6
JNK	FCT	HSZ	0.0164954	4.02383	5.72599e-05	0.0250708	34129.6	33083.9	32010.1
JSK	FCT	HSZ	0.00615098	1.17914	0.238343	0.00960929	34027.8	33451.2	33042.2
FCT	JSY	HSZ	0.00686982	1.81833	0.0690132	0.0105024	30370.9	28928.1	28533.4
JWH	FCT	HSZ	0.00129013	0.355884	0.721927	0.00200972	32649.1	31723.6	31641.9
JWK	FCT	HSZ	0.0138208	3.86281	0.000112092	0.0212984	32309.2	31836	30968
HSZ	JWY	FCT	0.0155049	3.48145	0.000498705	0.0234745	31113.8	31921	30946.2
MMY	FCT	HSZ	0.00102047	0.232228	0.816361	0.00156758	33931.6	32248.4	32182.6
FCT	MNB	HSZ	0.00812098	2.0496	0.0404037	0.0124575	32513	31732.8	31221.5
TCZ	FCT	HSZ	0.0174867	3.4806	0.000500299	0.0266972	33293.5	33319	32173.8
THJ	FCT	HSZ	0.0188499	5.05108	4.3933e-07	0.0284373	31436.4	31315.6	30156.9
TNS	FCT	HSZ	0.018735	6.27967	3.3929e-10	0.0283279	31342.4	31259.4	30109.6
FCT	ZJN	HSZ	0.00462182	1.0597	0.289281	0.0072105	33864.2	33202.5	32897
FCT	ZNH	HSZ	8.92126e-05	0.0173804	0.986133	0.000138122	33224.2	32229.2	32223.5
FCT	ZZS	HSZ	0.000428275	0.114098	0.90916	0.000663118	34357.5	32995.2	32967
HXX	HXS	FCT	0.00206086	0.404675	0.685716	0.00310855	33881.5	33307	33170
HXS	HYL	FCT	0.00411411	0.729819	0.465501	0.00620335	28774.8	28677.8	28442.8
FCT	JAS	HXS	0.00308335	0.83834	0.40184	0.00480944	30969.1	30661.6	30473.1
JFK	FCT	HXS	0.000921178	0.198084	0.84298	0.00143845	32823.6	31917.9	31859.1
FCT	JGU	HXS	0.00159076	0.350416	0.726027	0.00250007	33546.5	33213	33107.5
JKA	FCT	HXS	0.00351556	0.871051	0.383726	0.00551986	33330.4	32862.4	32632.1
FCT	JKN	HXS	0.00431789	0.973124	0.330491	0.00678397	32497.2	32272.5	31995
FCT	JKT	HXS	0.00567964	1.46633	0.142559	0.00892364	31521.4	31495.9	31140.1
FCT	JMF	HXS	0.00260312	0.550134	0.582227	0.00408694	32367.6	31919.6	31753.9
JNK	FCT	HXS	0.00647545	1.13042	0.258299	0.0101193	33574.2	33164.8	32738
JSK	FCT	HXS	0.00284354	0.807326	0.419479	0.0044984	33590.1	33680.4	33489.4
FCT	JSY	HXS	0.010902	2.23992	0.0250963	0.0168631	29897.4	29359.4	28726.1
JWH	FCT	HXS	0.00286308	0.658661	0.510114	0.00448052	32384.1	32050.1	31867.1
JWK	FCT	HXS	0.00658089	2.27025	0.0231927	0.010344	31847.6	31967.6	31549.6
HXS	JWY	FCT	0.00597547	1.05602	0.29096	0.00909545	31658	31439.5	31066
FCT	MMY	HXS	0.0037218	1.03978	0.298442	0.00577294	33425.4	32632.1	32390.1
FCT	MNB	HXS	0.00446976	1.01752	0.308905	0.00692155	32255	31967.2	31682.8
TCZ	FCT	HXS	0.0204752	3.569	0.000358345	0.0313121	32987	33685.2	32333.5
THJ	FCT	HXS	0.0208871	5.52824	3.23459e-08	0.0317028	31114.4	31665.9	30370.1
TNS	FCT	HXS	0.0114723	2.63915	0.00831138	0.0176652	30797.8	31299	30589
ZJN	FCT	HXS	3.75989e-05	0.00952271	0.992402	5.89737e-05	33549.1	33246.9	33244.4
ZNH	FCT	HXS	0.00112678	0.286163	0.774753	0.00175463	32846.1	32540.6	32467.4
FCT	ZZS	HXS	0.00196134	0.625908	0.531376	0.00306657	33934.9	33397.1	33266.4
HXX	HYL	FCT	0.00624292	1.61997	0.105239	0.00930294	28678.1	28529.1	28175.1
FCT	JAS	HXX	0.0112922	2.52017	0.0117297	0.0174172	30705	30762.8	30075.8
FCT	JFK	HXX	0.00878531	2.07026	0.0384279	0.0135934	32580.2	32065.2	31506.8
FCT	JGU	HXX	0.00840298	1.59882	0.10986	0.0130829	33348	33391.5	32835
FCT	JKA	HXX	7.66137e-06	0.00159873	0.998724	1.19475e-05	33181	32631.5	32631
FCT	JKN	HXX	0.00207677	0.480872	0.630607	0.00321561	32435.4	32027.1	31894.4
FCT	JKT	HXX	0.00638606	1.43255	0.151986	0.00991925	31503.4	31459.1	31059.9
FCT	JMF	HXX	0.00599484	1.54756	0.121728	0.00927128	32126.6	31904.9	31524.6
JNK	FCT	HXX	0.0112425	2.10442	0.0353415	0.0171771	33591.8	33146	32409
JSK	FCT	HXX	0.00313816	0.584544	0.558854	0.00490382	33514.9	33524.1	33314.4
FCT	JSY	HXX	0.0173531	3.16372	0.00155769	0.0264775	29629.9	29467.1	28461.9
FCT	JWH	HXX	0.00145457	0.26982	0.787299	0.00225596	32176.9	31842.6	31750.1
JWK	FCT	HXX	0.00326368	0.599202	0.549038	0.00508746	31646.8	31662.5	31456.5
HXX	JWY	FCT	0.00674499	1.06471	0.287005	0.0102038	31382.4	31362.9	30942.6
FCT	MMY	HXX	0.00863535	1.80282	0.0714163	0.0132613	33295.1	32704.9	32144.9
FCT	MNB	HXX	0.009403	2.37687	0.0174604	0.0143613	32117.8	31990	31394
TCZ	FCT	HXX	0.0180938	3.36049	0.00077804	0.0274535	32903.1	33479.1	32289.1
THJ	FCT	HXX	0.0178928	4.15942	3.19055e-05	0.026959	31010.6	31452.1	30346.4
TNS	FCT	HXX	0.0158762	4.91773	8.75522e-07	0.0239761	30816.8	31281.8	30304
FCT	ZJN	HXX	0.00509689	1.28167	0.19996	0.00791212	33375	33326.5	32988.5
FCT	ZNH	HXX	0.00585874	1.32543	0.185029	0.00902427	32666.2	32577.2	32197.8
FCT	ZZS	HXX	0.00592475	1.38203	0.166961	0.00914466	33834.1	33447.4	33053.4
FCT	JAS	HYL	0.00712547	2.15898	0.0308519	0.0109674	26434.6	26589.9	26213.6
FCT	JFK	HYL	0.00419929	0.902974	0.366539	0.00649323	27806.2	27530.5	27300.2
FCT	JGU	HYL	0.00369026	0.765836	0.443774	0.00572516	28393	28524.2	28314.5
JKA	FCT	HYL	0.000743286	0.139575	0.888996	0.00115145	28269.4	28105.6	28063.9
JKN	FCT	HYL	0.00179832	0.576876	0.564023	0.00277904	27765.1	27575.1	27476.1
FCT	JKT	HYL	0.00448015	1.37491	0.169158	0.00695332	26935.5	27129	26887
FCT	JMF	HYL	0.00196365	0.441395	0.658927	0.00303505	27746.9	27553.9	27445.9
JNK	FCT	HYL	0.00920433	2.24387	0.0248405	0.0140625	28500.9	28411.6	27893.4
JSK	FCT	HYL	0.0099346	1.91897	0.0549879	0.0153049	28514.5	28858.2	28290.5
FCT	JSY	HYL	0.0124503	2.84157	0.00448926	0.0190427	26096.2	25890	25253.2
FCT	JWH	HYL	0.00384804	0.909693	0.362984	0.00597753	27487.9	27685.1	27472.9
JWK	FCT	HYL	0.00422395	0.921227	0.356932	0.00656437	27267.2	27548.8	27317
HYL	JWY	FCT	8.79666e-05	0.0150832	0.987966	0.000132902	27437.5	27001.2	26996.5
FCT	MMY	HYL	0.00480475	1.1222	0.261776	0.00733999	28233.4	27892.4	27625.6
MNB	FCT	HYL	0.0019665	0.397472	0.691019	0.0029736	27204	26940.8	26835
TCZ	FCT	HYL	0.0227949	5.11133	3.19891e-07	0.0342524	28082.8	28873.5	27586.5
THJ	FCT	HYL	0.0218368	4.75942	1.94152e-06	0.0326018	26623.5	27222.5	26059
TNS	FCT	HYL	0.015159	4.69741	2.63481e-06	0.0228959	26490.6	27121.9	26311.9
FCT	ZJN	HYL	0.00147233	0.359929	0.7189	0.00227413	28505.6	28483.1	28399.4
FCT	ZNH	HYL	0.00248313	0.508603	0.61103	0.00381664	27781.2	27806	27668.2
ZZS	FCT	HYL	0.00308733	0.905497	0.365202	0.00473221	28838.9	28510.4	28334.9
JAS	JFK	FCT	0.00626174	1.06675	0.286084	0.00917743	32454.9	28202.9	27851.9
JGU	JAS	FCT	0.00259458	0.549581	0.582607	0.00390226	32043.5	29706	29552.2
JKA	JAS	FCT	0.00165999	0.469464	0.638738	0.00240814	33832.5	28285	28191.2
JKN	JAS	FCT	0.00132386	0.266235	0.790058	0.00197203	31432.9	28647.4	28571.6
JKT	JAS	FCT	0.00276343	0.543995	0.586445	0.00399376	32302.1	27305.9	27155.4
JAS	JMF	FCT	2.25226e-05	0.00426916	0.996594	3.29346e-05	32451.8	27750.5	27749.2
JNK	JAS	FCT	0.0023036	0.466058	0.641174	0.00341626	32945.8	29097.5	28963.8
JSK	JAS	FCT	0.0106982	1.76934	0.0768367	0.0157893	33198.8	29794.8	29164
JAS	JSY	FCT	0.0131647	2.08241	0.0373047	0.018923	30388.8	25830	25158.8
JWH	JAS	FCT	0.00312168	0.573333	0.566419	0.00461074	31778.4	28318.1	28141.9
JWK	JAS	FCT	0.0112626	2.47561	0.0133008	0.0165452	31066.4	28115.4	27489.1
FCT	JAS	JWY	0.0145335	3.01477	0.00257171	0.019091	28674.1	29371.1	28529.6
JAS	MMY	FCT	0.00785316	1.54878	0.121436	0.0115343	32510.8	29020.2	28568
MNB	JAS	FCT	0.000136274	0.0216155	0.982755	0.000197461	31693.6	27521.9	27514.4
TCZ	JAS	FCT	0.0188107	3.65432	0.000257865	0.0283383	29951.2	30756.8	29621
THJ	JAS	FCT	0.0148438	3.47492	0.000511007	0.0224208	28441	29116.2	28264.5
TNS	JAS	FCT	0.017098	3.84984	0.000118195	0.0254072	28712.6	28843.4	27873.6
FCT	ZJN	JAS	0.00483109	0.912444	0.361535	0.00668549	30251.4	30834.9	30538.4
ZNH	JAS	FCT	0.00371521	0.750691	0.452839	0.00562559	30267.8	29718	29498
JAS	ZZS	FCT	0.000403881	0.0995633	0.920691	0.000616868	31328.2	30343	30318.5
JGU	JFK	FCT	0.00710393	1.19684	0.231371	0.0105738	34653.1	30674.9	30242.1
JKA	JFK	FCT	0.00803945	1.48793	0.136769	0.0118657	34819.1	30077.1	29597.4
JKN	JFK	FCT	0.00863042	2.12181	0.0338538	0.0127715	33735.5	29816.2	29306
JKT	JFK	FCT	0.00993598	1.87353	0.0609945	0.0145637	33664.9	28968.6	28398.6
JMF	JFK	FCT	0.00544261	0.962246	0.335926	0.00810322	33228	29511.5	29192
JNK	JFK	FCT	0.00885262	1.45336	0.146122	0.0131805	34487.8	30612.8	30075.5
JSK	JFK	FCT	0.0156559	2.5132	0.0119642	0.0234709	34637.4	31569.1	30595.9
JFK	JSY	FCT	0.00558895	0.767504	0.442782	0.00813305	31963.1	26561.4	26266.1
JWH	JFK	FCT	0.0108015	1.61663	0.105959	0.0158379	33903.8	29477.5	28847.5
JWK	JFK	FCT	0.0180285	3.31079	0.000930325	0.0268105	32354.8	29815	28759
FCT	JFK	JWY	0.0103054	2.0248	0.0428875	0.0135519	30273.6	30293.4	29675.4
JFK	MMY	FCT	0.00169799	0.297116	0.766378	0.00251023	34747.1	29865.4	29764.1
MNB	JFK	FCT	0.00573913	0.80663	0.419879	0.00843701	32874	29265.5	28931.5
TCZ	JFK	FCT	0.0251856	4.2034	2.62932e-05	0.0384606	31242.5	32655.8	31051.2
THJ	JFK	FCT	0.0227721	4.25773	2.06517e-05	0.0346032	29523.4	30765.6	29395.6
TNS	JFK	FCT	0.0235673	5.47143	4.46429e-08	0.0354114	29828.2	30489	29085
FCT	ZJN	JFK	0.00241181	0.436282	0.662632	0.00349109	31560	32315	32159.5
ZNH	JFK	FCT	0.00944815	1.52963	0.126108	0.0144403	31539.1	31371.1	30783.9
ZZS	JFK	FCT	0.00491209	0.835895	0.403214	0.00759639	32646.6	32093.4	31779.6
JGU	JKA	FCT	0.00063817	0.121506	0.90329	0.000952895	35527.9	31163.6	31123.9
JGU	JKN	FCT	0.000640555	0.103781	0.917343	0.000960025	34358.4	30852.4	30812.9
JKT	JGU	FCT	0.00217167	0.457379	0.647399	0.00322482	33930.5	29938.2	29808.5
JGU	JMF	FCT	0.00218208	0.430408	0.666899	0.0032184	34745.5	30197.5	30066
JNK	JGU	FCT	0.000215566	0.0492445	0.960724	0.000327159	34708.6	31899.6	31885.9
JSK	JGU	FCT	0.00798003	1.38415	0.166312	0.0119765	35469	32399.2	31886.2
JGU	JSY	FCT	0.0125511	1.76702	0.0772242	0.0185709	31570.9	28256.1	27555.6
JWH	JGU	FCT	0.00118116	0.171283	0.864001	0.00177252	33928.4	30726.4	30653.9
JWK	JGU	FCT	0.00774679	1.47168	0.141107	0.0116064	33233.2	30700.2	30228.2
FCT	JGU	JWY	0.0062003	1.98054	0.0476427	0.008213	31068.9	31381.4	30994.6
JGU	MMY	FCT	0.0102022	1.53122	0.125715	0.015125	35043	31549.8	30912.5
JGU	MNB	FCT	0.00275591	0.458369	0.646687	0.00410915	33336.4	30745.9	30576.9
TCZ	JGU	FCT	0.0166468	2.52693	0.0115063	0.025364	32465.1	33322.1	32230.9
THJ	JGU	FCT	0.0140767	2.59666	0.00941362	0.021411	30789.9	31283.1	30414.6
TNS	JGU	FCT	0.0148404	2.87534	0.0040359	0.0223741	30625.2	31183	30271
ZJN	FCT	JGU	0.00342994	0.662855	0.507424	0.00490529	33105.9	33277.6	33050.1
ZNH	JGU	FCT	0.00183201	0.287561	0.773682	0.0028012	32705.9	32127.4	32009.9
JGU	ZZS	FCT	0.00343351	0.600091	0.548446	0.00529221	33696.8	33133.5	32906.8
JKN	JKA	FCT	4.14278e-05	0.00835031	0.993337	6.16166e-05	34578	30174.2	30171.8
JKT	JKA	FCT	0.00234696	0.480759	0.630688	0.00345644	34031.9	29308.6	29171.4
JKA	JMF	FCT	0.00264023	0.464758	0.642105	0.00387765	34891.1	29715.9	29559.4
JNK	JKA	FCT	0.000574606	0.120452	0.904125	0.000874437	34224	31561.5	31525.2
JSK	JKA	FCT	0.00877543	1.32159	0.186305	0.0130188	35813	31641.2	31090.8
JKA	JSY	FCT	0.0139899	2.47588	0.0132909	0.0206696	31369.9	27977.4	27205.4
JWH	JKA	FCT	0.00284194	0.500529	0.616703	0.00419289	34432.2	29950	29780.2
JWK	JKA	FCT	0.0093045	2.29993	0.0214524	0.0136962	34140.9	29898.4	29347.1
FCT	JKA	JWY	0.00165708	0.333099	0.739059	0.0021937	30764.2	30828	30726
JKA	MMY	FCT	0.00981553	1.8309	0.0671155	0.0145287	34895.9	31018.1	30415.1
JKA	MNB	FCT	0.003573	0.610782	0.541344	0.00524808	33850.1	29913.4	29700.4
TCZ	JKA	FCT	0.0173104	3.01372	0.00258068	0.0264556	31929	33079.5	31953.8
THJ	JKA	FCT	0.0157847	2.9607	0.00306939	0.0242008	29855.5	31259.2	30287.8
TNS	JKA	FCT	0.0162276	4.15832	3.20604e-05	0.0245325	30339.9	30943.9	29955.6
FCT	ZJN	JKA	0.00300681	0.582123	0.560484	0.00425962	32620.6	32899.1	32701.9
ZNH	JKA	FCT	0.00198669	0.384189	0.700838	0.00307962	31814.2	32089.2	31962
JKA	ZZS	FCT	0.00352825	0.80295	0.422003	0.00548279	32962.4	32922.4	32690.9
JKT	JKN	FCT	0.0017955	0.37442	0.708092	0.00261902	33564.8	28664.5	28561.8
JKN	JMF	FCT	0.00173514	0.332841	0.739254	0.0025519	33765.1	29226.9	29125.6
JNK	JKN	FCT	0.00288197	0.528799	0.596945	0.00433747	34001.1	30883.6	30706.1
JSK	JKN	FCT	0.00861404	1.57378	0.115539	0.0127272	35185.6	31043.4	30513.1
JKN	JSY	FCT	0.0131917	2.08607	0.0369724	0.0193095	30770	27333	26621.2
JWH	JKN	FCT	0.00345084	0.670155	0.502759	0.00511539	33259.6	29696.4	29492.1
JWK	JKN	FCT	0.00855391	1.83441	0.0665937	0.012726	32301.8	29682.8	29179.2
FCT	JKN	JWY	0.00803593	1.88383	0.0595876	0.0106127	30109.6	30497.9	30011.6
JKN	MMY	FCT	0.0089245	1.66645	0.095623	0.0132582	33756	30679.2	30136.5
JKN	MNB	FCT	0.00128887	0.23616	0.813309	0.00190451	32581.2	29521.2	29445.2
TCZ	JKN	FCT	0.017363	3.50408	0.000458187	0.0263866	31398.9	32387.6	31282.1
THJ	JKN	FCT	0.0148123	2.7967	0.0051628	0.0224951	29654.6	30556.1	29664.1
TNS	JKN	FCT	0.0160171	3.77047	0.000162942	0.0240699	29731	30352.8	29395.8
FCT	ZJN	JKN	0.00216455	0.483483	0.628753	0.00283546	31880.8	32177.8	32038.8
ZNH	JKN	FCT	0.00232163	0.472236	0.636759	0.00356648	31410.8	31408.5	31263
JKN	ZZS	FCT	0.00272982	0.506355	0.612607	0.00423917	32228.5	32370.5	32194.2
JKT	JMF	FCT	0.00440706	1.04518	0.295939	0.00641549	33414.9	28431.6	28182.1
JKT	JNK	FCT	0.000376281	0.0720268	0.942581	0.000563387	33356.1	29909.1	29886.6
JSK	JKT	FCT	0.00605693	1.22283	0.221396	0.00879569	35391.9	29669.6	29312.4
JKT	JSY	FCT	0.0161858	2.92552	0.00343877	0.0234553	30679.5	26698.2	25847.8
JWH	JKT	FCT	0.000536568	0.0841891	0.932906	0.000782633	33645.9	28436.6	28406.1
JWK	JKT	FCT	0.008539	1.74606	0.0808005	0.0126993	31541.4	28922.1	28432.4
FCT	JKT	JWY	0.0186007	3.04905	0.00229568	0.0246447	29124.5	30242	29137.5
JKT	MMY	FCT	0.0110316	1.67509	0.0939172	0.0162346	33200.8	29763	29113.5
JKT	MNB	FCT	0.00405087	0.777309	0.436977	0.00589381	32315.8	28411	28181.8
TCZ	JKT	FCT	0.015573	3.9527	7.72739e-05	0.0236743	30750	31530.8	30563.8
THJ	JKT	FCT	0.013099	3.33649	0.000848445	0.0198417	29160.8	29776.5	29006.5
TNS	JKT	FCT	0.0143055	3.93908	8.17942e-05	0.0213783	29422.9	29531.1	28698.1
FCT	ZJN	JKT	0.0119971	2.68316	0.00729302	0.0171818	31056.9	31769.6	31016.4
ZNH	JKT	FCT	0.00158188	0.292051	0.770248	0.00242094	30829.4	30549.9	30453.4
JKT	ZZS	FCT	0.00423683	0.859976	0.389802	0.00648752	32004	31257.8	30994
JNK	JMF	FCT	0.0042115	0.785094	0.432399	0.00625811	34218.4	30342.1	30087.6
JSK	JMF	FCT	0.0100729	2.38535	0.0170628	0.0148746	35041.5	30797.5	30183.2
JMF	JSY	FCT	0.0109818	1.91318	0.0557248	0.0156257	32478	26317.5	25745.8
JWH	JMF	FCT	0.00481533	0.943001	0.345681	0.00714749	33019.8	29579	29295.5
JWK	JMF	FCT	0.0107126	1.93085	0.0535013	0.015812	32903	29531	28905
FCT	JMF	JWY	0.00829922	1.4757	0.140025	0.0109782	30052.9	30297.4	29798.6
JMF	MMY	FCT	0.0071694	1.2795	0.200723	0.0106208	33516.1	30221.1	29790.9
JMF	MNB	FCT	0.000321822	0.0643006	0.948731	0.000474344	32757.9	29140.4	29121.6
TCZ	JMF	FCT	0.0183374	3.94817	7.87511e-05	0.027894	31201.4	32264.9	31102.9
THJ	JMF	FCT	0.0161242	3.37738	0.000731793	0.0244952	29211	30272.5	29311.8
TNS	JMF	FCT	0.0174699	4.0587	4.93459e-05	0.0263116	29530.9	30183.6	29147.1
FCT	ZJN	JMF	0.00482149	1.00668	0.314087	0.00668978	31519.6	32120.4	31812.1
ZNH	JMF	FCT	0.00450135	0.831195	0.405863	0.00687823	31279.8	31046.5	30768.2
JMF	ZZS	FCT	0.00125681	0.35276	0.724268	0.0019315	32601.6	31667.4	31587.9
JSK	JNK	FCT	0.00821261	1.33508	0.181852	0.0122614	35871.2	32056.8	31534.5
JNK	JSY	FCT	0.014255	2.78902	0.00528677	0.0207167	32203.4	27686.6	26908.4
JWH	JNK	FCT	0.00199828	0.432598	0.665307	0.00298452	34205.6	30461.9	30340.4
JWK	JNK	FCT	0.0076616	1.77256	0.0763023	0.0114702	33238.4	30512.9	30048.9
FCT	JNK	JWY	0.00291678	0.857204	0.391332	0.00387137	30931.9	31117.9	30936.9
JNK	MMY	FCT	0.00944505	2.01553	0.043849	0.0141098	34235.8	31555	30964.5
JNK	MNB	FCT	0.00371679	0.762572	0.445719	0.00554721	33283.4	30549.4	30323.1
TCZ	JNK	FCT	0.0160687	2.89911	0.00374227	0.0246115	32186.8	33284.2	32231.5
THJ	JNK	FCT	0.0123333	2.36265	0.0181446	0.0189956	30011.2	31406.2	30641
TNS	JNK	FCT	0.0137212	2.82142	0.00478108	0.0208659	30276.9	31186.6	30342.4
FCT	ZJN	JNK	0.00107783	0.227892	0.81973	0.00150485	32826.1	32972.1	32901.1
ZNH	JNK	FCT	0.00110436	0.228155	0.819525	0.00171116	32022.1	32294.1	32222.9
JNK	ZZS	FCT	0.00367789	0.84865	0.396076	0.00575304	32891.5	33395.5	33150.8
JSK	JSY	FCT	0.0213003	3.389	0.000701481	0.0308979	32431.4	28271.1	27091.9
JSK	JWH	FCT	0.00636674	0.99086	0.321754	0.00940592	35125.9	30763.6	30374.4
JWK	JSK	FCT	0.000661884	0.105751	0.91578	0.000986792	34255.5	30425.8	30385.5
FCT	JSK	JWY	0.00656811	1.23155	0.218117	0.00880187	30916.8	31761.2	31346.8
JSK	MMY	FCT	0.0185752	3.09191	0.00198873	0.0274111	35281.4	32078.6	30908.6
JSK	MNB	FCT	0.0117503	1.87337	0.0610168	0.0172089	34438.5	30911.5	30193.5
TCZ	JSK	FCT	0.00914752	1.55572	0.119776	0.0140251	32667.4	33385.4	32780.1
THJ	JSK	FCT	0.00701997	1.28593	0.198468	0.0108096	30535.5	31541.2	31101.5
TNS	JSK	FCT	0.00776149	1.49414	0.135139	0.0118194	30746	31291.8	30809.8
FCT	ZJN	JSK	0.0112613	2.52511	0.011566	0.0156994	33390.1	33697.4	32946.9
JSK	ZNH	FCT	0.00609022	0.984933	0.324657	0.00937233	32629.2	32791.8	32394.8
JSK	ZZS	FCT	0.0110291	2.32271	0.0201946	0.0169503	34074.8	33711.5	32976
JWH	JSY	FCT	0.0144616	2.64893	0.00807481	0.0211995	30859.9	27349.1	26569.4
JWK	JSY	FCT	0.0201651	3.78161	0.000155818	0.029399	30274.4	26990.1	25923.1
FCT	JSY	JWY	0.0244161	5.27986	1.29285e-07	0.031836	27877	28315.5	26965.8
MMY	JSY	FCT	0.00483656	1.06324	0.287673	0.0070573	31573.4	27190.4	26928.6
MNB	JSY	FCT	0.0119812	2.20503	0.0274522	0.017416	29991.2	26701.2	26069
TCZ	JSY	FCT	0.0298134	7.51275	5.78975e-14	0.044524	28962.9	29580.9	27868.1
THJ	JSY	FCT	0.0280612	6.22137	4.92826e-10	0.0422448	27164.9	28347.4	26799.9
TNS	JSY	FCT	0.0272112	6.22441	4.83362e-10	0.0405019	27460.2	28038.5	26553
FCT	ZJN	JSY	0.00193495	0.372807	0.709292	0.00262151	28593.1	29579.9	29465.6
ZNH	JSY	FCT	0.0153942	3.07787	0.00208487	0.0233141	28782.9	28783.1	27910.4
ZZS	JSY	FCT	0.00846596	2.12754	0.0333755	0.0129221	29813.2	29139.8	28650.5
JWK	JWH	FCT	0.00695228	1.62211	0.104781	0.0103428	32443.8	29438.2	29031.8
FCT	JWH	JWY	0.00732592	2.12291	0.0337614	0.00970235	29874.2	30422.2	29979.8
JWH	MMY	FCT	0.0113611	3.44041	0.00058083	0.0165624	34415.2	30066.5	29391
JWH	MNB	FCT	0.00573345	1.01142	0.311817	0.00836694	33005	29162.8	28830.2
TCZ	JWH	FCT	0.0140707	2.59421	0.00948088	0.0214662	31072.9	32152.1	31259.9
THJ	JWH	FCT	0.0135171	2.37612	0.0174959	0.0206062	29268.6	30395.1	29584.4
TNS	JWH	FCT	0.0123049	2.20807	0.0272397	0.0185952	29541.9	30151.4	29418.4
FCT	ZJN	JWH	0.00637072	1.26489	0.20591	0.0087425	31664.2	32107	31700.5
ZNH	JWH	FCT	0.000451376	0.0889946	0.929086	0.000691695	31336.2	31030.2	31002.2
JWH	ZZS	FCT	0.00504448	1.35948	0.173996	0.00773294	32598.5	31902.8	31582.5
JWK	FCT	JWY	0.000205465	0.0508248	0.959465	0.000273806	29421	29816.5	29804.2
JWK	MMY	FCT	0.0166946	4.10704	4.00766e-05	0.02455	33065.1	30213.9	29221.6
JWK	MNB	FCT	0.0108927	2.24636	0.0246809	0.0158608	32668.4	29279.9	28648.9
TCZ	JWK	FCT	0.00958189	1.63602	0.101835	0.0146078	31023.5	31701.2	31099.5
THJ	JWK	FCT	0.006103	1.12561	0.26033	0.00933984	28695.2	29591.2	29232.2
TNS	JWK	FCT	0.00714996	1.6206	0.105104	0.0107591	29217.6	29351.9	28935.1
FCT	ZJN	JWK	0.00481039	0.874377	0.381913	0.00703783	31633.4	31593.6	31291.1
JWK	ZNH	FCT	0.0073825	1.53642	0.124435	0.0113299	30629.8	31077.8	30622.2
JWK	ZZS	FCT	0.0116206	3.14558	0.00165759	0.0177712	31826.1	31894.4	31161.6
FCT	MMY	JWY	0.0132985	2.78485	0.00535533	0.0173648	30788.6	31002.4	30188.6
FCT	MNB	JWY	0.00680381	1.23065	0.218454	0.0088269	29740.8	29909.8	29505.5
TCZ	FCT	JWY	0.0136283	2.3436	0.0190986	0.0177716	30511.6	31433.4	30588.1
THJ	FCT	JWY	0.0157414	3.92682	8.60746e-05	0.0202981	28921.1	29650.1	28731.1
TNS	FCT	JWY	0.00985013	2.19182	0.0283927	0.0128017	28674.1	29462.1	28887.4
FCT	ZJN	JWY	0.00666584	1.38343	0.166535	0.00881446	31039.5	31506.2	31089
FCT	ZNH	JWY	0.0149223	2.57341	0.0100701	0.0195968	30109.9	31039.9	30127.1
FCT	ZZS	JWY	0.00372108	0.778256	0.436418	0.00488831	31503.6	31424.6	31191.6
MNB	MMY	FCT	0.00686066	1.29862	0.194075	0.00996759	33987.2	29792	29386
TCZ	MMY	FCT	0.0251625	4.60571	4.11068e-06	0.0380146	31804	33219.8	31589
THJ	MMY	FCT	0.0229563	4.55852	5.15164e-06	0.0345499	30145.2	31153.8	29755.5
TNS	MMY	FCT	0.0240788	5.3636	8.1578e-08	0.0359492	30171.2	31036.5	29577
ZJN	FCT	MMY	0.00166072	0.392015	0.695047	0.00237942	32163.6	32871.6	32762.6
ZNH	MMY	FCT	0.0108415	2.60204	0.00926705	0.016597	31901.9	32342.1	31648.4
ZZS	MMY	FCT	0.00574832	1.89013	0.0587412	0.00883226	33010.2	32805.8	32430.8
TCZ	MNB	FCT	0.0192209	3.2778	0.00104619	0.0288924	31163.5	32154	30941.2
THJ	MNB	FCT	0.0159172	3.078	0.00208397	0.0239125	28948.1	29957.9	29019.1
TNS	MNB	FCT	0.015348	2.78123	0.00541536	0.0227848	29174	29720.2	28821.8
FCT	ZJN	MNB	0.00430387	0.882235	0.37765	0.00640785	31397.2	31910.5	31637
ZNH	MNB	FCT	0.0040124	0.941219	0.346593	0.00604701	31369	30778	30532
MNB	ZZS	FCT	0.000471949	0.111241	0.911426	0.000716272	32635.1	31533.1	31503.4
TCZ	THJ	FCT	0.00195601	0.434807	0.663702	0.0028535	31972.4	29518.1	29402.9
TCZ	TNS	FCT	0.000528915	0.105322	0.91612	0.000770782	31810.2	29557.2	29526
ZJN	FCT	TCZ	0.00324868	0.815671	0.414688	0.00490247	33515.6	32541.6	32330.9
TCZ	ZNH	FCT	0.0145169	2.38715	0.0169798	0.0219407	31763.5	32636.5	31702.5
TCZ	ZZS	FCT	0.0202623	4.08357	4.43496e-05	0.0307453	32635.6	33811.9	32468.9
TNS	THJ	FCT	0.000668348	0.163562	0.870076	0.000972636	30259.2	28073	28035.5
ZJN	FCT	THJ	0.0063346	1.09665	0.272795	0.00954151	31540.2	30779.8	30392.2
THJ	ZNH	FCT	0.0131844	2.64433	0.00818534	0.0198121	30067.5	30594.8	29798.5
THJ	ZZS	FCT	0.0172503	3.94857	7.86205e-05	0.0262364	30479	31784.8	30706.8
ZJN	FCT	TNS	0.00106573	0.208283	0.835008	0.00157184	31298.4	30528.1	30463.1
TNS	ZNH	FCT	0.0142915	3.53537	0.000407205	0.0213782	29946.5	30571	29709.5
TNS	ZZS	FCT	0.0179054	5.30512	1.12601e-07	0.0268899	30738.5	31530	30420.8
FCT	ZJN	ZNH	0.00784241	1.26921	0.204367	0.0113392	32218.6	32738.4	32228.9
FCT	ZJN	ZZS	0.00409488	0.978546	0.327804	0.00636788	33025.8	33654.8	33380.2
ZNH	ZZS	FCT	0.00579199	1.52192	0.128029	0.00877312	33189.9	32407.9	32034.6
FJO	FNP	FMQ	0.00206372	0.614868	0.538642	0.00309062	28692.9	29255.1	29134.6
FZR	FMQ	FJO	0.0108811	2.03124	0.0422308	0.0154116	29788.1	29798.4	29156.9
FJO	FMQ	GCS	0.00854271	1.50436	0.13249	0.0129686	31477.9	27802.9	27331.9
FJO	FMQ	GJK	0.0114105	1.72176	0.0851124	0.0170922	28190.8	27777	27150.2
FJO	FMQ	GLP	0.0100444	2.31389	0.0206739	0.0153919	29972.1	29388.1	28803.6
HCN	FJO	FMQ	0.000871065	0.168369	0.866293	0.00130279	28519.8	29300	29249
HPJ	FJO	FMQ	0.00828656	1.77353	0.0761403	0.0122409	28991.4	29932.6	29440.6
HSZ	FJO	FMQ	0.0172837	4.69431	2.67503e-06	0.0253436	29030.6	30414.9	29381.4
HXS	FJO	FMQ	0.00469968	1.13504	0.25636	0.00695492	29242.2	29929.2	29649.2
HXX	FJO	FMQ	0.000397919	0.0758447	0.939543	0.000593194	29026.1	29854.6	29830.9
HYL	FJO	FMQ	0.000953901	0.138452	0.889883	0.0014003	25488.2	25708.5	25659.5
FMQ	JAS	FJO	0.000430821	0.0857679	0.931651	0.000617008	27558.2	27285.2	27261.8
JFK	FMQ	FJO	0.0111897	1.87694	0.0605261	0.0158961	29143	28714.5	28079
JGU	FMQ	FJO	0.00755893	1.68007	0.0929432	0.0107726	29689.9	29374.6	28933.9
JKA	FMQ	FJO	0.0110317	1.83602	0.0663553	0.0158224	29223.5	29407.5	28765.8
FMQ	JKN	FJO	0.00627071	0.827689	0.407846	0.00911652	28565.1	28884.9	28524.9
FMQ	JKT	FJO	0.000402098	0.0761005	0.939339	0.000582483	28314.5	27989.5	27967
JMF	FMQ	FJO	0.000331542	0.0591611	0.952824	0.000479966	28489.9	28286.4	28267.6
JNK	FMQ	FJO	0.0121473	2.23623	0.0253368	0.0175066	29197.1	29767.1	29052.6
JSK	FMQ	FJO	0.0103727	1.57416	0.11545	0.0150356	29781.5	30050	29433
JSY	FMQ	FJO	0.000639666	0.1158	0.907811	0.00090842	26902	26006.8	25973.5
JWH	FMQ	FJO	0.00995482	2.20398	0.0275258	0.014182	28792	28610	28046
JWK	FMQ	FJO	0.0149328	3.138	0.00170108	0.0212934	27878.5	28223.2	27392.8
FJO	JWY	FMQ	0.00802057	1.76267	0.0779559	0.0118512	27764.6	28073.6	27626.9
MMY	FMQ	FJO	0.000362755	0.117638	0.906354	0.000519461	29326.4	28955.6	28934.6
MNB	FMQ	FJO	0.000894278	0.159109	0.873583	0.00127226	28237.6	27840.6	27790.9
TCZ	FMQ	FJO	0.0250127	4.00869	6.10569e-05	0.0352982	28815.6	29997.1	28533.1
THJ	FMQ	FJO	0.0270713	5.4986	3.82813e-08	0.0377651	27682.8	28516.2	27013
TNS	FMQ	FJO	0.0175306	4.00437	6.21817e-05	0.024655	27443.8	28180	27209
ZJN	FMQ	FJO	0.00744755	1.78201	0.0747475	0.0106328	29769.8	29557	29120
ZNH	FMQ	FJO	0.00194165	0.35545	0.722252	0.00277279	29243	28768.5	28657
ZZS	FMQ	FJO	0.00386079	1.0446	0.296209	0.00550378	30132.6	29446.6	29220.1
FNP	FJO	FZR	0.00349911	0.682707	0.494792	0.00543515	32342.9	32120.1	31896.1
FNP	FJO	GCS	0.00745595	1.51531	0.129693	0.0114213	34111.2	30284	29835.8
FNP	FJO	GJK	0.0088221	1.4583	0.144757	0.0132659	30386.6	29788.6	29267.6
FJO	FNP	GLP	0.00176372	0.409524	0.682155	0.00275953	32364.6	31736.1	31624.4
FJO	FNP	HCN	0.00169262	0.291357	0.770779	0.00261114	31548.4	31365.4	31259.4
HPJ	FJO	FNP	0.00765787	1.78941	0.0735492	0.0112199	31964.1	32435.6	31942.6
FNP	FJO	HSZ	0.00732594	1.5754	0.115165	0.0113509	32940.1	32089.4	31622.6
FNP	FJO	HXS	0.00384441	0.589186	0.555736	0.00600385	32388.2	32182.8	31936.2
FNP	FJO	HXX	0.00684891	1.34458	0.17876	0.0104985	32443.2	32139.8	31702.5
FNP	FJO	HYL	0.0165189	2.83439	0.00459136	0.0250332	27651.9	27968.4	27059.4
FNP	FJO	JAS	0.000451064	0.0831667	0.933719	0.000627239	29102.8	29665.5	29638.8
FNP	FJO	JFK	4.45261e-05	0.00850092	0.993217	6.29907e-05	30937.4	30882.1	30879.4
FJO	FNP	JGU	0.00171168	0.354846	0.722705	0.00245007	31802.8	31967.8	31858.5
FNP	FJO	JKA	0.000655417	0.134288	0.893175	0.000912015	31740.9	31489.1	31447.9
FNP	FJO	JKN	0.0196989	2.89093	0.00384099	0.025596	30618.2	31666.8	30443.2
FNP	FJO	JKT	0.0019838	0.41637	0.67714	0.00286948	29884.1	30494.4	30373.6
FNP	FJO	JMF	0.00883208	1.69227	0.0905937	0.0121582	30457.5	31026	30482.8
FNP	FJO	JNK	0.000291738	0.064649	0.948453	0.000403123	31909.5	31715.8	31697.2
FJO	FNP	JSK	0.00605284	0.96688	0.333604	0.00850173	32156.1	32473.6	32082.9
FNP	FJO	JSY	0.000381959	0.0670648	0.94653	0.000508876	27966.2	28482.5	28460.8
FNP	FJO	JWH	0.000422373	0.0844566	0.932693	0.00057824	30835.2	30791.5	30765.5
FJO	FNP	JWK	0.0067017	1.09888	0.271822	0.00978305	30575.5	30625.2	30217.5
FJO	JWY	FNP	0.00263467	0.438384	0.661108	0.00383165	30555.1	29921.1	29763.9
FNP	FJO	MMY	0.0138432	2.49738	0.0125114	0.0193149	31485.9	31977.4	31104.1
FNP	FJO	MNB	0.00851172	1.67401	0.0941277	0.0125622	30319.2	30835.8	30315.2
FNP	FJO	TCZ	0.00596672	1.08068	0.27984	0.00892323	32389.6	31422.1	31049.4
FNP	FJO	THJ	0.00777274	1.58788	0.112314	0.0115366	30639.2	29674.8	29217
FNP	FJO	TNS	0.00670566	1.65522	0.0978808	0.00979809	30349.5	29669	29273.8
FNP	FJO	ZJN	0.00226352	0.407246	0.683828	0.0035021	31974	32102.2	31957.2
FNP	FJO	ZNH	0.0129223	2.47475	0.0133328	0.0184903	31235.8	31707	30898
FNP	FJO	ZZS	0.00132947	0.253412	0.79995	0.00205193	31970.2	32292.5	32206.8
FZR	FJO	GCS	0.00540716	1.27072	0.20383	0.00829847	34639.2	30982.2	30649
FZR	FJO	GJK	0.002957	0.478178	0.632523	0.00448346	30685.6	30356.6	30177.6
FZR	FJO	GLP	0.00246573	0.512298	0.608443	0.00383144	32961.9	32423.1	32263.6
HCN	FJO	FZR	0.00194973	0.324662	0.745437	0.00303623	32027	32118.2	31993.2
HPJ	FJO	FZR	0.0140493	2.47404	0.0133595	0.0215751	33004.4	33255.9	32334.4
HSZ	FJO	FZR	0.013859	2.65478	0.00793595	0.0212604	32586.6	33276.6	32366.9
HXS	FJO	FZR	0.00300649	0.55563	0.578464	0.00466136	32912.9	32902.6	32705.4
HXX	FJO	FZR	0.00274749	0.422603	0.672585	0.00426198	32808.6	32938.4	32757.9
HYL	FJO	FZR	0.00121719	0.155696	0.876273	0.0018593	28271.4	27864.4	27796.6
FZR	JAS	FJO	0.0130706	2.88662	0.00389407	0.0187381	30222.2	30479.8	29693.2
FZR	JFK	FJO	0.00199718	0.339329	0.734362	0.00288029	31774.9	31419.4	31294.1
FZR	JGU	FJO	0.00412338	0.775838	0.437845	0.00593284	32997	32449	32182.5
JKA	FZR	FJO	0.000468408	0.0809134	0.935511	0.000682467	32067.1	32305.4	32275.1
FZR	JKN	FJO	0.0190698	3.44009	0.000581511	0.0276983	31219.5	32330.5	31120.5
FZR	JKT	FJO	0.0132722	2.45688	0.0140149	0.0191858	30814	31225.2	30407.2
FZR	JMF	FJO	0.0130857	2.95645	0.00311203	0.0188321	31264.2	31596.8	30780.5
JNK	FZR	FJO	0.000406168	0.0818132	0.934795	0.000594394	32149.5	32635.2	32608.8
FZR	JSK	FJO	0.00293137	0.385034	0.700213	0.004301	32608.2	33101.8	32908.2
FZR	JSY	FJO	0.0114855	1.85663	0.0633642	0.0164456	28921.4	29017.9	28358.9
FZR	JWH	FJO	0.00311438	0.57805	0.56323	0.00448988	31469.1	31403.9	31208.9
JWK	FZR	FJO	0.00379238	0.769646	0.44151	0.0055166	30537.8	31233	30997
FJO	JWY	FZR	0.00393398	0.572156	0.567216	0.00605462	31185.1	30495.9	30256.9
FZR	MMY	FJO	0.0101801	1.90904	0.0562566	0.0145986	32123.4	32398.9	31745.9
FZR	MNB	FJO	0.0127138	2.59793	0.00937873	0.0181098	31218.9	31553.1	30760.9
TCZ	FZR	FJO	0.0117888	1.74035	0.0817972	0.016909	31684	32871.5	32105.5
THJ	FZR	FJO	0.015147	2.99309	0.00276172	0.021361	30305.1	30862.6	29941.6
TNS	FZR	FJO	0.00852398	1.48722	0.136956	0.0121365	29978.2	30688.2	30169.5
FZR	ZJN	FJO	0.00417435	0.931236	0.351732	0.00600419	33099.8	32625.8	32354.5
FZR	ZNH	FJO	0.0111647	1.86377	0.0623536	0.0159553	32053.6	32151.6	31441.6
FZR	ZZS	FJO	0.00885796	1.97626	0.0481258	0.0126919	33047.8	32929.2	32351
GCS	GJK	FJO	0.0505272	9.22402	2.3e-16	0.0665947	28813.4	31420.9	28398.4
GCS	GLP	FJO	0.0486907	7.68582	1.5202e-14	0.0657178	30433.6	34059.4	30896.6
FJO	HCN	GCS	0.00218805	0.405925	0.684798	0.00340173	33503.1	30229.9	30097.9
HPJ	FJO	GCS	0.00903248	1.83298	0.0668051	0.0138419	34484.4	31125.6	30568.4
HSZ	FJO	GCS	0.0101118	2.13767	0.0325431	0.0155255	34231.1	31241.9	30616.4
HXS	FJO	GCS	0.00609586	1.37324	0.169678	0.00936014	34705.9	31069.9	30693.4
FJO	HXX	GCS	0.00799463	2.05686	0.0396998	0.0123743	34208.2	31142.8	30648.8
FJO	HYL	GCS	0.00430343	0.741126	0.458617	0.00656706	29523.4	26196.1	25971.6
FJO	JAS	GCS	0.00128074	0.23085	0.817431	0.00196119	32100.5	28047	27975.2
FJO	JFK	GCS	0.00372992	0.621125	0.534517	0.00580226	33117.4	29702.1	29481.4
JGU	FJO	GCS	0.002855	0.434881	0.663649	0.00441475	34432.5	30603.8	30429.5
JKA	FJO	GCS	0.013383	2.22299	0.0262168	0.0204367	34095	30610.5	29802
JKN	FJO	GCS	0.00221389	0.410769	0.681242	0.00337023	33984.6	29255.4	29126.1
JKT	FJO	GCS	0.00418048	0.676002	0.49904	0.00637771	32905.5	28704.8	28465.8
JMF	FJO	GCS	0.00118166	0.233252	0.815566	0.00181476	33334	29124.8	29056
JNK	FJO	GCS	0.00811439	1.28408	0.199115	0.0124758	34169.1	30624.6	30131.6
JSK	FJO	GCS	0.0128545	1.98853	0.0467527	0.0197131	34945.2	31163	30372
FJO	JSY	GCS	0.00582645	1.17931	0.238275	0.00890225	30509.9	26908.9	26597.1
JWH	FJO	GCS	0.00548847	1.20616	0.227755	0.00842146	33179.8	29541	29218.5
JWK	FJO	GCS	0.00963863	1.80595	0.0709257	0.0148431	32635.5	29395.2	28834
JWY	FJO	GCS	0.00182443	0.304648	0.760635	0.00278304	32939.1	28554.1	28450.1
FJO	MMY	GCS	0.00707926	1.27298	0.203024	0.0108685	34135.8	30229.8	29804.8
FJO	MNB	GCS	0.0136723	2.44948	0.0143063	0.0208045	33286.1	29693.4	28892.4
TCZ	FJO	GCS	0.0135751	2.61199	0.00900182	0.0207189	33608.2	30845.8	30019.5
THJ	FJO	GCS	0.0163418	3.09479	0.00196952	0.0247845	31688	29176.2	28238
TNS	FJO	GCS	0.0165083	3.10094	0.00192904	0.0248418	31840.6	28917.4	27978.1
ZJN	FJO	GCS	0.000302495	0.0692796	0.944767	0.000467254	34510.8	30588.2	30569.8
FJO	ZNH	GCS	0.00329435	0.519786	0.603213	0.00504333	34011.2	29884	29687.8
ZZS	FJO	GCS	0.000690681	0.167112	0.867282	0.00106455	34945.2	30788	30745.5
GLP	GJK	FJO	0.00264583	0.524303	0.600068	0.00370521	30083.6	30174.1	30014.9
HCN	FJO	GJK	0.00182889	0.266993	0.789474	0.00278559	29977	29717	29608.5
FJO	HPJ	GJK	0.00221407	0.28586	0.774986	0.00339271	30369.2	30328	30194
HSZ	FJO	GJK	0.00794443	1.26711	0.205117	0.0120358	30348.6	30529.1	30047.9
FJO	HXS	GJK	0.00150672	0.288472	0.772985	0.00229711	30655.4	30326.6	30235.4
FJO	HXX	GJK	0.00390003	0.810862	0.417445	0.00593815	30480	30438.5	30202
FJO	HYL	GJK	0.000106481	0.0161891	0.987084	0.000159859	26551.1	25828.9	25823.4
FJO	JAS	GJK	0.003494	0.722915	0.469732	0.00526555	28679.5	27823	27629.2
FJO	JFK	GJK	0.00629283	0.871745	0.383348	0.00963002	29625.9	29463.6	29095.1
JGU	FJO	GJK	0.00453256	0.622903	0.533348	0.00687763	30786.6	30141.1	29869.1
JKA	FJO	GJK	0.00420101	0.701869	0.482761	0.00639441	30149.5	29760.2	29511.2
JKN	FJO	GJK	0.00224729	0.404219	0.686051	0.00338007	30450.2	28933	28803.2
FJO	JKT	GJK	0.00896778	1.3912	0.164164	0.0136074	29319.6	28633.9	28124.9
JMF	FJO	GJK	0.00125571	0.232805	0.815913	0.00189767	29895.6	28705.1	28633.1
JNK	FJO	GJK	0.0125585	1.79242	0.0730655	0.0188667	30590.2	30235.2	29485.2
JSK	FJO	GJK	0.00542398	0.732966	0.463579	0.00828471	30916.4	30400.1	30072.1
FJO	JSY	GJK	0.0125722	2.18239	0.0290806	0.0189749	27342.4	26960.9	26291.4
JWH	FJO	GJK	0.0011728	0.210539	0.833247	0.00178611	29583.5	29024.5	28956.5
JWK	FJO	GJK	0.011035	1.8783	0.0603406	0.0166597	28893.5	28769	28141
FJO	JWY	GJK	0.00154654	0.287531	0.773706	0.00233305	29352.4	28170.9	28083.9
FJO	MMY	GJK	0.0100364	1.94664	0.0515778	0.0151614	30276.6	29838.9	29245.9
FJO	MNB	GJK	0.00351823	0.480704	0.630727	0.00526572	29332.9	28523.4	28323.4
TCZ	FJO	GJK	0.016311	2.51283	0.0119768	0.0243551	30010.4	30297.4	29324.9
THJ	FJO	GJK	0.0179367	2.92039	0.00349593	0.0266297	28451.1	28858.1	27841.1
TNS	FJO	GJK	0.017684	3.02769	0.00246429	0.0261231	28502.2	28608.8	27614.5
ZJN	FJO	GJK	0.00184938	0.275607	0.78285	0.00280736	30805.5	30133.2	30022
FJO	ZNH	GJK	0.000579658	0.0964772	0.923142	0.000872864	30360.9	29344.6	29310.6
FJO	ZZS	GJK	0.000426233	0.0828247	0.933991	0.000647872	31055.6	30219.4	30193.6
HCN	FJO	GLP	0.0015417	0.267504	0.789081	0.00240707	32084.4	31750.9	31653.1
HPJ	FJO	GLP	0.00764151	1.92498	0.0542322	0.0118574	32897.1	32636.4	32141.4
HSZ	FJO	GLP	0.00708258	1.19326	0.232767	0.0110078	32572.8	32686.2	32226.5
FJO	HXS	GLP	0.00145394	0.469076	0.639015	0.00227129	32861	32459	32364.8
FJO	HXX	GLP	0.0082887	1.87656	0.0605782	0.0129405	32507.1	32707.6	32169.9
FJO	HYL	GLP	9.11606e-06	0.0013005	0.998962	1.39723e-05	28293.9	27424.4	27423.9
FJO	JAS	GLP	0.00386983	0.78931	0.429931	0.00596434	30553.5	29540.2	29312.5
FJO	JFK	GLP	0.00164788	0.339539	0.734204	0.00258525	31711.6	31151.9	31049.4
JGU	FJO	GLP	0.00328467	0.566456	0.571084	0.00511832	32860	32148	31937.5
FJO	JKA	GLP	0.00110525	0.187016	0.851648	0.00173553	32167.4	31815.4	31745.1
FJO	JKN	GLP	0.00110464	0.22056	0.825435	0.00170899	32480.6	30813.4	30745.4
FJO	JKT	GLP	0.00529539	0.836739	0.402739	0.0082218	31250.8	30351.2	30031.5
FJO	JMF	GLP	0.000322168	0.0567938	0.954709	0.000500174	31944.4	30661.6	30641.9
JNK	FJO	GLP	0.0151427	2.66188	0.00777065	0.0232092	32809.9	32396.4	31429.9
JSK	FJO	GLP	0.00200726	0.41333	0.679365	0.00315396	33046.6	32385.1	32255.4
FJO	JSY	GLP	0.0127659	2.41583	0.0156994	0.0197108	29100.1	28629.6	27907.9
FJO	JWH	GLP	0.00175197	0.431344	0.666218	0.00273355	31440	30948	30839.8
JWK	FJO	GLP	0.00752199	1.54894	0.121396	0.0117039	31174.5	30840.5	30380
FJO	JWY	GLP	0.00489266	1.05543	0.291228	0.00754855	31265.8	30115	29821.8
FJO	MMY	GLP	0.00048414	0.10117	0.919416	0.000749004	32744.6	31514.4	31483.9
FJO	MNB	GLP	0.00497226	0.909228	0.36323	0.00764159	31729.4	30746.9	30442.6
TCZ	FJO	GLP	0.020908	3.40008	0.000673653	0.0317911	32314.2	32599.2	31264
THJ	FJO	GLP	0.0224455	4.33328	1.46906e-05	0.0338681	30417.1	30770.6	29419.6
TNS	FJO	GLP	0.0145384	2.65096	0.00802624	0.0221073	30350.8	30390.8	29519.8
FJO	ZJN	GLP	0.00390229	0.789061	0.430076	0.00608525	32867.9	32286.1	32035.1
ZNH	FJO	GLP	0.00145787	0.298213	0.765541	0.0022419	32444.4	31255.4	31164.4
FJO	ZZS	GLP	0.00324992	0.823504	0.410221	0.00504247	33146.5	32297.8	32088.5
HPJ	FJO	HCN	0.00675689	1.11816	0.263497	0.0103517	32076.1	32257.9	31824.9
HSZ	HCN	FJO	0.00877644	1.64043	0.100915	0.0125312	31998.8	32356	31793
HCN	HXS	FJO	0.00111779	0.193288	0.846734	0.00161215	31990.9	32130.4	32058.6
HXX	HCN	FJO	0.000630093	0.15002	0.880749	0.000900911	32230.1	31959.9	31919.6
HCN	HYL	FJO	0.010243	1.5079	0.13158	0.0145606	27596.2	27800.8	27237
HCN	FJO	JAS	0.00411649	0.540778	0.588661	0.00569638	28967.9	29819.9	29575.4
FJO	HCN	JFK	0.00316078	0.502261	0.615484	0.00446643	30592.1	31023.6	30828.1
HCN	FJO	JGU	0.00225054	0.314867	0.752863	0.00321037	31681.1	32008.6	31864.9
HCN	FJO	JKA	0.001247	0.170494	0.864622	0.00173447	31492.5	31514.8	31436.2
HCN	FJO	JKN	0.0152381	1.94443	0.0518442	0.0199587	30280.1	31613.6	30664.6
HCN	FJO	JKT	0.00404131	0.668133	0.504049	0.00581519	29665.4	30527.6	30281.9
HCN	FJO	JMF	0.00935935	1.35744	0.174642	0.0128698	30192.6	31059.4	30483.4
HCN	FJO	JNK	0.00656283	0.788709	0.430282	0.0089908	31853.6	31901.6	31485.6
FJO	HCN	JSK	0.000318433	0.0493389	0.960649	0.000446191	31958.1	32199.1	32178.6
FJO	HCN	JSY	0.00298532	0.524649	0.599827	0.00398718	27659.6	28641.6	28471.1
HCN	FJO	JWH	0.0019194	0.29137	0.770769	0.00261832	30606.2	30863	30744.8
HCN	FJO	JWK	0.000177802	0.0295593	0.976419	0.00025782	30342.9	30235.6	30224.9
FJO	JWY	HCN	0.0119875	3.52465	0.000424037	0.0182682	30418.1	30116.9	29403.4
HCN	FJO	MMY	0.00694075	1.10743	0.268107	0.00980474	31100.4	31916.9	31476.9
HCN	FJO	MNB	0.0104471	1.48862	0.136586	0.0153935	30075.8	30926.2	30286.8
HCN	FJO	TCZ	0.00172115	0.346495	0.72897	0.00259261	31956.1	31282.9	31175.4
HCN	FJO	THJ	0.00583904	1.16444	0.244246	0.00867316	30329.6	29607.4	29263.6
HCN	FJO	TNS	0.00417188	0.811182	0.417261	0.00611355	29938.9	29606.1	29360.1
FJO	HCN	ZJN	0.00368311	0.636113	0.524703	0.00572629	31568.2	32224.2	31987.8
HCN	FJO	ZNH	0.0062399	1.17054	0.241783	0.00904067	30759.6	31526.1	31135.1
FJO	HCN	ZZS	0.000519267	0.0808164	0.935588	0.000803801	31671.8	32273.8	32240.2
HPJ	FJO	HSZ	0.00968823	1.54246	0.122962	0.0149912	33243.2	32854.8	32224.2
HPJ	FJO	HXS	0.00756124	1.26613	0.205468	0.011807	32863	33113.5	32616.5
HPJ	FJO	HXX	0.00425052	0.614586	0.538828	0.00658349	32791	32959	32680
HPJ	FJO	HYL	0.0147383	1.97724	0.048014	0.0224283	27712.2	28452.5	27626
HPJ	FJO	JAS	0.0123345	1.87536	0.0607427	0.016896	29654.5	30551.8	29807.2
HPJ	FJO	JFK	0.00353269	0.601143	0.547745	0.00498116	31253.4	31638.4	31415.6
HPJ	FJO	JGU	0.011515	2.12334	0.0337257	0.0162484	32387.8	32974.2	32223.5
HPJ	FJO	JKA	0.00937041	1.36647	0.171793	0.0129236	32268	32477.2	31874.2
HPJ	FJO	JKN	0.0258085	3.73295	0.000189249	0.0333559	31105.6	32532.9	30895.9
HPJ	FJO	JKT	0.014473	2.24674	0.0246566	0.0205357	30364.5	31376	30480.8
HPJ	FJO	JMF	0.0182345	4.17388	2.99449e-05	0.0248575	30936.9	32052.9	30904.9
HPJ	FJO	JNK	0.011894	1.63382	0.102297	0.0162227	32468.9	32722.4	31953.1
HPJ	FJO	JSK	0.0129688	1.99555	0.045983	0.0179016	32893.5	33323	32469.8
HPJ	FJO	JSY	0.0095266	1.72528	0.0844769	0.01256	28325.5	29234.2	28682.5
HPJ	FJO	JWH	0.00331321	0.506542	0.612476	0.00452858	31126.4	31531.4	31323.1
HPJ	FJO	JWK	0.00387575	0.675463	0.499382	0.00563253	31119.4	31178.9	30938.1
FJO	JWY	HPJ	0.00594941	1.20409	0.228556	0.00862327	31244.4	30477.4	30116.9
HPJ	FJO	MMY	0.016403	2.97125	0.00296588	0.0228488	31825.6	32786.9	31728.6
HPJ	FJO	MNB	0.0157175	2.53371	0.0112864	0.0230191	30885	31907.8	30920.2
HPJ	FJO	TCZ	0.01687	3.11482	0.00184056	0.0248902	33020.4	32481.6	31403.9
HPJ	FJO	THJ	0.0133637	2.63444	0.0084276	0.0196831	31037.5	30417.2	29615
HPJ	FJO	TNS	0.013127	2.53099	0.0113742	0.0190405	30665	30447	29658
HPJ	FJO	ZJN	0.0112005	1.73457	0.0828162	0.0171318	32528.4	33088.4	32355.4
HPJ	FJO	ZNH	0.0180532	2.94993	0.00317846	0.0257244	31683.6	32531.1	31377.4
HPJ	FJO	ZZS	0.014547	2.95959	0.00308047	0.0220921	32667.6	33459.1	32499.6
HSZ	HXS	FJO	0.00988202	1.48903	0.136479	0.0142025	32393.2	33340.8	32688.2
HSZ	HXX	FJO	0.00818643	1.46622	0.142588	0.0116014	32856.4	32928.1	32393.4
HSZ	HYL	FJO	0.018158	2.49293	0.0126693	0.0258552	27489	28786	27759.2
HSZ	FJO	JAS	0.0165066	2.66613	0.007673	0.0225693	29508.9	30860.1	29857.9
HSZ	FJO	JFK	0.0134584	2.10238	0.0355198	0.0187444	31274.4	32032.1	31181.4
HSZ	FJO	JGU	0.0207843	4.03937	5.35947e-05	0.0289533	32346.4	33311.1	31954.6
HSZ	FJO	JKA	0.0144331	2.53052	0.0113893	0.0198441	32123.8	32709	31778.2
HSZ	FJO	JKN	0.0351858	5.61925	1.91793e-08	0.044981	31025	32899.5	30663
HSZ	FJO	JKT	0.0252128	4.43147	9.35918e-06	0.0352875	30378.4	31792.9	30229.1
HSZ	FJO	JMF	0.0253689	4.88312	1.04421e-06	0.0342269	30870.4	32258.9	30662.6
HSZ	FJO	JNK	0.028686	4.15858	3.20228e-05	0.0382109	32647.4	33242.4	31388.4
HSZ	FJO	JSK	0.0201659	3.87517	0.000106549	0.027556	32743.9	33571.9	32244.6
HSZ	FJO	JSY	0.0175178	2.64689	0.00812356	0.0229071	28227.8	29579.8	28561.2
HSZ	FJO	JWH	0.0167243	2.89351	0.00380961	0.0224509	31203.8	32015.2	30962
HSZ	FJO	JWK	0.0204928	3.67632	0.000236619	0.0290714	31194.9	31602.9	30333.6
JWY	FJO	HSZ	0.000739888	0.143473	0.885917	0.00113756	31683.1	30094.4	30049.9
HSZ	FJO	MMY	0.0248506	4.04881	5.14782e-05	0.0342832	31738	33095.5	31490.5
HSZ	FJO	MNB	0.0186816	3.18257	0.00145976	0.0273698	30564.4	32021.9	30847.4
HSZ	FJO	TCZ	0.0170206	3.1333	0.0017285	0.0251455	32680	32550	31460.5
HSZ	FJO	THJ	0.0178587	4.09596	4.20424e-05	0.0262534	30951.6	30691.9	29614.9
HSZ	FJO	TNS	0.0227595	4.86052	1.17076e-06	0.0326435	30684.2	30827.2	29455.2
HSZ	FJO	ZJN	0.0120359	1.81498	0.0695272	0.018419	32229.1	33223.9	32433.6
HSZ	FJO	ZNH	0.023838	4.74513	2.08371e-06	0.0337948	31510	32840.5	31311.2
HSZ	FJO	ZZS	0.0208299	4.62183	3.80368e-06	0.0312489	32464.5	33625.5	32253.2
HXX	HXS	FJO	0.00217236	0.479621	0.631497	0.00309966	33103.9	32696.6	32554.9
HXS	HYL	FJO	0.00749552	0.995718	0.319387	0.0107114	28074	28226.8	27806.8
HXS	FJO	JAS	0.0112865	1.96246	0.0497091	0.0154061	29786.1	30565.4	29883.1
HXS	FJO	JFK	0.00544518	0.8312	0.40586	0.0076244	31648.5	31736.5	31392.8
HXS	FJO	JGU	0.00660013	1.09088	0.275327	0.00933512	32546.6	32866.4	32435.4
HXS	FJO	JKA	0.00444021	0.786779	0.431412	0.00613668	32375.1	32320.4	32034.6
HXS	FJO	JKN	0.0187424	2.28125	0.0225338	0.0243884	31144.5	32429.5	31236.2
HXS	FJO	JKT	0.00973322	1.74972	0.0801667	0.0138392	30472.6	31277.9	30674.9
HXS	FJO	JMF	0.0138315	2.73304	0.0062753	0.0189074	31104.8	31967.5	31095.2
HXS	FJO	JNK	0.00933643	1.20837	0.226906	0.0127233	32780.8	32729.5	32124
HXS	FJO	JSK	0.00803417	1.15735	0.247129	0.0111073	33022.5	33155	32626.5
HXS	FJO	JSY	0.00320311	0.59711	0.550434	0.00423847	28381.4	29088.1	28902.4
HXS	FJO	JWH	0.00913347	1.72054	0.0853338	0.0123144	31527.4	31709.9	31135.9
HXS	FJO	JWK	0.00517616	1.11339	0.265542	0.00745761	31272	31119.5	30799
FJO	JWY	HXS	0.00517821	0.951191	0.341508	0.00803998	31151.9	30524.9	30210.4
HXS	FJO	MMY	0.00940359	1.91563	0.0554117	0.0131916	31935.5	32645.5	32037.2
HXS	FJO	MNB	0.0109181	1.55968	0.118835	0.0160452	30955.2	31747.2	31061.5
HXS	FJO	TCZ	0.0100638	2.54096	0.0110547	0.0149034	32982.8	32217.5	31575.5
HXS	FJO	THJ	0.00866522	1.70264	0.0886347	0.0128096	31228	30337.8	29816.5
HXS	FJO	TNS	0.00631343	1.52641	0.126908	0.00923558	30777	30364.2	29983.2
HXS	FJO	ZJN	0.00717107	1.40533	0.159924	0.0109695	32593.4	32952.9	32483.6
HXS	FJO	ZNH	0.0143467	3.12949	0.00175109	0.0205255	31873.1	32540.9	31620.4
HXS	FJO	ZZS	0.00898928	2.35856	0.018346	0.0136633	32679.1	33238.1	32645.9
HXX	HYL	FJO	0.0106919	1.73579	0.0826016	0.0150883	28000.1	28134.1	27538.9
HXX	FJO	JAS	0.00397137	0.684107	0.493908	0.00545914	29481.8	30336.2	30096.2
FJO	HXX	JFK	0.00222377	0.418253	0.675762	0.00313803	31319.6	31717.1	31576.4
HXX	FJO	JGU	0.00129967	0.21244	0.831764	0.00185109	32310	32743	32658
HXX	FJO	JKA	0.00243212	0.428583	0.668227	0.00336075	32157.4	32251.9	32095.4
HXX	FJO	JKN	0.0208993	2.54449	0.0109439	0.0270032	31103.8	32423.2	31095.8
HXX	FJO	JKT	0.0103684	1.71661	0.0860498	0.0147036	30353.6	31256.1	30614.6
HXX	FJO	JMF	0.0104846	2.16084	0.0307074	0.0143128	30839.5	31708.5	31050.5
HXX	FJO	JNK	0.0141923	2.15678	0.0310228	0.0191361	32704.8	32773.8	31856.5
HXX	FJO	JSK	0.00804261	1.35695	0.174796	0.0111031	32881	33167.5	32638.2
FJO	HXX	JSY	0.00373771	0.708357	0.478723	0.00496667	28166	29137	28920
HXX	FJO	JWH	0.00501686	0.919501	0.357833	0.00678273	31248.4	31551.6	31236.6
HXX	FJO	JWK	0.00167341	0.308674	0.757569	0.00241617	30954.5	30901.8	30798.5
FJO	JWY	HXX	0.00437889	0.793338	0.427581	0.00668675	31237	30420	30154.8
HXX	FJO	MMY	0.00626666	1.19134	0.233521	0.00881804	31706.5	32556.5	32151
HXX	FJO	MNB	0.00812312	1.6062	0.108229	0.0119545	30688.9	31631.4	31121.6
HXX	FJO	TCZ	0.00866747	1.89803	0.0576917	0.0128522	32841.6	32177.4	31624.4
HXX	FJO	THJ	0.00732607	1.53215	0.125487	0.0108462	31060.8	30318.5	29877.5
HXX	FJO	TNS	0.0103955	1.864	0.0623221	0.0150347	30748.4	30385.9	29760.6
HXX	FJO	ZJN	0.0030222	0.538633	0.59014	0.0046492	32414.9	32856.6	32658.6
HXX	FJO	ZNH	0.00933049	1.85606	0.0634455	0.0134026	31527.5	32358	31759.8
HXX	FJO	ZZS	0.00690016	1.43116	0.152384	0.0104961	32509.2	33161.2	32706.8
HYL	FJO	JAS	0.00279885	0.357716	0.720556	0.00380627	25770	26020.8	25875.5
FJO	HYL	JFK	0.00639883	0.840234	0.400777	0.00887559	27088.6	27110.9	26766.1
FJO	HYL	JGU	0.00273923	0.305982	0.759619	0.00384273	27937.2	27866.8	27714.5
FJO	HYL	JKA	0.00216312	0.26203	0.793299	0.00294976	27816.4	27508.1	27389.4
HYL	FJO	JKN	0.0189723	2.3668	0.0179426	0.0242351	26944.4	27572.6	26545.9
HYL	FJO	JKT	0.00437132	0.684841	0.493444	0.006158	26335.1	26623.9	26392.1
HYL	FJO	JMF	0.00957801	1.57441	0.115392	0.0129261	27003	27273.8	26756.2
HYL	FJO	JNK	0.00677377	0.832386	0.405191	0.00911038	28195	27737.8	27364.5
HYL	FJO	JSK	0.00877473	1.24577	0.212849	0.0118519	28361.6	28051.1	27563.1
FJO	HYL	JSY	0.00510908	0.833666	0.404469	0.0066924	25050.9	25501.1	25241.9
FJO	HYL	JWH	0.00341971	0.495549	0.620212	0.00460425	27159.9	27104.9	26920.1
FJO	HYL	JWK	0.00175994	0.266134	0.790136	0.00250806	27141.1	26681.4	26587.6
FJO	JWY	HYL	0.00370491	0.551239	0.58147	0.00570348	26715.6	26549.4	26353.4
HYL	FJO	MMY	0.00243036	0.326996	0.743671	0.00337671	27294.8	27428.8	27295.8
HYL	FJO	MNB	0.0121771	1.57846	0.11446	0.0175175	26458.2	26723.5	26080.5
HYL	FJO	TCZ	0.00760999	1.54885	0.121418	0.0111365	28375.6	27341.9	26928.9
HYL	FJO	THJ	0.00499743	0.811908	0.416844	0.00730486	26991	25892	25634.5
HYL	FJO	TNS	0.00508382	0.718447	0.472481	0.00732361	26758.1	25997.9	25734.9
HYL	FJO	ZJN	0.00147987	0.211664	0.832369	0.00224666	28034.8	27915.2	27832.8
HYL	FJO	ZNH	0.00597255	0.836178	0.403055	0.00846557	27116	27349.2	27024.5
HYL	FJO	ZZS	0.00831484	1.34144	0.179779	0.0124118	28047	28118.8	27655
JFK	JAS	FJO	0.0106294	1.67396	0.0941376	0.0145206	32024.1	27786.6	27202.1
JGU	JAS	FJO	0.00635726	1.32737	0.184387	0.00901826	31347.2	29364.8	28993.8
JKA	JAS	FJO	0.0120761	2.68409	0.00727269	0.0163622	33159	28044.2	27375
JAS	JKN	FJO	0.00686704	1.0796	0.28032	0.00977373	30448.4	28444.9	28056.9
JAS	JKT	FJO	0.0020709	0.420733	0.67395	0.00286301	31521.1	26976.4	26864.9
JAS	JMF	FJO	0.000233464	0.0485967	0.961241	0.000324285	31505.2	27312.5	27299.8
JNK	JAS	FJO	0.0127527	3.4577	0.000544807	0.0176715	32291.4	28887.1	28159.6
JSK	JAS	FJO	0.00967194	1.50145	0.133239	0.013605	32359.1	29334.1	28772.1
JSY	JAS	FJO	0.000159662	0.0300888	0.975996	0.000217111	29908.6	25056.9	25048.9
JWH	JAS	FJO	0.00906503	2.66859	0.00761693	0.0125995	31095.1	28051.1	27547.1
JWK	JAS	FJO	0.0175111	3.83564	0.000125238	0.0242222	30377.1	27753.1	26797.9
FJO	JWY	JAS	0.00521179	0.938783	0.347842	0.00716835	28308.4	28376.4	28082.1
MMY	JAS	FJO	0.000926985	0.214985	0.829779	0.00128972	31879.6	28343.9	28291.4
MNB	JAS	FJO	0.000677757	0.144741	0.884915	0.000932315	30841.4	27129.9	27093.1
TCZ	JAS	FJO	0.0253635	3.9919	6.55457e-05	0.0359496	29286	30385.8	28882.5
THJ	JAS	FJO	0.0247314	5.20581	1.93154e-07	0.0349483	27948.2	28973	27574.5
TNS	JAS	FJO	0.0204357	4.04675	5.19328e-05	0.028733	28074.1	28506.1	27364.4
ZJN	JAS	FJO	0.00720152	1.56351	0.117933	0.0104246	30139.2	30139.8	29708.8
ZNH	JAS	FJO	0.00136944	0.322609	0.746991	0.00197913	29410.2	29249	29169
ZZS	JAS	FJO	0.00524188	1.45804	0.144829	0.00754496	30598	29988.2	29675.5
JFK	JGU	FJO	0.00362746	0.63053	0.528348	0.00503282	34213.9	29880.9	29664.9
JKA	JFK	FJO	0.00323401	0.461134	0.644703	0.00444473	34561.9	29276.4	29087.6
JFK	JKN	FJO	0.0178994	3.05822	0.00222659	0.0249416	33011.2	29599.8	28558.8
JFK	JKT	FJO	0.0106441	1.79317	0.0729458	0.0146699	33098.1	28472.9	27873.1
JFK	JMF	FJO	0.0117922	1.70567	0.0880698	0.0163947	32626.1	29086.9	28408.9
JNK	JFK	FJO	0.00299738	0.499351	0.617532	0.00416774	34171.6	29781.6	29603.6
JFK	JSK	FJO	0.00122301	0.159059	0.873622	0.00173611	34121	30495	30420.5
JFK	JSY	FJO	0.0110907	1.74951	0.0802022	0.0149186	31849.4	26198.6	25623.9
JFK	JWH	FJO	0.000528959	0.0802388	0.936047	0.000728714	33485.8	28609	28578.8
JWK	JFK	FJO	0.00630432	0.971349	0.331375	0.00882195	31980	28771.8	28411.2
FJO	JWY	JFK	0.00938799	1.48592	0.1373	0.0130671	29789.5	29567.8	29017.8
JFK	MMY	FJO	0.00938583	1.39976	0.161585	0.0128164	34358.1	29426.6	28879.4
JFK	MNB	FJO	0.0107723	1.76274	0.0779441	0.0147695	32374.5	28829.5	28215
TCZ	JFK	FJO	0.0140062	2.5238	0.0116093	0.0201223	30838	31556	30684.2
THJ	JFK	FJO	0.0153648	2.50172	0.0123593	0.0218236	29352.2	29927.8	29022
TNS	JFK	FJO	0.00904341	1.52725	0.126699	0.0128294	29486.4	29428.6	28901.1
JFK	ZJN	FJO	0.00313556	0.60215	0.547075	0.00454374	31904.9	31312.4	31116.6
JFK	ZNH	FJO	0.00834307	1.09413	0.273898	0.0119967	31012.9	30758.9	30249.9
JFK	ZZS	FJO	0.00604433	0.980142	0.327016	0.00869049	32208.5	31374.8	30997.8
JKA	JGU	FJO	0.00510679	0.872802	0.382771	0.00711597	35016.1	30654.4	30342.9
JGU	JKN	FJO	0.0149641	2.07424	0.0380574	0.021139	33297.6	30759.4	29852.4
JGU	JKT	FJO	0.00756542	1.65466	0.0979942	0.0106031	32933.2	29532.8	29089.2
JGU	JMF	FJO	0.00818303	1.46122	0.143955	0.0113638	33884.5	29800	29316.2
JNK	JGU	FJO	0.00516401	0.943958	0.345191	0.00731716	34055.5	31387	31064.5
JSK	JGU	FJO	0.00257769	0.607479	0.543533	0.0036812	34697.2	31699	31536
JGU	JSY	FJO	0.00719991	1.13303	0.257202	0.00996924	31050.8	27488.5	27095.5
JWH	JGU	FJO	0.00140887	0.248756	0.80355	0.00198381	33255.1	30119.6	30034.9
JWK	JGU	FJO	0.00737958	1.26354	0.206395	0.0104264	32646.9	30066.1	29625.6
FJO	JWY	JGU	0.00353389	0.511316	0.60913	0.00497721	30837.8	30349.8	30136
JGU	MMY	FJO	0.00665189	1.4477	0.147701	0.00927929	34451.9	30834.1	30426.6
JGU	MNB	FJO	0.00728186	1.31087	0.189902	0.0102008	32402.4	30241.9	29804.6
TCZ	JGU	FJO	0.0161123	2.67659	0.00743766	0.0230708	31727.4	32549.1	31516.9
THJ	JGU	FJO	0.018896	4.11776	3.82578e-05	0.0267972	30262.9	30775.6	29634.1
TNS	JGU	FJO	0.0117041	2.04579	0.0407771	0.0166941	30025.4	30524.1	29817.9
ZJN	JGU	FJO	0.000644409	0.137174	0.890894	0.000946458	32353.8	32609	32567
JGU	ZNH	FJO	0.00644781	0.92099	0.357056	0.00932364	31832.6	31764.6	31357.6
JGU	ZZS	FJO	0.00307135	0.778062	0.436533	0.00445076	32962.6	32454.9	32256.1
JKA	JKN	FJO	0.0191317	2.85688	0.0042783	0.0266608	33686.5	30183.8	29050.5
JKA	JKT	FJO	0.0123248	2.56904	0.010198	0.0170596	33337.4	29086.9	28378.6
JKA	JMF	FJO	0.0139861	2.18581	0.0288294	0.0191549	34203.6	29407.6	28596.4
JNK	JKA	FJO	0.000210491	0.0354882	0.97169	0.000299494	33812.4	30886.6	30873.6
JKA	JSK	FJO	0.00268805	0.403946	0.686253	0.00377841	35194.6	30867.1	30701.6
JKA	JSY	FJO	0.0127839	2.26502	0.0235115	0.0176062	31115.8	27371.8	26680.8
JKA	JWH	FJO	0.00317738	0.678973	0.497155	0.00438987	33991.4	29362.4	29176.4
JWK	JKA	FJO	0.00176313	0.36347	0.716254	0.00244587	33583	28976.8	28874.8
FJO	JWY	JKA	0.0046415	0.799552	0.42397	0.0063725	30704.5	29978	29701
JKA	MMY	FJO	0.011953	2.11774	0.0341973	0.0165266	34440.2	30456.8	29737.2
JKA	MNB	FJO	0.0143393	2.61057	0.0090391	0.019668	33161.4	29630.6	28792.9
TCZ	JKA	FJO	0.0115838	1.78132	0.0748606	0.0166706	31419.6	32136.4	31400.4
THJ	JKA	FJO	0.0133591	2.42572	0.015278	0.0191913	29572.4	30588.6	29782.1
TNS	JKA	FJO	0.0076654	1.37974	0.167666	0.0109523	29871.9	30070.6	29613.1
JKA	ZJN	FJO	0.00632241	1.35274	0.176139	0.00918166	32352.2	32171.8	31767.5
JKA	ZNH	FJO	0.0112055	1.84699	0.0647479	0.0162742	31148.2	31765.2	31061.2
JKA	ZZS	FJO	0.00872038	1.66545	0.0958233	0.012643	32412.5	32374.2	31814.5
JKT	JKN	FJO	0.00701115	1.05583	0.291045	0.00980744	32390.2	28438.8	28042.8
JMF	JKN	FJO	0.00744667	1.17672	0.239307	0.0104677	32600	28985.5	28557
JNK	JKN	FJO	0.0212253	3.4986	0.000467711	0.0300157	33065.5	30937	29651
JSK	JKN	FJO	0.0175553	1.98287	0.0473825	0.0247316	34104.2	30865.2	29800.2
JSY	JKN	FJO	0.00796994	1.25169	0.210683	0.0111215	30118.9	26796.1	26372.4
JWH	JKN	FJO	0.0172954	2.44618	0.0144377	0.0242882	32282.5	29718.2	28707.8
JWK	JKN	FJO	0.0227316	3.14765	0.00164589	0.0320537	31355.1	29598.9	28283.1
JWY	FJO	JKN	0.00858222	1.07595	0.281949	0.0111817	29599.1	29776.6	29269.9
MMY	JKN	FJO	0.00910381	1.13905	0.254681	0.0128903	32874.5	30232.8	29687.2
MNB	JKN	FJO	0.00855492	1.41234	0.15785	0.0120502	31405.4	29266.6	28770.1
TCZ	JKN	FJO	0.0312985	5.24309	1.57907e-07	0.0449693	30432.9	32254.4	30296.6
THJ	JKN	FJO	0.0326931	5.63269	1.77415e-08	0.0467025	28924.8	30687.2	28744.2
TNS	JKN	FJO	0.0268234	3.77287	0.000161381	0.0383755	28834.9	30280.1	28698.1
ZJN	JKN	FJO	0.0147401	2.3788	0.0173689	0.0215731	31275.5	32003	31073.2
ZNH	JKN	FJO	0.00926814	1.20232	0.229241	0.0136652	30345.6	31294.1	30719.4
ZZS	JKN	FJO	0.0116545	1.72055	0.0853328	0.0171339	31245.2	32106.5	31366.8
JKT	JMF	FJO	0.00101375	0.19731	0.843585	0.00141332	32405	27895	27838.5
JNK	JKT	FJO	0.0135615	2.18067	0.0292079	0.0191	32703.5	29895.2	29095.2
JSK	JKT	FJO	0.00930655	1.85266	0.0639305	0.0129194	34497.4	29417.4	28874.9
JKT	JSY	FJO	0.000299226	0.0477241	0.961936	0.000414696	30159.6	25907.9	25892.4
JWH	JKT	FJO	0.00995645	1.80756	0.0706746	0.0137007	32824.2	28263	27705.8
JWK	JKT	FJO	0.0173715	3.92362	8.72277e-05	0.0244137	30731.5	28609.2	27632.2
FJO	JWY	JKT	0.0090566	1.95502	0.0505806	0.0129613	28809.2	29177.2	28653.5
MMY	JKT	FJO	0.00103884	0.170331	0.86475	0.00146018	32511	29028.8	28968.5
MNB	JKT	FJO	5.83268e-05	0.0117372	0.990635	8.11987e-05	31282.6	27861.9	27858.6
TCZ	JKT	FJO	0.0246383	4.99358	5.92696e-07	0.0353718	29939.2	31252.8	29749.8
THJ	JKT	FJO	0.0271447	5.93804	2.88452e-09	0.0385553	28640.1	29760.9	28187.9
TNS	JKT	FJO	0.0207978	4.27111	1.94506e-05	0.0295267	28678.1	29295.9	28102.1
ZJN	JKT	FJO	0.00668202	1.27821	0.201176	0.00973062	30959.5	30809	30400
ZNH	JKT	FJO	0.00376324	0.620734	0.534774	0.00550619	29854.5	30207	29980.5
ZZS	JKT	FJO	0.00520859	1.03605	0.300179	0.00757774	31190.6	30806.1	30486.9
JNK	JMF	FJO	0.0150784	2.57421	0.010047	0.0210364	33477.8	30142.5	29247
JSK	JMF	FJO	0.0102541	1.36724	0.17155	0.014395	34054.5	30258.5	29644.2
JSY	JMF	FJO	0.0026071	0.40343	0.686632	0.00350905	31805	25573.8	25440.8
JWH	JMF	FJO	0.00953957	1.46981	0.141614	0.0133612	32172.9	29208.1	28656.1
JWK	JMF	FJO	0.0145582	2.27389	0.0229725	0.0202639	32092.5	28999.8	28167.5
JWY	FJO	JMF	0.00317725	0.495142	0.6205	0.00435401	29498.1	29363.6	29177.6
MMY	JMF	FJO	0.00214803	0.371964	0.70992	0.00302212	32741.9	29567.1	29440.4
MNB	JMF	FJO	0.000781618	0.130316	0.896317	0.00109335	31749.1	28648.9	28604.1
TCZ	JMF	FJO	0.0245016	4.40916	1.03773e-05	0.0351895	30361	31856.8	30333
THJ	JMF	FJO	0.0263132	6.13112	8.72633e-10	0.0373963	28620.1	30052.4	28511.4
TNS	JMF	FJO	0.0215186	4.44659	8.72422e-06	0.0307017	28795.9	29829.9	28573.1
ZJN	JMF	FJO	0.00790557	1.89461	0.0581439	0.0115131	31285	31379.2	30887
ZNH	JMF	FJO	0.00314503	0.59951	0.548833	0.00457877	30252.6	30460.9	30269.9
ZZS	JMF	FJO	0.00482196	1.01823	0.308571	0.00698892	31714	31153.5	30854.5
JNK	JSK	FJO	0.00248197	0.358454	0.720004	0.00351556	35147.8	31302.8	31147.8
JNK	JSY	FJO	0.0120381	2.01005	0.0444256	0.0163463	31834.6	27070.4	26426.4
JNK	JWH	FJO	0.00251995	0.486576	0.626559	0.00352987	33614	29887.2	29737
JWK	JNK	FJO	0.00266062	0.430144	0.667091	0.00376533	32731.1	29771.4	29613.4
FJO	JWY	JNK	0.00563081	0.644773	0.519074	0.00768577	30951.8	30271.8	29932.8
JNK	MMY	FJO	0.0121095	2.29744	0.0215937	0.016969	33802.4	31112.6	30368.1
JNK	MNB	FJO	0.0147926	2.79021	0.00526743	0.0205966	32575	30296	29412.8
TCZ	JNK	FJO	0.0117753	1.67313	0.0943021	0.017036	31666.1	32500.6	31744.1
THJ	JNK	FJO	0.0118207	2.42857	0.0151583	0.017027	29688.5	30783	30063.8
TNS	JNK	FJO	0.00735203	1.15901	0.246453	0.0105994	29788.2	30452	30007.5
JNK	ZJN	FJO	0.00574137	0.932762	0.350943	0.00837874	32402.1	32494.9	32123.9
JNK	ZNH	FJO	0.0110596	1.8946	0.0581458	0.0160916	31271.1	32065.4	31363.9
JNK	ZZS	FJO	0.00880421	1.89676	0.0578602	0.0128771	32315.1	32899.4	32325.1
JSK	JSY	FJO	0.00852978	1.04057	0.298076	0.0117769	32021.4	27460.4	26995.9
JSK	JWH	FJO	0.000645078	0.0902228	0.92811	0.000904856	34362.5	30054.5	30015.8
JWK	JSK	FJO	0.00568229	0.759146	0.447765	0.00800576	33574	29999	29660
FJO	JWY	JSK	0.00646429	0.976746	0.328695	0.00892797	31105	30730.5	30335.8
JSK	MMY	FJO	0.00888497	1.25961	0.207812	0.0125074	34662.1	31297.1	30745.9
JSK	MNB	FJO	0.0104229	1.4557	0.145476	0.0145396	33531.2	30391.5	29764.5
TCZ	JSK	FJO	0.0146883	1.87278	0.0610985	0.0212608	31915.6	32934.6	31981.1
THJ	JSK	FJO	0.016748	2.51667	0.011847	0.0241695	29997.5	31310.5	30279
TNS	JSK	FJO	0.0107048	1.35877	0.17422	0.0154854	30137.4	30968.4	30312.4
JSK	ZJN	FJO	0.00329069	0.474243	0.635327	0.00482948	32955.9	32775.4	32560.4
JSK	ZNH	FJO	0.00779174	0.910663	0.362473	0.0114357	31696	32383.8	31883
JSK	ZZS	FJO	0.00599637	0.978572	0.327792	0.00875383	33292.1	32924.4	32531.9
JWH	JSY	FJO	0.00780965	1.48655	0.137133	0.0107493	30471	26632	26219.2
JWK	JSY	FJO	0.0146377	1.98618	0.0470129	0.02003	29911	26279.8	25521.5
FJO	JWY	JSY	0.0138119	2.37202	0.0176913	0.0181753	26995.8	27580.5	26829
MMY	JSY	FJO	0.00106723	0.157039	0.875214	0.00145995	31314.8	26616	26559.2
MNB	JSY	FJO	0.000255462	0.0403844	0.967787	0.000351687	29497	25940	25926.8
TCZ	JSY	FJO	0.0243966	5.45743	4.83076e-08	0.0342278	28547.4	28767.9	27397.6
THJ	JSY	FJO	0.026058	5.36309	8.18105e-08	0.0366438	26911.1	27725.6	26317.4
TNS	JSY	FJO	0.0174616	3.0477	0.00230598	0.0245667	27039.1	27247.9	26312.6
ZJN	JSY	FJO	0.00634884	1.35351	0.175893	0.00915239	29177.6	28690.1	28328.1
ZNH	JSY	FJO	0.00154638	0.293396	0.769219	0.00223246	28226	27930.8	27844.5
ZZS	JSY	FJO	0.00237639	0.46577	0.64138	0.00340975	29458.8	28419.2	28284.5
JWK	JWH	FJO	0.00652135	1.39462	0.163131	0.00915779	31824	28842.8	28469
FJO	JWY	JWH	0.00765221	1.07906	0.280561	0.0103302	29802.1	29480.1	29032.4
JWH	MMY	FJO	0.00808316	1.70077	0.0889853	0.0110995	33805.5	29432.5	28960.5
JWH	MNB	FJO	0.0104514	1.95261	0.0508658	0.014382	32183	28786.8	28191.2
TCZ	JWH	FJO	0.0141695	2.21463	0.0267858	0.0204106	30537.9	31573.1	30690.9
THJ	JWH	FJO	0.0166226	3.04195	0.00235048	0.0237464	28831.8	29983.2	29002.8
TNS	JWH	FJO	0.00986773	1.65729	0.0974616	0.0140851	28949.8	29538	28960.8
JWH	ZJN	FJO	0.00195221	0.366715	0.713831	0.00283263	31460	31179.2	31057.8
JWH	ZNH	FJO	0.00710106	1.37046	0.170542	0.0102575	30479.4	30722.6	30289.4
JWH	ZZS	FJO	0.00537734	1.37067	0.170477	0.00774319	31899.5	31270	30935.5
FJO	JWY	JWK	0.00614364	1.41138	0.158134	0.00881706	29557.9	28905.4	28552.4
JWK	MMY	FJO	0.0139024	3.28398	0.00102354	0.0192783	32563.6	29509.4	28700.1
JWK	MNB	FJO	0.0165302	4.06438	4.81597e-05	0.0226452	31877.6	28825.9	27888.4
TCZ	JWK	FJO	0.00942128	1.38926	0.164752	0.0135509	30382.1	30977.6	30399.4
THJ	JWK	FJO	0.010175	1.61897	0.105455	0.0145733	28254.8	29101.5	28515.2
TNS	JWK	FJO	0.00455342	0.940627	0.346896	0.00647574	28627.6	28652.4	28392.6
JWK	ZJN	FJO	0.00801801	1.59532	0.110642	0.0116355	30949.9	31068.4	30574.1
JWK	ZNH	FJO	0.014574	2.23191	0.0256206	0.0211248	29792.9	30691.6	29809.9
JWK	ZZS	FJO	0.010897	2.30057	0.0214162	0.0157025	31224.4	31158.6	30486.9
FJO	JWY	MMY	0.00461745	0.755787	0.449777	0.00650406	30199.1	30160.6	29883.4
JWY	FJO	MNB	0.00442256	0.548945	0.583044	0.0064806	29243.5	29070.5	28814.5
FJO	JWY	TCZ	0.00233949	0.486286	0.626765	0.0034756	31224.8	29669.8	29531.2
FJO	JWY	THJ	0.000512348	0.0828964	0.933934	0.000759868	29645.2	28071.5	28042.8
FJO	JWY	TNS	0.000200709	0.0419894	0.966507	0.000292346	29274.5	28031.2	28020
FJO	JWY	ZJN	0.00459242	0.906291	0.364782	0.00702656	30855.4	30515.6	30236.6
FJO	JWY	ZNH	0.00491719	0.756325	0.449454	0.00710748	29839.4	29914.4	29621.6
JWY	FJO	ZZS	0.0016978	0.285378	0.775354	0.00258205	31075.4	30606.1	30502.4
MMY	MNB	FJO	0.00180357	0.382156	0.702346	0.00247797	33226	29092	28987.2
TCZ	MMY	FJO	0.02271	3.56845	0.000359101	0.0323339	31243.6	32446.6	31005.6
THJ	MMY	FJO	0.0241299	4.84609	1.25918e-06	0.0339831	29847.8	30632.8	29189.2
TNS	MMY	FJO	0.0181749	3.94319	8.04038e-05	0.0257121	29654.5	30321.2	29238.8
ZJN	MMY	FJO	0.00624782	1.50313	0.132805	0.00904485	32167.1	32130.6	31731.6
ZNH	MMY	FJO	0.000210744	0.0338979	0.972959	0.000307632	31105.1	31442.9	31429.6
ZZS	MMY	FJO	0.00272998	0.718127	0.472679	0.00395717	32468.5	32139	31964
TCZ	MNB	FJO	0.024556	3.98797	6.66398e-05	0.0347375	30313.1	31641.9	30125.1
THJ	MNB	FJO	0.0249217	4.38547	1.15736e-05	0.0348973	28301.9	29605.4	28165.6
TNS	MNB	FJO	0.0176193	3.13361	0.00172671	0.0247828	28414.2	29304	28289.2
ZJN	MNB	FJO	0.0072455	1.30556	0.191701	0.0104198	31144.2	31209.2	30760.2
ZNH	MNB	FJO	0.000882799	0.137236	0.890844	0.00126863	30386.1	30186.4	30133.1
ZZS	MNB	FJO	0.00518945	0.998605	0.317986	0.00741785	31779.4	31088.6	30767.6
THJ	TCZ	FJO	0.00236166	0.530661	0.595653	0.00322208	31458.2	28861.2	28725.2
TCZ	TNS	FJO	0.00408418	0.785232	0.432317	0.00559593	31127.2	29010	28774
TCZ	ZJN	FJO	0.0171654	3.27603	0.00105277	0.0246925	31664.1	32931.9	31820.4
TCZ	ZNH	FJO	0.0234198	3.36687	0.000760255	0.0334141	30937.8	32331.8	30852
TCZ	ZZS	FJO	0.0196117	3.12923	0.00175262	0.0280522	31932.9	33052.6	31781.1
THJ	TNS	FJO	0.00516489	0.997379	0.318581	0.0070433	29824.1	27732.6	27447.6
THJ	ZJN	FJO	0.018854	4.26312	2.01589e-05	0.0269239	29907.1	31180.6	30026.6
THJ	ZNH	FJO	0.0249995	4.81999	1.43563e-06	0.0351932	29442	30458.5	28972.8
THJ	ZZS	FJO	0.0211327	4.8342	1.33679e-06	0.0300288	29978.4	31269.1	29974.9
TNS	ZJN	FJO	0.0122387	2.99707	0.00272587	0.0175169	29866.2	30777.8	30033.5
TNS	ZNH	FJO	0.0186902	3.76347	0.000167574	0.0265117	29129.2	30229.2	29120
TNS	ZZS	FJO	0.0142811	3.15005	0.00163245	0.0202901	30145.6	30806.1	29938.6
ZJN	ZNH	FJO	0.00590701	0.969465	0.332313	0.00854155	31854.6	31886.9	31512.4
ZJN	ZZS	FJO	0.00343723	0.870227	0.384177	0.00498479	32953.1	32659.9	32436.1
ZZS	ZNH	FJO	0.00182701	0.371923	0.70995	0.00263294	32327.6	31735.4	31619.6
FZR	FMQ	FNP	0.0154052	3.57198	0.000354299	0.0220568	29805.6	29899.9	28992.6
FNP	FMQ	GCS	0.0149459	3.54252	0.000396321	0.0225381	31723.6	27910.1	27088.1
FNP	FMQ	GJK	0.018154	3.9947	6.47773e-05	0.0269165	28258.5	27768.8	26778.5
FNP	FMQ	GLP	0.00762442	2.15346	0.0312824	0.0117616	29930.9	29272.9	28829.9
HCN	FNP	FMQ	0.00196354	0.434025	0.66427	0.00295084	28538.8	29277.5	29162.8
HPJ	FNP	FMQ	0.00972673	2.89839	0.00375088	0.0144833	28955.6	30039.9	29461.1
HSZ	FNP	FMQ	0.0185867	5.36466	8.1104e-08	0.0275203	28815.6	30586.4	29470.1
HXS	FNP	FMQ	0.00603505	1.41254	0.15779	0.00902918	29108.9	30089.1	29728.1
HXX	FNP	FMQ	0.00151002	0.342126	0.732256	0.00226946	28681.4	29928.9	29838.6
HYL	FNP	FMQ	0.00159575	0.283217	0.77701	0.00238456	24971.6	26048.1	25965.1
JAS	FMQ	FNP	1.83511e-05	0.00379193	0.996974	2.67446e-05	27483.9	27246.9	27245.9
JFK	FMQ	FNP	0.0116543	2.2437	0.024852	0.0168263	29089	28721.8	28060
JGU	FMQ	FNP	0.00628812	1.58178	0.113699	0.00914311	29652	29365.5	28998.5
JKA	FMQ	FNP	0.0133032	3.45393	0.000552486	0.0193194	29168.8	29458.8	28685.2
JKN	FMQ	FNP	0.0131257	3.64833	0.000263955	0.018899	28817.1	28800.1	28053.9
JKT	FMQ	FNP	0.00290996	0.65873	0.510069	0.00426126	28288.1	28002.6	27840.1
JMF	FMQ	FNP	0.00945487	1.79708	0.072323	0.013665	28625.4	28466.4	27933.1
JNK	FMQ	FNP	0.0132745	2.54199	0.0110222	0.019394	29144.6	29760.1	28980.4
JSK	FMQ	FNP	0.0049062	1.12203	0.261849	0.00728293	29552.8	29904.2	29612.2
JSY	FMQ	FNP	0.00259455	0.539089	0.589826	0.00374322	26869.1	26131.9	25996.6
JWH	FMQ	FNP	0.0105162	3.90313	9.49552e-05	0.0151977	28716	28575.2	27980.5
JWK	FMQ	FNP	0.0101929	2.31731	0.0204868	0.0149486	27823.6	28295.1	27724.1
FNP	JWY	FMQ	0.00706665	1.96215	0.0497445	0.0106137	27452.9	28270.4	27873.6
MMY	FMQ	FNP	0.0148755	3.23993	0.0011956	0.0211829	29547.1	29293.9	28435.1
MNB	FMQ	FNP	0.0115337	3.03304	0.00242106	0.0163833	28233.2	28042.8	27403.2
TCZ	FMQ	FNP	0.0314896	6.79111	1.11276e-11	0.0446427	28807.4	30152.4	28311.4
THJ	FMQ	FNP	0.0337925	7.22706	4.9355e-13	0.0472352	27712.5	28546.5	26680.2
TNS	FMQ	FNP	0.0262554	5.6128	1.99077e-08	0.0369849	27508.8	28343.2	26893
ZJN	FMQ	FNP	0.0101415	2.0614	0.0392652	0.0146429	29734.6	29632.4	29037.4
ZNH	FMQ	FNP	0.0157016	3.47831	0.000504584	0.0222386	29444.2	28996.2	28099.8
ZZS	FMQ	FNP	0.0066037	1.74	0.0818593	0.00953137	30118.8	29495.2	29108.2
FZR	FMQ	GCS	0.0127163	3.35653	0.000789264	0.019112	32162.4	28381.4	27668.6
FZR	FMQ	GJK	0.0121566	2.59261	0.00952498	0.018123	28553.6	28162.6	27486.1
FZR	FMQ	GLP	0.0127426	2.46181	0.0138239	0.0193972	30581.5	29952.8	29199
FZR	FMQ	HCN	0.0128808	2.98603	0.00282622	0.0193816	29746.4	29704.4	28948.9
FZR	FMQ	HPJ	0.0174615	2.98268	0.00285736	0.0246238	30708.2	30176	29140.2
FZR	FMQ	HSZ	0.00831884	2.16978	0.0300234	0.0126476	30899.8	29847.8	29355.2
FZR	FMQ	HXS	0.00839802	1.84575	0.064929	0.0128673	30480.8	30154	29651.8
FZR	FMQ	HXX	0.0144621	3.54991	0.000385368	0.0218608	30287.8	30241.8	29379.5
FZR	FMQ	HYL	0.0109009	1.92982	0.0536288	0.0163747	26197.2	26116.8	25553.5
FZR	FMQ	JAS	0.00799277	1.83666	0.0662607	0.0107905	27667.9	28012.9	27568.6
FZR	FMQ	JFK	0.012891	2.86416	0.00418117	0.0180162	28976.5	29416	28667.2
FZR	FMQ	JGU	0.00382689	0.785982	0.431878	0.00541549	29615.8	29968.8	29740.2
FZR	FMQ	JKA	0.0103007	2.0117	0.0442518	0.0139737	29943.6	29693.9	29088.4
FZR	FMQ	JKN	0.0112961	1.57116	0.116146	0.0143466	29246.6	29252.6	28599.1
FZR	FMQ	JKT	0.0106726	1.64665	0.0996295	0.0150017	28481.2	28800	28191.8
FZR	FMQ	JMF	0.00890667	1.37821	0.168139	0.0120668	28675.2	28998.5	28486.5
FZR	FMQ	JNK	0.00920266	1.87344	0.0610076	0.012251	30314.2	29719	29177
FZR	FMQ	JSK	0.0126402	2.70449	0.00684097	0.0171177	30640.6	30342.6	29585.1
FZR	FMQ	JSY	0.0175274	3.15192	0.00162199	0.0228744	26461.6	27263.4	26324.1
FZR	FMQ	JWH	0.0095146	1.71445	0.0864457	0.0128007	28907.4	29098.4	28549.9
FZR	FMQ	JWK	0.016049	2.77	0.00560568	0.0224168	28863.1	28425.9	27527.9
FZR	FMQ	JWY	0.0153139	2.33951	0.0193088	0.0197895	28248.4	28683.1	27817.9
FZR	FMQ	MMY	0.010589	1.77675	0.0756097	0.0146363	29459.1	29788.4	29164.1
FZR	FMQ	MNB	0.0112308	2.6145	0.00893569	0.0162802	28415	28734.2	28096
FZR	FMQ	TCZ	0.00872018	1.9497	0.0512113	0.0127464	30618	29324	28817
FZR	FMQ	THJ	0.00414461	1.21102	0.225889	0.00614973	28764.6	27861.9	27631.9
FZR	FMQ	TNS	0.0071604	1.40739	0.159311	0.0102838	28624.2	27832.5	27436.8
ZJN	FMQ	FZR	0.00094718	0.204361	0.838071	0.00146921	29988.1	29853.6	29797.1
FZR	FMQ	ZNH	0.01066	1.81438	0.0696196	0.0152082	29199.1	29651.4	29025.9
FZR	FMQ	ZZS	0.013224	2.43027	0.0150877	0.0201028	29827.4	30533.1	29736.1
GCS	GJK	FMQ	0.0573072	9.639	2.3e-16	0.0772882	26227.1	29404.4	26216.9
GCS	GLP	FMQ	0.052973	9.89346	2.3e-16	0.0729441	27474.6	31555.6	28380.6
HCN	FMQ	GCS	0.00400982	0.811161	0.417273	0.00613186	31234.2	27605.2	27384.8
HPJ	FMQ	GCS	0.0169602	4.17661	2.95892e-05	0.0255894	31778.4	28594.1	27640.4
HSZ	FMQ	GCS	0.0193664	4.54431	5.51153e-06	0.0292037	31500.9	28824.6	27729.4
HXS	FMQ	GCS	0.0138891	2.99677	0.00272859	0.0209801	32060.2	28588.2	27805
FMQ	HXX	GCS	0.00048132	0.127312	0.898694	0.000736879	31809.9	28061.4	28034.4
HYL	FMQ	GCS	0.0037711	0.821658	0.411271	0.00569899	27442.6	24221.9	24039.9
JAS	FMQ	GCS	0.00588858	1.49923	0.133814	0.00888185	29756.8	25879.2	25576.2
JFK	FMQ	GCS	0.00609677	1.39372	0.163404	0.00927568	31140.4	27084.1	26755.9
JGU	FMQ	GCS	0.00918536	2.26171	0.0237154	0.013898	32030.1	27975.4	27466.1
JKA	FMQ	GCS	0.0198655	4.2248	2.39157e-05	0.0298421	31559.6	28127.1	27031.4
JKN	FMQ	GCS	0.0104349	3.16164	0.00156884	0.015757	30957	27258.2	26695.2
JKT	FMQ	GCS	0.0129442	3.36079	0.000777198	0.0194822	30646.1	26714.1	26031.4
JMF	FMQ	GCS	0.00900226	1.87247	0.0611421	0.0136349	30853.8	26956	26475
JNK	FMQ	GCS	0.0158828	4.36755	1.25648e-05	0.0241064	31463.6	28286.9	27402.4
JSK	FMQ	GCS	0.0213324	4.69143	2.71304e-06	0.032273	32274.2	28804	27600.8
JSY	FMQ	GCS	0.00368721	0.841002	0.400347	0.00553972	28783.8	24600.8	24420
JWH	FMQ	GCS	0.0140278	3.21243	0.00131617	0.0210705	31027.8	27198	26445.5
JWK	FMQ	GCS	0.0184764	3.52446	0.000424349	0.0278871	30104.6	26948.4	25970.6
JWY	FMQ	GCS	0.0108962	2.99691	0.00272733	0.0163592	30517.8	26487.2	25916.2
MMY	FMQ	GCS	0.000368725	0.094023	0.925091	0.000561058	31619.9	27469.6	27449.4
FMQ	MNB	GCS	0.00371469	0.93215	0.351259	0.00563135	30520.4	26682.4	26484.9
TCZ	FMQ	GCS	0.0229207	4.72509	2.30008e-06	0.0344081	30847.1	28439.6	27165.1
THJ	FMQ	GCS	0.0227498	6.1218	9.25252e-10	0.0338095	29566.1	26810.9	25618.1
TNS	FMQ	GCS	0.0224498	5.70707	1.14941e-08	0.033339	29537.2	26779.8	25603.8
ZJN	FMQ	GCS	0.00927799	2.34609	0.0189713	0.0140378	32013.6	28120.1	27603.1
ZNH	FMQ	GCS	0.0063265	1.29665	0.194753	0.00956148	31622.5	27399	27054.5
ZZS	FMQ	GCS	0.00867692	2.30835	0.0209797	0.0130589	32582.9	28146.6	27662.4
GLP	GJK	FMQ	0.00403825	1.15582	0.247754	0.00582912	27492.8	28126.5	27900.2
HCN	FMQ	GJK	0.0121479	2.62081	0.00877223	0.0182007	27986.1	27682.6	27018.1
HPJ	FMQ	GJK	0.0096153	1.85335	0.0638317	0.0145651	28093.1	28127.1	27591.4
HSZ	FMQ	GJK	0.0192465	4.12896	3.64405e-05	0.0287796	28015.1	28583.9	27504.4
HXS	FMQ	GJK	0.00919252	2.10092	0.0356481	0.0138816	28380	28228.2	27714
HXX	FMQ	GJK	0.00688099	1.56815	0.116847	0.0103246	28367	28003.5	27620.8
HYL	FMQ	GJK	0.0117541	2.35568	0.0184887	0.0174997	24752.6	24531.9	23961.9
JAS	FMQ	GJK	0.00572866	1.32701	0.184504	0.00861141	26639.8	25983	25687
JFK	FMQ	GJK	0.0073332	2.31731	0.0204868	0.011087	27942	27198.5	26802.5
JGU	FMQ	GJK	0.0144834	2.49719	0.012518	0.0215459	28653	27947.8	27149.8
JKA	FMQ	GJK	0.0144436	2.55471	0.0106275	0.0217825	28075	27909.5	27114.8
JKN	FMQ	GJK	0.0148654	4.00641	6.16484e-05	0.0222201	27801.6	27376.4	26574.4
JKT	FMQ	GJK	0.00302259	0.837331	0.402407	0.00461247	27339.6	26588.9	26428.6
JMF	FMQ	GJK	0.0127634	2.63753	0.00835125	0.0190639	27590.8	26949	26269.8
JNK	FMQ	GJK	0.0229654	4.35788	1.31326e-05	0.034217	28183.1	28352.1	27079.1
JSK	FMQ	GJK	0.0163831	3.4797	0.000501971	0.0247957	28600.4	28491.1	27572.6
FMQ	JSY	GJK	0.00121805	0.310186	0.756419	0.00183868	25915.6	24762.4	24702.1
JWH	FMQ	GJK	0.013225	2.70663	0.00679705	0.0197497	27624.8	27064	26357.5
JWK	FMQ	GJK	0.0225156	4.95524	7.22397e-07	0.0334981	26767	26782.8	25603.2
JWY	FMQ	GJK	0.00990232	1.72568	0.0844053	0.0148069	27207.2	26414.5	25896.5
FMQ	MMY	GJK	0.000310498	0.0682042	0.945623	0.000470103	28099.1	27383.9	27366.9
MNB	FMQ	GJK	0.00783793	1.76749	0.0771456	0.011613	26891.5	26279.5	25870.8
TCZ	FMQ	GJK	0.0284153	5.34271	9.15648e-08	0.042056	27668.6	28447.1	26875.1
THJ	FMQ	GJK	0.0291856	7.19129	6.41833e-13	0.0427618	26678.2	27073.5	25538
TNS	FMQ	GJK	0.0259588	6.41031	1.45219e-10	0.0380132	26470.1	26870.4	25510.6
ZJN	FMQ	GJK	0.0145993	3.29124	0.000997457	0.0217223	28640.5	28076.5	27268.5
ZNH	FMQ	GJK	0.00988939	3.03582	0.00239879	0.0147096	28275.8	27367.8	26831.8
ZZS	FMQ	GJK	0.00981225	2.96392	0.00303745	0.0146087	29040.2	27941	27398
HCN	FMQ	GLP	0.0119414	2.07318	0.0381558	0.018271	29863.2	29384.5	28691
HPJ	FMQ	GLP	0.0183456	5.21669	1.82153e-07	0.0279861	30290.6	30169.1	29082.1
HSZ	FMQ	GLP	0.0175622	3.02234	0.00250825	0.0268866	29947.4	30353.6	29305.9
HXS	FMQ	GLP	0.0105893	3.61815	0.000296717	0.0163238	30371.4	30109.6	29478.6
HXX	FMQ	GLP	0.00174167	0.537628	0.590834	0.00269228	30201.1	29620.9	29517.9
HYL	FMQ	GLP	0.00984144	1.71015	0.0872375	0.0148905	26320.4	25793.9	25291.1
JAS	FMQ	GLP	0.0060519	1.43677	0.150784	0.00922399	28214.8	27325.2	26996.5
JFK	FMQ	GLP	0.0102104	2.75385	0.00588985	0.0156515	29749.2	28729.5	28148.8
JGU	FMQ	GLP	0.0123001	2.56585	0.0102922	0.0187299	30481.8	29556	28837.8
JKA	FMQ	GLP	0.00844519	1.66121	0.0966715	0.0130979	29702.1	29449.6	28956.4
JKN	FMQ	GLP	0.0106833	3.23366	0.00122217	0.016395	29486.1	28854.1	28244.1
JKT	FMQ	GLP	0.00590408	1.17603	0.239584	0.00911655	28971.2	28090.5	27760.8
JMF	FMQ	GLP	0.0103434	2.06624	0.0388054	0.0158176	29389.2	28510.2	27926.5
JNK	FMQ	GLP	0.0254187	5.37006	7.871e-08	0.0384395	30064.8	30099.5	28607.2
JSK	FMQ	GLP	0.0139221	3.19852	0.00138133	0.0215752	30471.4	30187.4	29358.4
FMQ	JSY	GLP	0.00196174	0.372624	0.709429	0.00300921	27458.9	26112.1	26009.9
JWH	FMQ	GLP	0.00924901	2.19139	0.0284233	0.0141643	29357.2	28603	28078.8
JWK	FMQ	GLP	0.0199129	4.93391	8.05983e-07	0.0303801	28671.1	28528.9	27414.9
JWY	FMQ	GLP	0.00595389	1.04399	0.296488	0.00911127	28899.5	27835.8	27506.2
MMY	FMQ	GLP	0.00946201	2.19621	0.0280768	0.014373	30169.2	29205.2	28657.8
MNB	FMQ	GLP	0.00760863	1.74846	0.0803849	0.0115449	28955.8	28042	27618.5
TCZ	FMQ	GLP	0.0319163	5.50697	3.65066e-08	0.0478888	29666.6	30307.1	28432.4
THJ	FMQ	GLP	0.034093	7.8005	6.1664e-15	0.0504591	28381.6	28667.1	26776.9
TNS	FMQ	GLP	0.0226341	5.41544	6.11376e-08	0.0339572	28077.9	28322.9	27069.1
ZJN	FMQ	GLP	0.00730281	1.52925	0.126203	0.0112244	30405	29638.5	29208.8
ZNH	FMQ	GLP	0.0134087	2.71617	0.00660419	0.0202213	30092.1	28993.9	28226.6
ZZS	FMQ	GLP	0.00787837	1.88477	0.0594603	0.0120082	30891.5	29583.8	29121.2
HPJ	HCN	FMQ	0.00771773	1.49636	0.134559	0.0114171	28776.9	29884.6	29426.9
HSZ	HCN	FMQ	0.0167234	3.81308	0.000137244	0.024416	29069.6	30185.4	29192.4
HXS	HCN	FMQ	0.00402277	1.10569	0.268859	0.00596563	29079.9	29856.6	29617.4
HCN	HXX	FMQ	0.000122522	0.028898	0.976946	0.000181505	29068.5	29590.2	29583
HYL	HCN	FMQ	0.000174877	0.0320789	0.974409	0.000257027	25374.1	25736.9	25727.9
JAS	FMQ	HCN	0.00128894	0.293514	0.769129	0.00197125	27545.6	27189.1	27119.1
JFK	FMQ	HCN	0.00692638	1.5842	0.113149	0.0105716	28999.4	28493.6	28101.6
JGU	FMQ	HCN	0.00845231	1.67414	0.094103	0.012856	29646.1	29320.6	28829.1
JKA	FMQ	HCN	0.0121213	2.81483	0.00488031	0.0185067	29123.1	29318.6	28616.4
JKN	FMQ	HCN	0.00734518	1.98986	0.046606	0.0112414	28680	28628.8	28211.2
JKT	FMQ	HCN	0.00244784	0.548869	0.583096	0.00376996	28352.2	27898.8	27762.5
JMF	FMQ	HCN	0.00716404	1.7398	0.0818934	0.0109095	28602.2	28310.5	27907.8
JNK	FMQ	HCN	0.0185399	4.09124	4.29076e-05	0.0281059	29142.1	29707.6	28626.1
JSK	FMQ	HCN	0.00844861	1.64167	0.100658	0.013088	29589	29870.5	29370
FMQ	JSY	HCN	0.0027394	0.585487	0.55822	0.0041768	26833.9	26080.6	25938.1
JWH	FMQ	HCN	0.0105029	2.57819	0.00993196	0.015942	28771.5	28490.8	27898.5
JWK	FMQ	HCN	0.0153869	3.25621	0.00112909	0.0234061	27778.4	28120.1	27267.9
HCN	JWY	FMQ	0.00899074	2.14854	0.0316712	0.0132967	27580.8	28112.5	27611.5
MMY	FMQ	HCN	0.0060823	1.34405	0.178932	0.00919021	29412.8	28947	28597
MNB	FMQ	HCN	0.0111533	2.33725	0.0194263	0.0166737	28274.2	27923.2	27307.2
TCZ	FMQ	HCN	0.0254323	5.76209	8.3077e-09	0.0381882	28664.4	29867.1	28385.6
THJ	FMQ	HCN	0.030159	6.34562	2.21531e-10	0.0444297	27644.4	28372.1	26710.9
TNS	FMQ	HCN	0.0202637	4.21313	2.5186e-05	0.0303078	27425.6	28088.6	26972.9
ZJN	FMQ	HCN	0.00331143	0.781207	0.434681	0.00507598	29574.4	29351.6	29157.9
ZNH	FMQ	HCN	0.00736332	1.34526	0.178542	0.011097	29202.6	28712.6	28292.9
ZZS	FMQ	HCN	0.004204	0.892487	0.372132	0.00638475	30002.1	29321.1	29075.6
HSZ	HPJ	FMQ	0.00910166	1.9315	0.0534214	0.0134082	29248.4	30724.9	30170.6
HPJ	HXS	FMQ	0.00360916	0.608365	0.542946	0.00534521	29524.2	30483.8	30264.5
HPJ	HXX	FMQ	0.0083393	1.75007	0.080106	0.0122746	29344.6	30470.4	29966.4
HPJ	HYL	FMQ	0.00810835	1.45928	0.144489	0.0118976	25398.2	26404.5	25979.8
JAS	FMQ	HPJ	0.00460777	0.944429	0.34495	0.00658024	28178.4	27471.1	27219.1
JFK	FMQ	HPJ	0.00660351	1.36863	0.171115	0.00948079	29684.4	28714.9	28338.1
JGU	FMQ	HPJ	0.0100064	2.42763	0.0151978	0.0142844	30520.9	29624.6	29037.6
JKA	FMQ	HPJ	0.0132808	2.77133	0.00558283	0.0190839	29916.9	29631.6	28854.9
JKN	FMQ	HPJ	0.0127569	2.83426	0.00459322	0.0181788	29522.9	28996.9	28266.4
JKT	FMQ	HPJ	0.00735379	1.3957	0.162805	0.0105571	29058.2	28218.8	27806.8
JMF	FMQ	HPJ	0.00861532	1.82363	0.0682081	0.0123226	29345.8	28551	28063.2
JNK	FMQ	HPJ	0.0153367	3.41105	0.000647123	0.0220299	29937.9	29973.4	29067.9
JSK	FMQ	HPJ	0.0149231	3.18217	0.00146175	0.0215222	30569.5	30307	29415.8
JSY	FMQ	HPJ	0.00351134	0.767812	0.442599	0.00499377	27416.1	26185.6	26002.4
JWH	FMQ	HPJ	0.00577418	1.20734	0.2273	0.00831431	29295.9	28631.6	28302.9
JWK	FMQ	HPJ	0.0117715	2.67339	0.00750881	0.0169831	28562.4	28503.4	27840.1
HPJ	JWY	FMQ	0.0164509	3.95144	7.76818e-05	0.0242328	27842.8	28854.5	27920.5
MMY	FMQ	HPJ	0.00886222	2.23578	0.0253661	0.01255	30199	29270.8	28756.5
MNB	FMQ	HPJ	0.00935046	2.01068	0.0443593	0.0131815	29175.5	28309	27784.5
TCZ	FMQ	HPJ	0.0331735	4.74193	2.11689e-06	0.0464043	29679.2	30416.5	28463.2
THJ	FMQ	HPJ	0.0315455	5.82085	5.85478e-09	0.0437988	28274.1	28653.6	26901.1
TNS	FMQ	HPJ	0.0234245	5.16832	2.36209e-07	0.0327743	28096	28387.8	27088.2
ZJN	FMQ	HPJ	0.0112268	2.55362	0.0106608	0.0160003	30529.9	29836.6	29174.1
ZNH	FMQ	HPJ	0.0130098	2.88413	0.00392503	0.0183255	30065	29131.2	28383
ZZS	FMQ	HPJ	0.0106989	2.37583	0.0175093	0.0151335	31009	29792.8	29162
HSZ	HXS	FMQ	0.0118506	2.68739	0.00720123	0.0173665	29468.9	30802.4	30080.9
HSZ	HXX	FMQ	0.0165074	3.58911	0.000331813	0.0238914	29693.8	30627.8	29633
HSZ	HYL	FMQ	0.0157341	2.33678	0.0194505	0.0228722	25404.9	26774.6	25945.1
FMQ	JAS	HSZ	0.00192367	0.520276	0.602871	0.00295877	28633.8	27474.2	27368.8
JFK	FMQ	HSZ	0.00791377	1.58069	0.11395	0.0120491	30192.9	28720.1	28269.1
JGU	FMQ	HSZ	0.0100067	2.15902	0.0308484	0.0151921	31024.2	29598.5	29012
JKA	FMQ	HSZ	0.00987952	2.01289	0.0441264	0.0151884	30328	29567	28988.5
JKN	FMQ	HSZ	0.0123222	2.64381	0.00819792	0.0187269	30077.9	29031.4	28324.6
JKT	FMQ	HSZ	0.00836678	1.98234	0.0474415	0.0127451	29582.6	28231.9	27763.4
JMF	FMQ	HSZ	0.00824951	1.83009	0.0672358	0.0125579	29833.5	28568.8	28101.2
JNK	FMQ	HSZ	0.0258714	5.26245	1.42151e-07	0.0388453	30638.4	30215.4	28691.4
JSK	FMQ	HSZ	0.013388	2.71982	0.00653167	0.0205643	30989.6	30230.1	29431.4
JSY	FMQ	HSZ	0.00219756	0.583096	0.559829	0.0033312	27944.9	26165.9	26051.1
JWH	FMQ	HSZ	0.0107671	2.78693	0.00532097	0.0163629	29911.9	28737.6	28125.4
JWK	FMQ	HSZ	0.0208209	4.32386	1.53323e-05	0.031459	29176.2	28620.5	27453
HSZ	JWY	FMQ	0.0255233	5.16026	2.46603e-07	0.0374428	27568	29472	28005
MMY	FMQ	HSZ	0.00875248	1.67607	0.0937247	0.0132049	30696.5	29288.8	28780.5
MNB	FMQ	HSZ	0.00221404	0.425998	0.670109	0.00336042	29412	28008.5	27884.8
TCZ	FMQ	HSZ	0.0255337	5.05765	4.24456e-07	0.038397	29974.2	30208.2	28704
THJ	FMQ	HSZ	0.0274374	7.10823	1.1754e-12	0.0407313	28719.1	28613.9	27085.6
TNS	FMQ	HSZ	0.0245746	6.43906	1.20216e-10	0.0365306	28594.1	28444.6	27080.1
ZJN	FMQ	HSZ	0.00267201	0.736145	0.461642	0.00410428	30835.4	29597.9	29440.1
ZNH	FMQ	HSZ	0.00958734	2.03499	0.041852	0.0144191	30546.9	29037.6	28486.1
ZZS	FMQ	HSZ	0.0083033	2.36333	0.0181117	0.0125481	31460.1	29690.6	29201.6
HXS	HXX	FMQ	0.00426948	0.794287	0.427028	0.00626902	29954.9	30284.6	30027.1
HXS	HYL	FMQ	0.00213786	0.320609	0.748507	0.0031278	25859.6	26191.9	26080.1
JAS	FMQ	HXS	0.0049045	1.04793	0.29467	0.00752319	28268.1	27686.4	27416.1
JFK	FMQ	HXS	0.012014	2.60033	0.00931341	0.0183982	29891.6	29166.9	28474.4
JGU	FMQ	HXS	0.00805947	2.36297	0.0181292	0.0123977	30482	29831	29354
JKA	FMQ	HXS	0.0111822	2.1821	0.0291021	0.0173616	29944.2	29897.8	29236.5
JKN	FMQ	HXS	0.00619469	1.38124	0.167206	0.00959787	29452.5	29095	28736.8
JKT	FMQ	HXS	0.00466914	1.14612	0.251746	0.00725135	29078.8	28402.8	28138.8
JMF	FMQ	HXS	0.0084516	2.06478	0.0389439	0.0130078	29433.4	28786.1	28303.6
JNK	FMQ	HXS	0.0175088	3.26178	0.00110714	0.0270122	29967	30313.8	29270.5
JSK	FMQ	HXS	0.0138657	4.00319	6.24934e-05	0.0215164	30550.1	30564.4	29728.4
JSY	FMQ	HXS	0.000132634	0.0319705	0.974496	0.000204184	27472	26392	26385
JWH	FMQ	HXS	0.0144404	3.33739	0.00084569	0.0219771	29607.2	29057.2	28230
JWK	FMQ	HXS	0.0156994	3.96529	7.33075e-05	0.0241626	28638.2	28765.8	27876.5
HXS	JWY	FMQ	0.0127938	2.53566	0.0112235	0.0188985	28033.1	28874.6	28145.1
MMY	FMQ	HXS	0.00621749	1.53125	0.125709	0.00951429	30114.8	29474.5	29110.2
MNB	FMQ	HXS	0.00729458	1.47476	0.140276	0.0110795	29109.9	28394.4	27983.1
TCZ	FMQ	HXS	0.030257	6.20525	5.46101e-10	0.04561	29595.9	30598.4	28801.1
THJ	FMQ	HXS	0.030254	8.41057	2.3e-16	0.0451403	28360.2	28958.2	27257.5
TNS	FMQ	HXS	0.0193946	4.08199	4.46509e-05	0.0294062	28124	28612.8	27524
ZJN	FMQ	HXS	0.0096906	2.30771	0.0210155	0.0148601	30553.6	30059.6	29482.6
ZNH	FMQ	HXS	0.0114261	2.44543	0.0144681	0.0173465	30226.1	29432.6	28767.6
ZZS	FMQ	HXS	0.00780489	1.52467	0.127343	0.0119465	31060.2	30021.5	29556.5
HYL	HXX	FMQ	0.000840558	0.201918	0.839981	0.00122848	25714.5	26046.2	26002.5
JAS	FMQ	HXX	0.00263374	0.641301	0.521327	0.00404971	27943.6	27599.9	27454.9
JFK	FMQ	HXX	0.00752681	1.82638	0.0677937	0.0115676	29507.1	28946.9	28514.4
JGU	FMQ	HXX	0.00785716	1.50603	0.132059	0.0120691	30229.6	29839.4	29374.1
JKA	FMQ	HXX	0.0150025	2.70194	0.00689354	0.0230625	29691.8	29920.8	29036.2
JKN	FMQ	HXX	0.0143783	2.9085	0.0036317	0.021812	29307.2	29198.5	28370.8
JKT	FMQ	HXX	0.0102202	2.5712	0.0101346	0.0156518	28909.2	28504.5	27927.8
JMF	FMQ	HXX	0.00968304	2.25621	0.0240573	0.0147466	29090.4	28753.4	28201.9
JNK	FMQ	HXX	0.0271796	5.2643	1.40727e-07	0.0409896	29896.6	30493.6	28879.9
JSK	FMQ	HXX	0.0181087	3.63823	0.000274514	0.0277443	30359.8	30556.8	29469.8
FMQ	JSY	HXX	0.000933977	0.156683	0.875495	0.00142982	27144.1	26390.4	26341.1
JWH	FMQ	HXX	0.014525	2.75275	0.00590974	0.0220606	29278.5	29047.5	28215.8
JWK	FMQ	HXX	0.0187237	3.16463	0.0015528	0.0285299	28310.4	28700.4	27645.4
HXX	JWY	FMQ	0.00749392	1.39791	0.162139	0.0111555	27726.8	28770.5	28342.5
MMY	FMQ	HXX	0.00720724	1.4761	0.139918	0.0109871	29893.1	29487.1	29065.1
MNB	FMQ	HXX	0.00993645	2.01212	0.0442078	0.0149798	28805.8	28408.2	27849.2
TCZ	FMQ	HXX	0.0332551	5.34856	8.86572e-08	0.0496267	29410.5	30589	28620
THJ	FMQ	HXX	0.0332697	7.88729	3.08824e-15	0.0492671	28107	28953.2	27088.8
TNS	FMQ	HXX	0.0277661	8.12044	4.64472e-16	0.0412068	27979	28696	27145.5
ZJN	FMQ	HXX	0.0105409	3.09583	0.00196263	0.0161169	30290.6	30078.6	29451.1
ZNH	FMQ	HXX	0.0120881	2.30793	0.021003	0.0182461	29875.4	29335.4	28634.6
ZZS	FMQ	HXX	0.0104093	2.1558	0.0310995	0.0157929	30744.2	30018.2	29399.8
JAS	FMQ	HYL	0.000347841	0.0739377	0.94106	0.000529389	24453.8	24085.5	24068.8
JFK	FMQ	HYL	0.00453885	0.860318	0.389614	0.00692577	25590.2	25147.5	24920.2
JGU	FMQ	HYL	0.00523038	0.837078	0.402549	0.00795507	26125.1	25825.6	25556.9
JKA	FMQ	HYL	0.00913773	1.33431	0.182104	0.0139802	25747.6	25911.1	25441.9
JKN	FMQ	HYL	0.0104888	2.14235	0.0321656	0.0158915	25490.1	25361.4	24834.9
JKT	FMQ	HYL	0.00368449	0.770286	0.44113	0.0056431	25129.9	24789.1	24607.1
JMF	FMQ	HYL	0.00738384	1.58779	0.112333	0.0111965	25498.8	25171.5	24802.5
JNK	FMQ	HYL	0.0171833	2.9687	0.00299065	0.0259891	25840.6	26260.9	25373.6
JSK	FMQ	HYL	0.0188846	2.78568	0.00534163	0.0285893	26275.8	26484.2	25502.5
FMQ	JSY	HYL	0.0039117	0.642692	0.520424	0.00595527	24184.4	23579.1	23395.4
JWH	FMQ	HYL	0.00511559	1.28979	0.197123	0.00780619	25411.4	25174.1	24917.9
JWK	FMQ	HYL	0.012354	2.13418	0.0328277	0.0188178	24862.6	25106.1	24493.4
HYL	JWY	FMQ	0.0101674	1.77674	0.0756111	0.0149241	24659.5	25161.2	24654.8
MMY	FMQ	HYL	0.00319635	1.15383	0.248571	0.0048325	25777.6	25461.6	25299.4
MNB	FMQ	HYL	0.0134807	2.29042	0.021997	0.0198821	24823.6	24489.9	23838.4
TCZ	FMQ	HYL	0.0310825	4.57703	4.71621e-06	0.0460494	25482.2	26525.5	24926.2
THJ	FMQ	HYL	0.0301392	5.84647	5.02127e-09	0.0442713	24518.9	25168.9	23696.1
TNS	FMQ	HYL	0.0201942	4.84568	1.26179e-06	0.0299609	24403.6	24899.6	23913.9
ZJN	FMQ	HYL	0.00645371	1.2465	0.21258	0.00978024	26248.6	25965.6	25632.6
ZNH	FMQ	HYL	0.00754965	1.19016	0.233985	0.0113263	25804.5	25290	24911
ZZS	FMQ	HYL	0.0110365	2.0207	0.0433106	0.0164958	26638.6	25948.1	25381.6
JAS	JFK	FMQ	0.002028	0.357345	0.720833	0.00289313	29365.2	25816.5	25712
JAS	JGU	FMQ	0.00104462	0.203842	0.838477	0.00152845	28678.1	27071.6	27015.1
JKA	JAS	FMQ	0.00997263	2.01898	0.0434889	0.0138755	30623.9	26014.9	25501.1
JKN	JAS	FMQ	0.00603871	1.20994	0.226302	0.00872559	28356.8	26385	26068.2
JAS	JKT	FMQ	0.00139182	0.222675	0.823789	0.00197418	29209	25182	25112
JMF	JAS	FMQ	0.00126589	0.17795	0.858762	0.00179796	29144.4	25409.6	25345.4
JNK	JAS	FMQ	0.0152671	2.9941	0.00275258	0.0215109	29797.6	26824.6	26017.9
JSK	JAS	FMQ	0.0109867	1.83056	0.0671655	0.0157957	29827.8	27272.2	26679.5
JAS	JSY	FMQ	0.0111077	1.76932	0.0768413	0.0155889	27662	23894.8	23369.8
JWH	JAS	FMQ	0.000935174	0.211354	0.832611	0.00135001	28591.2	25955.2	25906.8
JWK	JAS	FMQ	0.0138603	2.6966	0.00700518	0.0197172	27817.1	25611.1	24910.9
JAS	FMQ	JWY	0.00327828	0.618129	0.53649	0.0043018	26248.5	26395.8	26223.2
JAS	MMY	FMQ	0.00192911	0.363473	0.716252	0.00275789	29338.2	26358.2	26256.8
MNB	JAS	FMQ	0.000285261	0.0621289	0.95046	0.000400917	28141.5	24984.2	24970
TCZ	JAS	FMQ	0.0272658	4.21228	2.52805e-05	0.0394551	27014.6	28275.9	26774.9
THJ	JAS	FMQ	0.0200678	4.78991	1.66855e-06	0.0292261	25722	26915	25856
TNS	JAS	FMQ	0.0206455	4.19752	2.69849e-05	0.029797	26034.8	26597	25521
ZJN	FMQ	JAS	0.00626084	1.28713	0.198047	0.00851053	27727.4	27925.6	27578.1
JAS	ZNH	FMQ	0.00187207	0.354327	0.723094	0.0027858	27063.6	27293.6	27191.6
JAS	ZZS	FMQ	0.00545351	0.997773	0.318389	0.00813014	27937	27931.8	27628.8
JGU	JFK	FMQ	0.000904867	0.249333	0.803103	0.00130899	31027.4	27791.6	27741.4
JKA	JFK	FMQ	0.0123814	1.92624	0.0540741	0.0175205	31494.8	27565.5	26891.2
JKN	JFK	FMQ	0.00745858	1.42974	0.152791	0.0106871	30280.8	27200.5	26797.8
JKT	JFK	FMQ	0.00159265	0.289048	0.772545	0.00229186	30332.5	26491.8	26407.5
JMF	JFK	FMQ	0.00132414	0.232229	0.816361	0.00191434	29777.6	26845.4	26774.4
JNK	JFK	FMQ	0.0174298	3.08808	0.00201451	0.024679	31198.5	28092	27129.5
JSK	JFK	FMQ	0.0108096	2.00786	0.0446582	0.0156989	30964.1	28590.9	27979.4
JFK	JSY	FMQ	0.00865883	1.07331	0.28313	0.0121715	29062	24593.8	24171.5
JWH	JFK	FMQ	0.00497517	0.78002	0.435379	0.00713234	30452	26916.2	26649.8
JWK	JFK	FMQ	0.0159926	2.64979	0.00805412	0.0229363	28845.5	26928.2	26080.5
JFK	FMQ	JWY	0.0106572	1.59464	0.110793	0.0139172	27570.2	27549	26968
MMY	JFK	FMQ	0.000900516	0.135476	0.892235	0.00128362	31380.4	27231.1	27182.1
MNB	JFK	FMQ	0.000512193	0.0783008	0.937589	0.000729099	29142.8	26370.8	26343.8
TCZ	JFK	FMQ	0.0289991	5.69392	1.24157e-08	0.0423916	27996.6	29775.4	28097.1
THJ	JFK	FMQ	0.0211472	4.03097	5.55477e-05	0.0311305	26750.8	28296.5	27124.5
TNS	JFK	FMQ	0.0210407	4.03975	5.35073e-05	0.0307323	27008.8	27909	26758.8
ZJN	FMQ	JFK	0.0072455	1.92842	0.0538034	0.0102339	28919	29193.5	28773.5
JFK	ZNH	FMQ	0.00104266	0.129027	0.897336	0.00156846	28154.6	28562.6	28503.1
JFK	ZZS	FMQ	0.00411053	0.834042	0.404257	0.00618288	29023	29252.2	29012.8
JKA	JGU	FMQ	0.00996586	1.80576	0.0709559	0.0142205	31730	28439.2	27878
JKN	JGU	FMQ	0.00607091	1.42519	0.154103	0.0087987	30584.9	28193.1	27852.9
JKT	JGU	FMQ	0.000561014	0.101868	0.918862	0.000816999	30278.6	27421.1	27390.4
JMF	JGU	FMQ	0.000534781	0.0861938	0.931312	0.000766746	30873	27362.2	27333
JNK	JGU	FMQ	0.0162879	3.65465	0.000257537	0.0234332	31106.6	29310.1	28370.6
JSK	JGU	FMQ	0.0105917	2.00518	0.0449435	0.0154257	31527.5	29494.8	28876.5
JGU	JSY	FMQ	0.0106802	1.43852	0.150287	0.0153324	28364.4	25846.1	25299.9
JWH	JGU	FMQ	0.00337118	0.651811	0.514523	0.00490682	30096.1	27977.4	27789.4
JWK	JGU	FMQ	0.0128295	3.31785	0.000907136	0.0185161	29367.5	27779	27075.2
JGU	FMQ	JWY	0.0121252	2.20592	0.0273898	0.015783	28244.9	28339.1	27660.1
JGU	MMY	FMQ	0.00036625	0.0636807	0.949224	0.00052902	31353.5	28338	28317.2
JGU	MNB	FMQ	0.000983757	0.208426	0.834897	0.00142245	29173.2	27600	27545.8
TCZ	JGU	FMQ	0.0277342	6.6359	3.22531e-11	0.0404284	28869	30460.5	28816.5
THJ	JGU	FMQ	0.0207298	5.4492	5.05963e-08	0.03032	27523.4	28712.9	27546.6
TNS	JGU	FMQ	0.0191883	4.60867	4.05255e-06	0.0280899	27453.8	28569.2	27493.5
ZJN	FMQ	JGU	0.0177654	4.08294	4.44695e-05	0.0246579	29949.8	30205.8	29151.2
JGU	ZNH	FMQ	0.00204972	0.291796	0.770443	0.00307285	28838.8	29332.2	29212.2
JGU	ZZS	FMQ	0.00557091	1.29808	0.194258	0.00837171	29694.4	30144.1	29810.1
JKA	JKN	FMQ	0.00448309	0.756293	0.449473	0.00638615	31071.1	27447.4	27202.4
JKA	JKT	FMQ	0.00966231	1.65076	0.0987883	0.0137359	30699.8	27025	26507.8
JKA	JMF	FMQ	0.0109196	1.78841	0.0737098	0.0153225	31308.4	27137.1	26550.9
JNK	JKA	FMQ	0.00472489	0.938632	0.34792	0.00681487	30988.5	28600.8	28331.8
JSK	JKA	FMQ	0.000255113	0.0441671	0.964771	0.00036713	32134.8	28426	28411.5
JKA	JSY	FMQ	0.0207325	4.049	5.14374e-05	0.0294	28477.1	25859.9	24809.4
JKA	JWH	FMQ	0.00722715	1.91882	0.0550075	0.0102541	30950.1	27333.4	26941.1
JWK	JKA	FMQ	0.00263406	0.606476	0.544199	0.00374138	30513.1	26740.1	26599.6
JKA	FMQ	JWY	0.0175237	3.85082	0.000117723	0.0229033	27674.4	28444.9	27465.1
JKA	MMY	FMQ	0.0112484	1.79491	0.0726677	0.0159081	31440.4	28060.6	27436.4
JKA	MNB	FMQ	0.0125447	2.89263	0.00382031	0.0176048	30053.8	27150.5	26477.8
TCZ	JKA	FMQ	0.0168543	2.96792	0.00299826	0.0246395	28699.6	29834.1	28845.1
THJ	JKA	FMQ	0.0109617	2.24777	0.0245909	0.0162153	27064.6	28417.4	27801.1
TNS	JKA	FMQ	0.00947713	1.51605	0.129506	0.0138835	27487.4	27987.4	27461.9
ZJN	FMQ	JKA	1.27562e-05	0.00233733	0.998135	1.76507e-05	29843.1	29397.9	29397.1
JKA	ZNH	FMQ	0.0128504	2.44442	0.0145087	0.0191831	28339.5	29527.5	28778.2
JKA	ZZS	FMQ	0.0161204	3.16143	0.00156998	0.0240199	29322.5	30200.8	29242.5
JKN	JKT	FMQ	0.00595798	1.29047	0.196888	0.00849322	30165.6	26487.1	26173.4
JKN	JMF	FMQ	0.0050403	0.891713	0.372547	0.00720036	30212.5	26794.5	26525.8
JNK	JKN	FMQ	0.0102541	1.75356	0.0795062	0.0146923	30610.8	28165	27593.2
JSK	JKN	FMQ	0.00588243	0.94606	0.344118	0.00844228	31452.9	28129.1	27800.1
JKN	JSY	FMQ	0.0156407	2.3351	0.0195383	0.0222267	27887.8	25260	24482
JKN	JWH	FMQ	0.00288186	0.544132	0.58635	0.00416475	29746.6	27143.9	26987.9
JWK	JKN	FMQ	0.00694879	1.66613	0.0956884	0.010019	28719.4	26772.1	26402.6
JKN	FMQ	JWY	0.011443	1.99664	0.0458638	0.0149737	27337.2	27765.5	27137.2
JKN	MMY	FMQ	0.00567034	1.14662	0.251537	0.00816908	30377.5	27822.8	27509
JKN	MNB	FMQ	0.0051864	0.987191	0.323549	0.00741446	28822.5	26794.5	26518
TCZ	JKN	FMQ	0.0228119	4.55842	5.15406e-06	0.0332609	28122.5	29513.8	28197.2
THJ	JKN	FMQ	0.0154788	4.08189	4.46712e-05	0.0227503	26703.6	28045.9	27190.9
TNS	JKN	FMQ	0.0136365	2.89643	0.0037743	0.0200035	26861.6	27726.1	26980.1
ZJN	FMQ	JKN	0.00634428	1.23798	0.215724	0.00813013	29172.9	29027.9	28661.9
JKN	ZNH	FMQ	0.00645344	1.04103	0.297862	0.00968031	27946.9	28871.4	28501.1
JKN	ZZS	FMQ	0.0109753	2.81856	0.00482398	0.0165081	28568.6	29672.1	29027.9
JMF	JKT	FMQ	0.00059682	0.176605	0.859818	0.000852181	29910.8	25986.5	25955.5
JNK	JKT	FMQ	0.0159395	2.3608	0.0182356	0.0227989	30155.9	27797.4	26925.1
JSK	JKT	FMQ	0.00964118	1.68709	0.0915865	0.0136809	31754.9	27332.4	26810.4
JKT	JSY	FMQ	0.0120008	1.68206	0.0925569	0.0171159	27864.4	24750.1	24163.1
JWH	JKT	FMQ	0.00219124	0.387322	0.698518	0.00313195	30252.4	26241.1	26126.4
JWK	JKT	FMQ	0.0145176	2.72695	0.00639221	0.0209957	28146.9	26528.9	25769.6
FMQ	JKT	JWY	0.00136781	0.209113	0.83436	0.00181763	26902.5	26996	26922.2
JKT	MMY	FMQ	0.000244436	0.0406631	0.967564	0.00035429	30011.9	27109.9	27096.6
JKT	MNB	FMQ	0.00020326	0.0357052	0.971517	0.00029045	28610.2	25834.2	25823.8
TCZ	JKT	FMQ	0.0273427	4.48763	7.20183e-06	0.0400661	27554.6	29170.6	27617.9
THJ	JKT	FMQ	0.0208775	4.24291	2.20641e-05	0.0306598	26345.6	27725.4	26591.4
TNS	JKT	FMQ	0.0198786	3.51597	0.000438148	0.0290984	26646.2	27461.2	26390.8
ZJN	FMQ	JKT	0.00402	0.819657	0.412411	0.00574096	28441.4	28565.9	28337.1
JKT	ZNH	FMQ	0.00172044	0.270232	0.786982	0.0025969	27434.1	28166.1	28069.4
JKT	ZZS	FMQ	0.00532573	0.930875	0.351918	0.00802033	28469.9	28739.9	28435.4
JNK	JMF	FMQ	0.0167843	2.28009	0.0226023	0.0237381	30745.5	27851.5	26932
JSK	JMF	FMQ	0.00940025	1.44618	0.148126	0.0134932	31260.1	27999.4	27477.9
JMF	JSY	FMQ	0.00866249	1.36419	0.172508	0.0119857	29270	24132.2	23717.8
JWH	JMF	FMQ	0.00192224	0.283332	0.776923	0.0027842	29376	26908.2	26805
JWK	JMF	FMQ	0.0120372	1.78299	0.0745881	0.01716	29242.6	26673.1	26038.6
JMF	FMQ	JWY	0.0111914	1.78358	0.0744912	0.0146268	27307.6	27433.9	26826.6
JMF	MMY	FMQ	9.147e-06	0.00124969	0.999003	1.32049e-05	30063.6	27331.6	27331.1
JMF	MNB	FMQ	0.00086557	0.141541	0.887442	0.00123519	28838.5	26306	26260.5
TCZ	JMF	FMQ	0.0259863	4.48219	7.38794e-06	0.0379354	27809.2	29468.2	27975.5
THJ	JMF	FMQ	0.0187485	3.45019	0.000560202	0.0275539	26264.5	27848	26823
TNS	JMF	FMQ	0.0187984	3.36172	0.000774585	0.0275456	26553.5	27640	26620
ZJN	FMQ	JMF	0.00594914	0.87086	0.383831	0.00811523	28693.6	28830.1	28489.1
JMF	ZNH	FMQ	0.00244387	0.336061	0.736825	0.00366298	27717.9	28302.9	28164.9
JMF	ZZS	FMQ	0.0065427	1.12956	0.258662	0.00979615	28906.5	28999.2	28622.2
JNK	JSK	FMQ	0.00494432	0.772431	0.439859	0.00709817	32203.9	28912.6	28628.1
JNK	JSY	FMQ	0.0264642	5.49574	3.89086e-08	0.0366086	29353.5	25715.8	24389.8
JNK	JWH	FMQ	0.0131688	2.94042	0.00327773	0.0187121	30673.1	27908.9	27183.4
JNK	JWK	FMQ	0.00240783	0.492053	0.622682	0.00345539	29716.1	27268.4	27137.4
JNK	FMQ	JWY	0.0169366	2.42776	0.0151922	0.022282	27707.8	28746	27788.5
JNK	MMY	FMQ	0.016466	2.5915	0.00955595	0.0234087	30969.6	28797.6	27864.6
JNK	MNB	FMQ	0.0177045	4.14134	3.45286e-05	0.0249898	29546.1	27807.4	26839.9
TCZ	JNK	FMQ	0.0122102	2.64547	0.00815782	0.017869	28965.5	29895.2	29174
THJ	JNK	FMQ	0.00408055	0.870687	0.383925	0.00604894	27206.5	28420.5	28189.5
TNS	JNK	FMQ	0.00372907	0.971327	0.331385	0.00548562	27419.8	28060.2	27851.8
FMQ	ZJN	JNK	0.00143807	0.345851	0.729455	0.0019517	30162	29509	29424.2
JNK	ZNH	FMQ	0.0180958	2.86215	0.00420777	0.0268153	28610	29874.8	28812.8
JNK	ZZS	FMQ	0.0212791	4.10542	4.0358e-05	0.0316857	29367.8	30782.5	29499.8
JSK	JSY	FMQ	0.0200995	2.95772	0.00309927	0.0284113	29355.6	26010.6	24985.6
JSK	JWH	FMQ	0.008585	1.31992	0.186862	0.0123361	31371.2	28137	27658
JWK	JSK	FMQ	0.00308236	0.465887	0.641296	0.00444978	30491.4	27579.9	27410.4
JSK	FMQ	JWY	0.0120693	1.94701	0.0515339	0.0160153	28192.9	28856.6	28168.4
JSK	MMY	FMQ	0.0115955	1.58051	0.113989	0.0166718	31721.9	29007.4	28342.4
JSK	MNB	FMQ	0.0116742	2.04584	0.0407717	0.0165955	30336	27893.2	27249.5
TCZ	JSK	FMQ	0.0171436	2.64179	0.00824687	0.0252255	29175.4	30466.4	29439.4
THJ	JSK	FMQ	0.0106271	1.79871	0.0720641	0.0158287	27438.6	29005.1	28395.1
TNS	JSK	FMQ	0.0086055	1.2976	0.194425	0.0127744	27698.9	28685.9	28196.4
ZJN	FMQ	JSK	2.08614e-05	0.00482258	0.996152	2.88849e-05	30433	29960.2	29959
JSK	ZNH	FMQ	0.0125638	2.04061	0.0412897	0.0188525	28899.2	30152.2	29404
JSK	ZZS	FMQ	0.0166502	3.17934	0.00147609	0.0248805	30190.1	30819.6	29810.1
JWH	JSY	FMQ	0.0116921	2.04395	0.0409588	0.0167272	27867.5	25147.2	24566
JWK	JSY	FMQ	0.0212979	3.42475	0.000615375	0.0300506	27260.8	24713.8	23683
FMQ	JSY	JWY	0.00590442	0.878833	0.379492	0.00772448	25581.9	25405.6	25107.4
MMY	JSY	FMQ	0.0100834	1.3816	0.167093	0.0142132	28726.9	25193.4	24690.4
MNB	JSY	FMQ	0.0119003	2.10294	0.0354713	0.0167888	26802.5	24425.2	23850.8
TCZ	JSY	FMQ	0.0371956	6.57469	4.87562e-11	0.0533471	26131.1	27341.1	25380.1
THJ	JSY	FMQ	0.0301455	5.27306	1.34164e-07	0.0438964	24679.8	26304.2	24764.8
TNS	JSY	FMQ	0.0276599	5.32473	1.01101e-07	0.0401349	24994.8	25970.2	24572.2
ZJN	FMQ	JSY	0.00860208	1.86264	0.0625134	0.0113716	26368.4	26982.4	26522.1
ZNH	JSY	FMQ	0.00759547	1.34542	0.178488	0.0113512	25812.5	26432	26033.5
ZZS	JSY	FMQ	0.0026534	0.479639	0.631484	0.00398485	26768.6	26734.6	26593.1
JWK	JWH	FMQ	0.012059	2.9967	0.00272923	0.0173638	28786.1	26824.6	26185.4
JWH	FMQ	JWY	0.0120181	1.81559	0.0694334	0.0156852	27301.5	27609.8	26954
JWH	MMY	FMQ	0.00328943	0.704864	0.480895	0.00467792	30848.6	27221.6	27043.1
JWH	MNB	FMQ	0.00306186	0.776709	0.437331	0.00435	29045.2	26330.8	26170
TCZ	JWH	FMQ	0.0241726	4.96977	6.70331e-07	0.0354259	27763.1	29504.9	28112.1
THJ	JWH	FMQ	0.0185965	3.77508	0.000159954	0.0274051	26283.9	28044.1	27020.1
TNS	JWH	FMQ	0.0176993	3.7314	0.000190422	0.0259913	26553.2	27772.2	26806.2
ZJN	FMQ	JWH	0.00758101	2.03808	0.0415415	0.0102434	28831.9	28907.6	28472.6
JWH	ZNH	FMQ	0.00467733	0.865335	0.386855	0.00701352	27743.5	28568	28302
JWH	ZZS	FMQ	0.00824947	1.56981	0.11646	0.0123724	28853.6	29241.1	28762.6
JWK	FMQ	JWY	0.0185165	3.70344	0.000212694	0.0242006	26521	27303.5	26310.8
JWK	MMY	FMQ	0.0132942	2.8806	0.00396923	0.0188927	29562	27153.8	26441.2
JWK	MNB	FMQ	0.0137317	3.47878	0.0005037	0.0192566	28719.2	26318.2	25605.2
TCZ	JWK	FMQ	0.0140719	2.73496	0.00623887	0.0205729	27588.4	28672.4	27876.6
THJ	JWK	FMQ	0.00597946	1.26953	0.204252	0.0088338	25709.5	26918.2	26598.2
TNS	JWK	FMQ	0.00556492	1.46381	0.143246	0.00813575	26207.9	26607.6	26313.1
ZJN	FMQ	JWK	0.00340996	0.540328	0.588971	0.00488765	28689.8	28138.5	27947.2
JWK	ZNH	FMQ	0.0155515	2.74257	0.00609605	0.0231472	26961.9	28398.4	27528.6
JWK	ZZS	FMQ	0.018565	4.09095	4.29602e-05	0.0275466	28121.6	29030.4	27972.1
MMY	FMQ	JWY	0.00467902	0.777251	0.437011	0.00610361	27782.8	27886.8	27627
MNB	FMQ	JWY	0.0149808	2.2682	0.0233171	0.0191789	26888.8	26990.8	26194
TCZ	FMQ	JWY	0.0326696	4.3253	1.52321e-05	0.0420194	27382	29041.2	27203.8
THJ	FMQ	JWY	0.033903	6.35908	2.02961e-10	0.0430182	26368.6	27541.6	25735.4
TNS	FMQ	JWY	0.0272203	6.23881	4.40913e-10	0.0347614	26187.5	27331.2	25882.8
ZJN	FMQ	JWY	0.0128522	2.15862	0.03088	0.0167495	28235.9	28567.9	27842.9
ZNH	FMQ	JWY	0.00489817	0.952007	0.341093	0.00637418	27641	27593.8	27324.8
ZZS	FMQ	JWY	0.0140625	2.39924	0.016429	0.0181162	28789.8	28520	27729
MMY	MNB	FMQ	7.97059e-05	0.0152044	0.987869	0.000112168	30139.9	26662.6	26658.4
TCZ	MMY	FMQ	0.0272123	4.90198	9.48743e-07	0.0394374	28529	30113.5	28518
THJ	MMY	FMQ	0.0203271	3.65645	0.000255728	0.02953	27268	28398	27266.5
TNS	MMY	FMQ	0.019468	3.54581	0.000391415	0.0283017	27326.6	28218.9	27141.1
ZJN	FMQ	MMY	0.00613679	1.73504	0.0827345	0.00856262	29437.8	29593.2	29232.2
MMY	ZNH	FMQ	0.00212231	0.29943	0.764612	0.00317732	28315.1	29157.4	29033.9
MMY	ZZS	FMQ	0.00564114	1.0372	0.299645	0.00845205	29469.9	29904.6	29569.1
TCZ	MNB	FMQ	0.0274057	5.4541	4.92214e-08	0.0393243	27478.6	29081.9	27530.4
THJ	MNB	FMQ	0.01996	4.41464	1.01178e-05	0.0288854	25702.6	27351.4	26280.9
TNS	MNB	FMQ	0.0185687	4.21417	2.50704e-05	0.0267103	25919	27022.5	26037.2
ZJN	FMQ	MNB	0.00999283	2.63934	0.00830671	0.0145472	28340.4	28514.9	27950.6
MNB	ZNH	FMQ	0.00196485	0.406672	0.684249	0.00289619	27466.8	27855.8	27746.5
MNB	ZZS	FMQ	0.00559322	1.23283	0.217638	0.00824026	28522.2	28586.2	28268.2
TCZ	THJ	FMQ	0.00578889	1.11676	0.264096	0.00808546	28871.4	26973.9	26663.4
TCZ	TNS	FMQ	0.00711937	1.73821	0.082173	0.00997589	28764.2	27072.2	26689.5
ZJN	FMQ	TCZ	0.00685707	1.47205	0.141009	0.0100682	30553.6	29128.4	28731.6
TCZ	ZNH	FMQ	0.0298032	4.02798	5.6258e-05	0.043205	28164.5	30078.8	28337.8
TCZ	ZZS	FMQ	0.0330851	6.50728	7.6522e-11	0.0481715	28879.4	30951.9	28969.4
THJ	TNS	FMQ	0.00045111	0.0989252	0.921198	0.000634773	27530.1	25781.4	25758.1
ZJN	FMQ	THJ	0.0135529	3.0269	0.00247073	0.0198843	29003.4	27978.9	27230.6
THJ	ZNH	FMQ	0.0237038	3.92474	8.68234e-05	0.034425	26889.8	28379.5	27065.2
THJ	ZZS	FMQ	0.0263273	4.88306	1.04451e-06	0.038663	27241.9	29320.4	27816.1
ZJN	FMQ	TNS	0.00705909	1.58422	0.113143	0.0101869	28681.9	27801.1	27411.4
TNS	ZNH	FMQ	0.0230742	3.76764	0.000164796	0.0335445	26783	28232.5	26959
TNS	ZZS	FMQ	0.0252401	5.2562	1.47064e-07	0.0369315	27575	29027.8	27598.5
ZJN	FMQ	ZNH	0.0120908	2.42223	0.0154254	0.0172839	29313.8	29601	28893.8
ZJN	FMQ	ZZS	0.0122302	2.53447	0.0112618	0.0186979	29906.5	30436.8	29701.2
ZNH	ZZS	FMQ	0.00386919	0.663351	0.507106	0.00578442	29289.5	29577.5	29349.5
FNP	FZR	GCS	0.00283475	0.586505	0.557536	0.00435517	34677.2	30910.2	30735.5
FNP	FZR	GJK	0.00654044	1.43209	0.152119	0.00985763	30660.8	30394.2	29999.2
FZR	FNP	GLP	0.00344426	0.650763	0.5152	0.00539191	32770.5	32557	32333.5
FNP	HCN	FZR	0.00226574	0.37217	0.709766	0.00352427	32160.9	32070.9	31925.9
HPJ	FNP	FZR	0.00911725	2.10249	0.03551	0.0141007	33064.5	33177	32577.5
HSZ	FNP	FZR	0.00966021	2.70549	0.00682036	0.0149787	32409.9	33354.1	32715.9
FNP	HXS	FZR	0.00131641	0.237774	0.812057	0.00205204	32785.9	32897.9	32811.4
FNP	HXX	FZR	0.000201529	0.0366461	0.970767	0.000313884	32486.9	32880.4	32867.1
FNP	HYL	FZR	0.00517875	0.827725	0.407826	0.00798525	27838.6	28362.4	28070.1
FZR	JAS	FNP	0.0152203	3.07909	0.00207633	0.0220036	30256.2	30366	29455.5
FZR	JFK	FNP	0.00500516	0.953893	0.340138	0.00730986	31860.2	31499.5	31185.8
FZR	JGU	FNP	0.00928343	2.11225	0.034665	0.0135306	33113.4	32615.6	32015.6
FZR	JKA	FNP	0.000647952	0.15564	0.876317	0.000955542	32142.5	32237.8	32196
FZR	JKN	FNP	0.00395566	0.822754	0.410648	0.00577327	31760.9	31566.6	31317.9
FZR	JKT	FNP	0.0149542	2.45611	0.014045	0.021845	30958.9	31203.6	30284.1
FZR	JMF	FNP	0.00817523	1.28093	0.200219	0.0118599	31605.4	31338.9	30830.6
FZR	JNK	FNP	0.00271795	0.442249	0.658309	0.00401807	32285.2	32649.8	32472.8
FZR	JSK	FNP	0.0101683	2.19785	0.02796	0.0151035	32564.8	33342.8	32671.5
FZR	JSY	FNP	0.0137574	1.96746	0.0491299	0.0198803	29057.2	29060.8	28272
FZR	JWH	FNP	0.00534507	1.01911	0.30815	0.00781008	31669.2	31481.2	31146.5
FZR	JWK	FNP	0.00626445	1.03348	0.301382	0.00930749	30673	31503.8	31111.5
FNP	JWY	FZR	0.00877186	1.80658	0.0708271	0.0135882	30907.2	30906.5	30369
FZR	MMY	FNP	5.87917e-05	0.00957958	0.992357	8.49469e-05	32559.4	31894.1	31890.4
FZR	MNB	FNP	0.00663447	1.12873	0.259013	0.00951688	31513.2	31237	30825.2
TCZ	FZR	FNP	0.0148316	2.16833	0.0301339	0.0213893	32020.1	32954.6	31991.4
THJ	FZR	FNP	0.0195688	3.13016	0.00174712	0.0276787	30485	30844.2	29660.2
TNS	FZR	FNP	0.0128368	2.13201	0.0330059	0.0183099	30240.6	30712.1	29933.6
FZR	ZJN	FNP	0.00541964	0.897581	0.369409	0.0078704	33191.9	32604.1	32252.6
FZR	ZNH	FNP	0.00102397	0.150653	0.880249	0.0014744	32489.8	31649.5	31584.8
FZR	ZZS	FNP	0.00883529	1.7179	0.0858156	0.012808	33166.5	32841.8	32266.5
GCS	GJK	FNP	0.0503318	9.16998	2.3e-16	0.0664585	29179.4	31263.1	28266.9
GCS	GLP	FNP	0.0576206	10.0657	2.3e-16	0.0780069	30651.6	34321.4	30581.6
FNP	HCN	GCS	0.0118147	2.08792	0.0368055	0.018192	33830.5	30488	29776
HPJ	FNP	GCS	0.00109136	0.250096	0.802513	0.00168606	34707.5	30958.5	30891
HSZ	FNP	GCS	0.00127633	0.364428	0.715538	0.00197751	34135.2	31085.8	31006.5
FNP	HXS	GCS	0.0028556	0.59582	0.551295	0.00439928	34795.9	31036.4	30859.6
FNP	HXX	GCS	0.0165249	4.00154	6.29329e-05	0.0254357	34113.1	31480.1	30456.6
FNP	HYL	GCS	0.0134711	2.5658	0.0102938	0.0206373	29207.8	26811.2	26098.5
FNP	JAS	GCS	0.0100102	2.17524	0.0296121	0.0151341	32222.4	28163.1	27604.9
FNP	JFK	GCS	0.0115127	2.30332	0.0212607	0.017746	33269.2	29861.5	29181.8
FNP	JGU	GCS	0.00569829	1.15308	0.248879	0.00875423	34779.2	30621.2	30274.2
JKA	FNP	GCS	0.00540189	0.938531	0.347972	0.00828573	34230.1	30337.6	30011.6
FNP	JKN	GCS	0.00775414	1.62176	0.104855	0.0118517	33276.9	29664.1	29207.6
FNP	JKT	GCS	0.00391623	0.774892	0.438403	0.00598367	33052	28743	28518.8
FNP	JMF	GCS	0.00782151	1.48467	0.137631	0.0119951	33252.6	29491.1	29033.4
FNP	JNK	GCS	0.000659288	0.111279	0.911395	0.00101651	34367.5	30355.8	30315.8
JSK	FNP	GCS	0.00489096	1.22354	0.221125	0.00749239	35391.8	30741.8	30442.5
FNP	JSY	GCS	0.0127119	2.38021	0.017303	0.0193131	30644.9	27096.6	26416.4
FNP	JWH	GCS	0.00231288	0.502002	0.615666	0.00354559	33380.9	29414.4	29278.6
JWK	FNP	GCS	0.00176663	0.363229	0.716434	0.00271602	33224.2	29061.2	28958.8
FNP	JWY	GCS	0.00718259	1.72319	0.0848546	0.0109789	32817	28921.5	28509
FNP	MMY	GCS	0.0145738	3.18482	0.00144844	0.0223881	33802.5	30692	29810.2
FNP	MNB	GCS	0.0206278	4.25733	2.06881e-05	0.0313119	33082.8	30014.8	28801.5
TCZ	FNP	GCS	0.00547411	1.02692	0.304457	0.00843433	33678.9	30743.1	30408.4
THJ	FNP	GCS	0.00765151	1.83035	0.067198	0.0116938	31504.4	28923.1	28483.9
TNS	FNP	GCS	0.00846133	2.06068	0.0393339	0.0128449	31736.4	28783.1	28300.1
FNP	ZJN	GCS	0.00746519	1.80785	0.0706302	0.0114719	34592.4	30820.4	30363.6
FNP	ZNH	GCS	0.0122626	2.32842	0.01989	0.0188568	33680.4	30429.6	29692.4
FNP	ZZS	GCS	0.0076423	2.29564	0.0216967	0.0116719	35028	30902.5	30433.8
GJK	GLP	FNP	0.00761847	1.78699	0.0739398	0.0107541	30206.9	30204.9	29748.1
FNP	HCN	GJK	0.00819617	1.64616	0.09973	0.0123724	30118.1	29752.6	29268.9
FNP	HPJ	GJK	0.0116871	2.27703	0.0227842	0.0177216	30441	30524.8	29819.5
FNP	HSZ	GJK	0.00266408	0.650738	0.515216	0.00405933	30219.8	30438.5	30276.8
FNP	HXS	GJK	0.0105659	1.97082	0.048745	0.0159886	30613.1	30570.1	29930.9
FNP	HXX	GJK	0.0124228	3.01605	0.00256089	0.0187594	30320.6	30663.4	29910.9
FNP	HYL	GJK	0.0114592	1.93385	0.0531318	0.0171977	26196.5	26435.8	25836.8
FNP	JAS	GJK	0.0127752	2.75177	0.00592749	0.0190786	28745.4	27994.6	27288.4
FNP	JFK	GJK	0.013518	3.89964	9.63344e-05	0.0204574	29648.9	29502.9	28715.9
FNP	JGU	GJK	0.00441893	1.09797	0.272218	0.00665067	30914.2	29918.2	29655
FNP	JKA	GJK	0.00446323	0.956355	0.338893	0.00677503	30243.9	29735.1	29470.9
FNP	JKN	GJK	0.00798249	1.70828	0.0875844	0.0120721	29754.8	29358.8	28893.8
FNP	JKT	GJK	0.0189183	4.47381	7.68367e-06	0.0284428	29341.9	28875.1	27802.9
FNP	JMF	GJK	0.00793589	1.68189	0.0925899	0.0119523	29583	28958.2	28502.2
JNK	FNP	GJK	0.00266262	0.658154	0.510439	0.00400876	30655.1	29796.1	29637.9
FNP	JSK	GJK	0.00368425	0.685332	0.493135	0.0055746	31187.2	30069	29848.2
FNP	JSY	GJK	0.019091	4.77645	1.78415e-06	0.0286176	27390.4	27057.4	26043.6
FNP	JWH	GJK	0.0074032	1.86013	0.0628666	0.0111539	29581.1	29035.4	28608.6
JWK	FNP	GJK	0.00170524	0.456874	0.647761	0.00257682	29370.9	28416.9	28320.1
FNP	JWY	GJK	0.0111259	2.52162	0.0116816	0.016743	29126	28547.8	27919.5
FNP	MMY	GJK	0.019854	4.08724	4.36538e-05	0.0299453	29891.1	30326.1	29145.4
FNP	MNB	GJK	0.0120292	2.60401	0.00921414	0.017908	29064.9	28825.4	28140.1
TCZ	FNP	GJK	0.00850741	1.81586	0.0693913	0.0127826	29933	30095.5	29587.8
THJ	FNP	GJK	0.00761783	1.51339	0.130182	0.0114401	28253.6	28620.1	28187.4
TNS	FNP	GJK	0.0081175	1.75989	0.0784272	0.012097	28295.9	28424.1	27966.4
FNP	ZJN	GJK	0.00658507	1.5126	0.13038	0.00991904	30820.4	30151.4	29756.9
FNP	ZNH	GJK	0.0115639	2.59309	0.00951174	0.01737	29901.4	29796.6	29115.4
FNP	ZZS	GJK	0.0100129	2.72865	0.00635936	0.0150354	31049.2	30349.8	29748
HCN	FNP	GLP	0.00190963	0.332207	0.739733	0.0029947	32089.2	31742	31621
HPJ	FNP	GLP	0.00912804	2.54891	0.0108059	0.0142387	32760.4	32737.4	32145.1
HSZ	FNP	GLP	0.00782809	1.44033	0.149775	0.012307	32306.5	32958.8	32446.8
HXS	FNP	GLP	0.000307045	0.0845539	0.932616	0.000484652	32697.8	32578.5	32558.5
FNP	HXX	GLP	0.00731152	1.93292	0.0532461	0.0115305	32136.4	32789.4	32313.4
FNP	HYL	GLP	0.000721077	0.12307	0.902051	0.00112786	27856.8	27929.8	27889.5
FNP	JAS	GLP	0.00267714	0.482197	0.629666	0.00415274	30410.8	29494.5	29337
FNP	JFK	GLP	6.43555e-05	0.0127414	0.989834	0.00010161	31577.6	31079.4	31075.4
JGU	FNP	GLP	0.00364024	0.636795	0.524258	0.00567724	32856	32051	31818.5
JKA	FNP	GLP	0.000723063	0.126812	0.899089	0.00114321	32031.6	31832.1	31786.1
FNP	JKN	GLP	0.000943252	0.222276	0.824099	0.00148601	31577.4	31171.6	31112.9
FNP	JKT	GLP	0.00531972	0.961452	0.336325	0.00832417	31116.1	30402.1	30080.4
FNP	JMF	GLP	0.000562282	0.106732	0.915002	0.000883774	31574.2	30918.2	30883.5
JNK	FNP	GLP	0.0157466	3.11767	0.00182287	0.0242382	32714.5	32422.2	31417
JSK	FNP	GLP	0.00403833	0.896347	0.370067	0.0063394	33235.1	32352.6	32092.4
FNP	JSY	GLP	0.0106401	2.41007	0.0159496	0.0166115	29039.2	28649.5	28046.2
FNP	JWH	GLP	0.000751257	0.163792	0.869895	0.0011797	31400.6	30971.4	30924.9
JWK	FNP	GLP	0.00895566	2.26795	0.0233325	0.0139374	31440.8	30841	30293.5
FNP	JWY	GLP	0.00597065	1.0712	0.284081	0.00932764	30874.8	30432.8	30071.5
MMY	FNP	GLP	0.00102686	0.205277	0.837356	0.00161065	32061.9	31804.1	31738.9
FNP	MNB	GLP	0.00329774	0.71768	0.472954	0.00512056	31196.1	30842.1	30639.4
TCZ	FNP	GLP	0.022515	4.3738	1.22101e-05	0.034478	32014.2	32766.8	31323.8
THJ	FNP	GLP	0.0239389	4.82651	1.38948e-06	0.0365317	30022.9	30978.4	29529.9
TNS	FNP	GLP	0.0159691	3.85156	0.000117366	0.0245453	29988.6	30641.4	29678.1
FNP	ZJN	GLP	0.00216217	0.537319	0.591047	0.00340254	32669.8	32271	32131.8
ZNH	FNP	GLP	0.00165978	0.304705	0.760591	0.00259337	31858.1	31532.4	31427.9
FNP	ZZS	GLP	0.0019696	0.513127	0.607863	0.003084	33033.2	32303.5	32176.5
HPJ	FNP	HCN	0.00706448	1.52498	0.127264	0.0108985	31965.9	32306.1	31852.9
HSZ	HCN	FNP	0.0170971	4.10477	4.04713e-05	0.0246039	32227.1	32607.6	31511.4
HXS	HCN	FNP	0.00434383	0.883429	0.377005	0.00633678	32118.5	32196.2	31917.8
HXX	HCN	FNP	0.00918236	2.26851	0.0232981	0.0131785	32283.9	32078.4	31494.6
HYL	HCN	FNP	0.00742166	1.51922	0.128707	0.0106139	28059.9	27691.1	27283.1
HCN	FNP	JAS	0.00135985	0.201977	0.839935	0.00188637	29008.6	29639.1	29558.6
FNP	HCN	JFK	0.00476125	0.820544	0.411906	0.00675645	30685.4	31047.6	30753.4
HCN	FNP	JGU	0.00322482	0.532188	0.594596	0.00462368	31681.2	32042.8	31836.8
FNP	HCN	JKA	0.00161228	0.324954	0.745216	0.00224803	31546.5	31450.2	31349
FNP	HCN	JKN	0.00563442	1.19336	0.232726	0.00731187	30682.8	31100.2	30751.8
HCN	FNP	JKT	0.0014926	0.270553	0.786734	0.00215702	29738.6	30445.4	30354.6
FNP	HCN	JMF	0.00144302	0.226407	0.820885	0.00198902	30479	30795.8	30707
HCN	FNP	JNK	0.00449107	0.612645	0.540111	0.00616685	31845	31788.2	31504
HCN	FNP	JSK	0.00335136	0.744341	0.45667	0.00473155	31901.2	32333.8	32117.8
FNP	HCN	JSY	0.00556632	1.15124	0.249634	0.00743838	27764	28678.5	28361
HCN	FNP	JWH	0.000215241	0.0434414	0.96535	0.00029536	30644.1	30786.1	30772.9
HCN	FNP	JWK	0.00651684	1.27474	0.202403	0.00949678	30331.5	30561.5	30165.8
FNP	JWY	HCN	0.0128291	2.35958	0.0182954	0.0198764	30071.2	30523.2	29750
FNP	HCN	MMY	0.00745155	1.96396	0.0495345	0.0104223	31398.5	31738.2	31268.8
HCN	FNP	MNB	0.000868397	0.185747	0.852643	0.001282	30374.2	30542.5	30489.5
FNP	HCN	TCZ	0.00522008	0.976267	0.328932	0.00782677	32173.5	31364.5	31038.8
FNP	HCN	THJ	0.00325676	0.706263	0.480024	0.00482382	30505.9	29457.6	29266.4
FNP	HCN	TNS	0.0040644	0.729715	0.465564	0.0059458	30214.8	29552	29312.8
FNP	HCN	ZJN	0.00664756	1.87515	0.0607726	0.0103228	31729.8	32273.8	31847.5
FNP	HCN	ZNH	0.00874232	1.37663	0.168626	0.0125135	31120.5	31486	30940.2
FNP	HCN	ZZS	0.002276	0.4411	0.659141	0.003521	31752.9	32256.9	32110.4
HPJ	FNP	HSZ	0.00141188	0.253523	0.799864	0.00219628	33409	32626.8	32534.8
HPJ	FNP	HXS	0.00265166	0.656884	0.511256	0.00416156	32976.1	33038.4	32863.6
FNP	HPJ	HXX	0.00312385	0.591523	0.55417	0.00483397	32820.5	32834.2	32629.8
FNP	HPJ	HYL	0.00342143	0.70753	0.479237	0.00520731	28165.4	28191.1	27998.9
HPJ	FNP	JAS	0.011032	1.71241	0.0868204	0.0152271	29684.8	30598	29930.2
HPJ	FNP	JFK	0.00322627	0.590956	0.55455	0.00458997	31203	31717.5	31513.5
HPJ	FNP	JGU	0.0121091	2.58273	0.00980212	0.0172402	32318	33109	32316.8
HPJ	FNP	JKA	0.00823349	1.4552	0.145614	0.0114039	32217.8	32420	31890.5
HPJ	FNP	JKN	0.00568238	1.17155	0.241377	0.00735543	31465	31790.5	31431.2
HPJ	FNP	JKT	0.0113863	2.19076	0.0284693	0.0162379	30265.1	31288.6	30584.1
HPJ	FNP	JMF	0.00851531	1.77349	0.0761475	0.0116596	31068.9	31711.1	31175.6
HPJ	FNP	JNK	0.00924867	1.36933	0.170896	0.0126698	32369.6	32641.6	32043.4
HPJ	FNP	JSK	0.0183119	3.95799	7.55827e-05	0.0254122	32666.4	33546.4	32339.9
HPJ	FNP	JSY	0.007618	2.26695	0.0233934	0.0100898	28360.1	29181.6	28740.4
HPJ	FNP	JWH	0.0012385	0.238556	0.81145	0.00170844	31084.4	31528.6	31450.6
HPJ	FNP	JWK	0.0101252	2.13348	0.0328858	0.0148341	31076.2	31625	30991
HPJ	JWY	FNP	0.00988421	1.5537	0.120256	0.014417	30858.9	30919.6	30314.4
HPJ	FNP	MMY	0.00211127	0.439044	0.66063	0.00294928	32034.8	32216.8	32081
HPJ	FNP	MNB	0.00622821	1.23446	0.21703	0.00916298	31118.1	31605.1	31213.9
HPJ	FNP	TCZ	0.0103674	1.85463	0.0636497	0.0153793	33139.6	32306.6	31643.6
HPJ	FNP	THJ	0.00449594	1.15035	0.250001	0.00664407	31088.5	30106.2	29836.8
HPJ	FNP	TNS	0.00547406	1.14897	0.250566	0.00798334	30828.6	30192.4	29863.6
HPJ	FNP	ZJN	0.00871083	1.79208	0.0731197	0.0134138	32591.8	33089.8	32518.2
HPJ	FNP	ZNH	0.00290207	0.500824	0.616495	0.00414592	31883.5	32009.5	31824.2
HPJ	FNP	ZZS	0.0115923	2.95695	0.00310699	0.0176552	32580.5	33280.2	32517.5
HSZ	HXS	FNP	0.0124973	2.1616	0.0306487	0.0180187	32702.8	33308.2	32486
HSZ	HXX	FNP	0.00894645	2.23243	0.0255866	0.0127388	33261.1	32817.9	32235.9
HSZ	HYL	FNP	0.009433	1.51542	0.129667	0.0134642	28205	28451.5	27919.8
HSZ	FNP	JAS	0.0150442	2.63266	0.00847186	0.0207539	29250.9	30969.1	30051.1
HSZ	FNP	JFK	0.0125015	2.54888	0.010807	0.0176114	31057.8	32173.5	31379
HSZ	FNP	JGU	0.0209453	3.88969	0.000100373	0.029556	32042.1	33559.9	32182.9
HSZ	FNP	JKA	0.0122496	3.18075	0.00146894	0.016997	31913	32806.2	32012.2
HSZ	FNP	JKN	0.0147925	4.33728	1.44255e-05	0.0189721	31160.8	32234.2	31294.5
HSZ	FNP	JKT	0.0213668	4.84007	1.29795e-06	0.030229	30191.2	31865.8	30532.5
HSZ	FNP	JMF	0.0160492	3.26947	0.00107748	0.0218468	30827.2	32144.8	31129.2
HSZ	FNP	JNK	0.0274135	5.93171	2.99798e-09	0.036871	32415.2	33449.5	31664.5
HSZ	FNP	JSK	0.0246333	4.8001	1.58587e-06	0.0340198	32364.5	33952.2	32319.8
HSZ	FNP	JSY	0.0162595	5.60446	2.08901e-08	0.0214338	28088.5	29688.8	28738.8
HSZ	FNP	JWH	0.0160103	3.60148	0.000316415	0.0217445	30986.6	32197.9	31183.1
HSZ	FNP	JWK	0.0265037	5.7336	9.83222e-09	0.0379719	30890.2	32127	30468
FNP	JWY	HSZ	0.00795313	1.73189	0.0832929	0.0122627	31556	30622.8	30139.5
HSZ	FNP	MMY	0.0100561	2.14998	0.0315569	0.0139703	31789.9	32681.4	32030.6
HSZ	FNP	MNB	0.00850656	2.34961	0.0187933	0.012559	30523.2	31802.8	31266.2
HSZ	FNP	TCZ	0.0105633	2.10806	0.0350259	0.0157314	32570.6	32479.1	31800.1
HSZ	FNP	THJ	0.00792253	1.58666	0.11259	0.0117266	30843	30469.8	29990.8
HSZ	FNP	TNS	0.0149939	4.39253	1.12038e-05	0.0216916	30674.8	30707.5	29800.2
HSZ	FNP	ZJN	0.00888433	1.93034	0.0535647	0.0137309	32058.5	33315	32728.2
HSZ	FNP	ZNH	0.00966026	1.96649	0.0492417	0.0137535	31502.5	32452.5	31831.5
HSZ	FNP	ZZS	0.0176117	6.36949	1.89659e-10	0.0267222	32188.1	33707.6	32540.9
HXX	HXS	FNP	0.00480178	0.884242	0.376566	0.00688455	33374.5	32696.2	32383.8
HYL	HXS	FNP	0.00453957	0.716553	0.47365	0.00649392	28701.1	28130.9	27876.6
HXS	FNP	JAS	0.00868554	1.63853	0.10131	0.0119616	29662.8	30572.2	30045.8
HXS	FNP	JFK	0.00434128	0.766835	0.443179	0.00613579	31474	31781.2	31506.5
HXS	FNP	JGU	0.00783953	1.32187	0.186212	0.0111809	32270.9	32991.4	32478.1
HXS	FNP	JKA	0.00332263	0.710182	0.477592	0.00462858	32253.9	32385.9	32171.4
FNP	HXS	JKN	0.00151119	0.2811	0.778634	0.00196386	31320.8	31728.2	31632.5
HXS	FNP	JKT	0.00724486	1.51825	0.128951	0.0103814	30371.1	31298.9	30848.6
HXS	FNP	JMF	0.00409097	0.935164	0.349704	0.00561327	31096.1	31661.9	31403.9
HXS	FNP	JNK	0.00806452	1.27734	0.201483	0.0110485	32559	32750	32226
HXS	FNP	JSK	0.0122348	2.13221	0.0329899	0.0170672	32726.4	33424.6	32616.6
HXS	FNP	JSY	0.00165401	0.348683	0.727328	0.00220488	28296.4	29144.1	29047.9
HXS	FNP	JWH	0.00877687	1.73204	0.0832666	0.0119354	31354.6	31794.1	31240.9
HXS	FNP	JWK	0.0105435	2.24483	0.0247793	0.0153499	31080.6	31580.9	30921.9
FNP	JWY	HXS	0.0111079	2.30285	0.0212871	0.0173354	30942.4	31028.6	30346.9
FNP	HXS	MMY	0.00420852	1.04905	0.294154	0.00588682	32026.5	32391.8	32120.2
HXS	FNP	MNB	0.00184194	0.395809	0.692246	0.00272062	31005.8	31478.5	31362.8
HXS	FNP	TCZ	0.00344481	0.70333	0.48185	0.00513556	33064.8	32078.5	31858.2
FNP	HXS	THJ	1.24631e-05	0.0025396	0.997974	1.85183e-05	31262.1	30089.1	30088.4
FNP	HXS	TNS	0.00254325	0.624854	0.532067	0.00373799	30832.2	30304	30150.2
HXS	FNP	ZJN	0.00447457	0.982437	0.325884	0.00689874	32525	32971.2	32677.5
FNP	HXS	ZNH	0.000226228	0.0400918	0.96802	0.000324278	31929.1	32054.6	32040.1
HXS	FNP	ZZS	0.0063392	1.51071	0.130863	0.00971826	32536	33238	32819.2
HXX	HYL	FNP	0.00118963	0.2537	0.799727	0.00168265	28626.5	27772.8	27706.8
HXX	FNP	JAS	0.00396673	0.674704	0.499864	0.00549513	29223.6	30434.9	30194.4
FNP	HXX	JFK	0.00256523	0.424764	0.671009	0.0036418	30931.6	31754.9	31592.4
HXX	FNP	JGU	0.00221344	0.345099	0.73002	0.00318062	31914.8	32883.5	32738.2
HXX	FNP	JKA	0.00192178	0.379243	0.704507	0.00268073	31960.2	32389	32264.8
HXX	FNP	JKN	0.00167652	0.325553	0.744762	0.00217204	31139.8	31740.8	31634.5
HXX	FNP	JKT	0.00792875	1.79859	0.072084	0.0113445	30069.5	31320	30827.2
HXX	FNP	JMF	0.000877385	0.146426	0.883585	0.00120667	30750.2	31513.2	31458
HXX	FNP	JNK	0.0133621	2.15524	0.0311432	0.0181425	32359.8	32876	32009
HXX	FNP	JSK	0.0133128	2.75375	0.00589161	0.018551	32419	33491	32611
FNP	HXX	JSY	0.00417327	1.42886	0.153044	0.00557922	27943.9	29235.4	28992.4
HXX	FNP	JWH	0.00416537	1.02224	0.306668	0.00567671	30876.2	31580.8	31318.8
HXX	FNP	JWK	0.00800225	1.30059	0.1934	0.0116763	30687.5	31428.2	30929.2
FNP	JWY	HXX	0.0125588	2.4602	0.013886	0.0192245	31019.8	30919.8	30152.8
FNP	HXX	MMY	0.00750831	1.53486	0.124818	0.0104801	31634	32506.5	32022
FNP	HXX	MNB	0.00142944	0.370206	0.711229	0.00211134	30628.2	31438.2	31348.5
HXX	FNP	TCZ	0.00239897	0.450364	0.652448	0.00358722	32772.4	32121.9	31968.1
FNP	HXX	THJ	0.00143668	0.357074	0.721036	0.00213222	30892.1	30147.4	30060.9
HXX	FNP	TNS	0.00306723	0.642437	0.520589	0.0044733	30649.5	30250	30065
FNP	HXX	ZJN	4.57018e-05	0.00941039	0.992492	7.08044e-05	32150	32823	32820
FNP	HXX	ZNH	0.00454005	0.704446	0.481155	0.00649909	31494	32221.2	31930
HXX	FNP	ZZS	0.00392265	0.809892	0.418002	0.00602892	32232.9	33206.9	32947.4
FNP	HYL	JAS	0.000616561	0.0903526	0.928007	0.000855134	25314.4	26372.1	26339.6
FNP	HYL	JFK	0.00801864	1.26901	0.204438	0.0113342	26696.2	27577.5	27138.8
FNP	HYL	JGU	0.00167323	0.228013	0.819636	0.00239907	27396.5	28286	28191.5
FNP	HYL	JKA	0.00504245	0.766653	0.443288	0.00697622	27411.9	27954.1	27673.6
FNP	HYL	JKN	0.00239649	0.45583	0.648512	0.00309508	26825.6	27449.4	27318.1
HYL	FNP	JKT	0.000737316	0.13925	0.889252	0.00105972	25954.8	26975.8	26936
FNP	HYL	JMF	0.00240356	0.445603	0.655884	0.00328467	26721.2	27421	27289.5
HYL	FNP	JNK	0.00497869	0.658731	0.510068	0.00680493	27650	28083.2	27805
HYL	FNP	JSK	0.0135069	2.11657	0.0342964	0.0186375	27852	28710.8	27945.5
FNP	HYL	JSY	0.00732081	1.31392	0.188872	0.00973613	24724.8	25937	25560
FNP	HYL	JWH	0.00600492	0.918397	0.358411	0.00819222	26695.9	27495.9	27167.6
HYL	FNP	JWK	0.00297459	0.602584	0.546786	0.00434007	26629.2	27269.5	27107.8
FNP	JWY	HYL	0.0198382	5.03621	4.74835e-07	0.030191	26845.5	27278.2	26217
FNP	HYL	MMY	0.012876	2.2964	0.0216531	0.0178663	27071.2	28063.2	27349.8
HYL	FNP	MNB	0.000491407	0.0937294	0.925324	0.000717885	26205.4	26722.1	26695.9
FNP	HYL	TCZ	0.00107801	0.147351	0.882855	0.00160567	28156	27627	27567.5
FNP	HYL	THJ	0.00485754	1.14169	0.253583	0.00713343	26635.6	26142.6	25889.9
FNP	HYL	TNS	0.00385115	0.777107	0.437095	0.00560022	26459.5	26261.8	26060.2
FNP	HYL	ZJN	0.00316841	0.453508	0.650183	0.00488409	27615.2	28416.2	28236.8
FNP	HYL	ZNH	0.00819346	1.05394	0.291912	0.0116732	26979	27839.8	27387.2
HYL	FNP	ZZS	0.00435016	0.774741	0.438493	0.00663842	27645.6	28484.4	28237.6
JFK	JAS	FNP	0.0101437	1.90971	0.0561704	0.0140758	31972.2	27696.5	27140.2
JGU	JAS	FNP	0.00458562	1.30619	0.191487	0.00662518	31322.1	29273.6	29006.4
JKA	JAS	FNP	0.0131349	2.85184	0.00434667	0.0180369	33222.9	28037.9	27310.9
JKN	JAS	FNP	0.0114122	2.30741	0.0210319	0.0161123	30872.5	28327	27687.8
JKT	JAS	FNP	0.000493731	0.093014	0.925892	0.000692381	31522.5	26849.8	26823.2
JMF	JAS	FNP	0.00749661	1.32111	0.186464	0.0104175	31762	27399.5	26991.8
JNK	JAS	FNP	0.0125964	1.86655	0.0619645	0.0176987	32246.9	28778.9	28062.9
JSK	JAS	FNP	0.00461309	0.876375	0.380826	0.00664228	32283.8	29209	28940.8
JSY	JAS	FNP	0.000618142	0.073819	0.941154	0.000853889	29944.4	25090.6	25059.6
JWH	JAS	FNP	0.00860508	1.54393	0.122604	0.0121311	31092.9	27925.4	27448.9
JWK	JAS	FNP	0.00929245	1.48944	0.136372	0.0132598	30406.6	27696.6	27186.6
FNP	JWY	JAS	0.0077486	1.33719	0.181162	0.0107734	27974.5	28709.8	28268.2
MMY	JAS	FNP	0.0141728	2.30204	0.0213331	0.0196234	32144.4	28569.4	27770.9
MNB	JAS	FNP	0.00988283	1.9783	0.0478945	0.0135751	30989.5	27258	26724.5
TCZ	JAS	FNP	0.0298623	5.20352	1.95551e-07	0.0426473	29508.5	30482.2	28714.5
THJ	JAS	FNP	0.0326444	7.1551	8.36104e-13	0.046148	28115	28991.8	27158.8
TNS	JAS	FNP	0.0265064	4.79591	1.61939e-06	0.0375176	28264.9	28638.4	27159.4
ZJN	JAS	FNP	0.0106756	1.71979	0.0854703	0.015606	30241.9	30200.1	29562.1
ZNH	JAS	FNP	0.0144119	2.42057	0.015496	0.020721	29829.4	29509.9	28671.4
ZZS	JAS	FNP	0.0060226	1.03879	0.2989	0.00877682	30638.1	29900.4	29542.4
JFK	JGU	FNP	0.00584228	1.31646	0.18802	0.00823943	34142.9	29913.9	29566.4
JKA	JFK	FNP	0.00385255	0.814062	0.415609	0.00536246	34503	29216.2	28992
JKN	JFK	FNP	0.00093633	0.179007	0.857932	0.00131466	33385.2	28863	28809
JFK	JKT	FNP	0.00916697	1.75451	0.0793428	0.0128284	33101.5	28388.8	27873
JFK	JMF	FNP	0.0031862	0.881817	0.377876	0.00447894	32798.6	28730.4	28547.9
JNK	JFK	FNP	0.00203406	0.278876	0.78034	0.00287053	34142.1	29680.9	29560.4
JFK	JSK	FNP	0.0069083	1.32488	0.185212	0.00996406	33877.6	30662.9	30242.1
JFK	JSY	FNP	0.00972242	1.21508	0.224337	0.0132148	31816.6	26054.6	25552.9
JFK	JWH	FNP	0.00109025	0.166262	0.867951	0.00152631	33481.2	28579.8	28517.5
JFK	JWK	FNP	0.00165387	0.217823	0.827567	0.00237678	31927.2	28768	28673
FNP	JWY	JFK	0.0112762	1.46873	0.141906	0.0158925	29430.2	29897.8	29231
MMY	JFK	FNP	0.00314167	0.425409	0.670538	0.00432074	34638.9	29096.4	28914.1
JFK	MNB	FNP	0.00146836	0.219753	0.826064	0.00203916	32510.5	28474.8	28391.2
TCZ	JFK	FNP	0.019691	2.85935	0.00424514	0.0284311	30984	31666.2	30443.2
THJ	JFK	FNP	0.0231841	4.84133	1.28976e-06	0.0330077	29505.1	30049.1	28687.4
TNS	JFK	FNP	0.0170812	3.41981	0.000626656	0.0242875	29516.4	29556.1	28563.4
JFK	ZJN	FNP	0.00126818	0.199167	0.842132	0.0018609	31908.8	31186.5	31107.5
ZNH	JFK	FNP	0.00358805	0.543984	0.586452	0.00519914	31358.1	30487.6	30269.6
JFK	ZZS	FNP	0.00448158	0.731819	0.464279	0.00653714	32188.9	31238.9	30960.1
JKA	JGU	FNP	0.00853876	1.7959	0.0725109	0.0120482	34874.9	30694.6	30174.9
JKN	JGU	FNP	0.00692145	1.54791	0.121645	0.00984066	33738.4	30368.6	29951.1
JGU	JKT	FNP	0.00273478	0.533194	0.593899	0.00391824	33038.8	29424.5	29264
JMF	JGU	FNP	0.00318117	0.670426	0.502586	0.00447813	34087.2	29603.5	29415.8
JNK	JGU	FNP	0.00706129	1.22192	0.221737	0.0101606	34087	31429.2	30988.5
JGU	JSK	FNP	0.000480932	0.10245	0.918399	0.000704416	34571	31724.5	31694
JGU	JSY	FNP	0.00340886	0.493787	0.621456	0.00480155	31091.9	27374.9	27188.9
JWH	JGU	FNP	0.00515933	0.969932	0.332081	0.00738159	33214	30222	29911.8
JWK	JGU	FNP	0.00276025	0.445235	0.65615	0.00401297	32521.9	30061.9	29896.4
FNP	JWY	JGU	0.00364658	0.572033	0.567299	0.00522472	30452.9	30688.1	30465.1
MMY	JGU	FNP	0.00899695	1.60652	0.10816	0.0125771	34644	30728.8	30180.8
MNB	JGU	FNP	0.00410531	0.902766	0.36665	0.00582093	32603.5	30114.8	29868.5
TCZ	JGU	FNP	0.0244409	4.36938	1.24597e-05	0.0352339	31922.8	32830	31263.5
THJ	JGU	FNP	0.0287184	7.8705	3.53222e-15	0.0409359	30400.6	31020.9	29288.9
TNS	JGU	FNP	0.0209212	4.97172	6.63631e-07	0.0299886	30124	30761.2	29500.5
ZJN	JGU	FNP	0.00480825	0.855499	0.392275	0.00714701	32364.4	32730.9	32417.6
ZNH	JGU	FNP	0.00903841	1.56018	0.118717	0.0131069	32150.8	31691.5	31123.8
ZZS	JGU	FNP	0.000784793	0.157985	0.874469	0.00115954	32982	32358.8	32308
JKA	JKN	FNP	0.00208066	0.543104	0.587058	0.0029157	34094.9	29438.9	29316.6
JKA	JKT	FNP	0.0128445	3.3329	0.000859471	0.0179793	33387	29038	28301.5
JKA	JMF	FNP	0.00792525	1.50771	0.131629	0.0109513	34332.4	29139.9	28681.6
JKA	JNK	FNP	0.00155525	0.236631	0.812943	0.00223617	33793.2	30830.8	30735
JKA	JSK	FNP	0.00986136	1.8492	0.0644291	0.0140357	35041.4	31067.4	30460.6
JKA	JSY	FNP	0.0128459	2.24863	0.0245362	0.0178882	31156.5	27349.8	26656
JKA	JWH	FNP	0.00301976	0.73865	0.460119	0.00422586	33875.4	29270.9	29094.6
JKA	JWK	FNP	0.00654572	1.18748	0.235038	0.00925526	33598	29274.2	28893.5
FNP	JWY	JKA	0.00776199	1.41878	0.155963	0.0107535	30429.2	30316	29849
JKA	MMY	FNP	0.000944319	0.16512	0.86885	0.00131598	34690.2	29944	29887.5
JKA	MNB	FNP	0.00578099	1.20102	0.229744	0.00801148	33316	29272.2	28935.8
TCZ	JKA	FNP	0.0156222	2.763	0.00572732	0.022622	31629.1	32270.1	31277.4
THJ	JKA	FNP	0.0198824	3.66764	0.0002448	0.0286239	29762.1	30694.1	29497.4
TNS	JKA	FNP	0.0139385	2.885	0.00391411	0.0199951	30020.9	30206.9	29376.4
JKA	ZJN	FNP	0.00549115	1.02297	0.306323	0.00805876	32368.9	32067.4	31717.1
JKA	ZNH	FNP	0.0003682	0.0793945	0.936719	0.000539419	31464	31244.5	31221.5
JKA	ZZS	FNP	0.00938637	1.96148	0.0498232	0.0137491	32391	32261.2	31661.2
JKN	JKT	FNP	0.0111074	2.49099	0.0127388	0.0154527	32916.9	28367.1	27743.9
JKN	JMF	FNP	0.00308857	0.551137	0.58154	0.00430532	33260.2	28620.8	28444.5
JNK	JKN	FNP	0.00207618	0.342062	0.732304	0.00295816	33546.2	30105.5	29980.8
JKN	JSK	FNP	0.00662929	1.51381	0.130074	0.00941819	34342.9	30369.1	29969.1
JKN	JSY	FNP	0.0105201	1.67258	0.0944105	0.0145666	30559	26715.5	26159.2
JKN	JWH	FNP	0.000897469	0.206625	0.836302	0.00126906	32734.9	28996.4	28944.4
JKN	JWK	FNP	0.00344498	0.798672	0.424481	0.00494865	31755.2	29018.5	28819.2
FNP	JWY	JKN	0.0124032	2.44697	0.0144064	0.0160667	29622.8	30058.2	29321.8
MMY	JKN	FNP	0.0040515	0.656221	0.511682	0.00566479	33603.1	29738.6	29498.6
JKN	MNB	FNP	0.0013633	0.346293	0.729122	0.00190599	32071.4	28829.6	28751.1
TCZ	JKN	FNP	0.0196463	3.44225	0.000576907	0.028229	31049.9	31672.1	30451.6
THJ	JKN	FNP	0.0221158	4.20598	2.59958e-05	0.0314971	29436.5	30052.2	28751.8
TNS	JKN	FNP	0.016151	3.0714	0.0021306	0.0230375	29394	29696.2	28752.2
JKN	ZJN	FNP	0.00234992	0.460373	0.645249	0.00343872	31658.9	31297.9	31151.1
ZNH	JKN	FNP	0.003017	0.488822	0.624968	0.00438623	31121.8	30710.5	30525.8
JKN	ZZS	FNP	0.00562888	1.1633	0.244707	0.00828207	31728	31689	31334.2
JMF	JKT	FNP	0.00659013	1.18413	0.236362	0.00922275	32719.5	28047.2	27680
JNK	JKT	FNP	0.0121146	1.5106	0.13089	0.0172716	32739.5	29742	29030
JSK	JKT	FNP	0.00177004	0.334125	0.738286	0.00251319	34361.6	29146.9	29043.9
JKT	JSY	FNP	0.00154844	0.282839	0.777301	0.00217291	30271.4	25953.4	25873.1
JWH	JKT	FNP	0.00979817	2.01629	0.0437701	0.0136634	32862	28174	27627.2
JWK	JKT	FNP	0.00823638	1.75182	0.0798051	0.0119132	30857.1	28522.1	28056.1
FNP	JWY	JKT	0.0117724	2.0698	0.038471	0.0170302	28541	29575.8	28887.5
MMY	JKT	FNP	0.013089	2.01034	0.0443949	0.0183082	32892.6	29276.6	28520.1
MNB	JKT	FNP	0.00928204	2.02419	0.0429509	0.012929	31606.9	28094.4	27577.6
TCZ	JKT	FNP	0.0288506	5.58287	2.36578e-08	0.0416452	30209.4	31341.9	29584.1
THJ	JKT	FNP	0.0320042	6.90732	4.93904e-12	0.0456732	28843.4	29811.4	27962.4
TNS	JKT	FNP	0.0258121	6.20572	5.44486e-10	0.0369048	28992.1	29463.4	27980.6
ZJN	JKT	FNP	0.00782478	1.29402	0.195658	0.0114952	31089	30783	30305
ZNH	JKT	FNP	0.0143542	2.6441	0.00819084	0.0209064	30347	30448.2	29586.5
ZZS	JKT	FNP	0.00455816	0.878831	0.379493	0.00672104	31292.9	30716.4	30437.6
JNK	JMF	FNP	0.00675385	0.812839	0.41631	0.00952715	33778.1	29831.4	29431.1
JMF	JSK	FNP	0.00401508	0.814887	0.415137	0.00573898	34265.4	30132.4	29891.4
JMF	JSY	FNP	0.00608577	0.752309	0.451865	0.00822215	32097	25686.2	25375.5
JWH	JMF	FNP	0.00104321	0.160428	0.872544	0.00148163	32389.4	28907.4	28847.1
JMF	JWK	FNP	0.000909993	0.142561	0.886637	0.00130105	32286.4	28735.1	28682.9
FNP	JWY	JMF	0.00789665	1.26195	0.206968	0.0108441	29413.9	29755.1	29288.9
MMY	JMF	FNP	0.00689361	0.985571	0.324344	0.00958558	33261.2	29468	29064.5
MNB	JMF	FNP	0.00220849	0.444209	0.656891	0.00308344	32165.5	28589.2	28463.2
TCZ	JMF	FNP	0.0223426	4.21452	2.50306e-05	0.0321301	30786.6	31692.9	30307.6
THJ	JMF	FNP	0.0251305	6.58534	4.53852e-11	0.0356785	28963.8	29809	28347.5
TNS	JMF	FNP	0.0199079	5.05245	4.36189e-07	0.0284221	29151.8	29663	28505
ZJN	JMF	FNP	0.00184338	0.307689	0.758319	0.00270729	31593.9	31114.4	30999.9
ZNH	JMF	FNP	0.00690366	1.11008	0.266966	0.00996265	30835.1	30391.6	29974.9
JMF	ZZS	FNP	0.00185927	0.356079	0.721781	0.00271539	32042.4	30983.6	30868.6
JNK	JSK	FNP	0.00776896	1.11952	0.262918	0.0111582	35025.2	31440.2	30955.5
JNK	JSY	FNP	0.0113703	1.49717	0.134348	0.0156354	31869.5	27040.2	26432.2
JNK	JWH	FNP	0.00277367	0.494365	0.621048	0.00393151	33558	29781.2	29616.5
JNK	JWK	FNP	0.0056341	0.798973	0.424306	0.00811267	32654.2	29919.5	29584.2
FNP	JWY	JNK	0.00697642	0.810277	0.417781	0.00962782	30585.4	30618.1	30193.9
MMY	JNK	FNP	0.00246196	0.49993	0.617124	0.0034727	34074.6	30589.4	30439.1
JNK	MNB	FNP	0.00499155	0.676568	0.49868	0.00704747	32831.1	29949.1	29651.6
TCZ	JNK	FNP	0.0169059	2.31658	0.0205266	0.0244761	31803.2	32511.5	31430.5
THJ	JNK	FNP	0.0190023	2.52956	0.0114204	0.0273738	29835.9	30847.9	29697.4
TNS	JNK	FNP	0.0155108	2.13665	0.0326265	0.0223727	29938	30607.8	29672.8
JNK	ZJN	FNP	0.0034868	0.5297	0.59632	0.00514696	32433.6	32305.1	32080.6
ZNH	JNK	FNP	0.00209307	0.295507	0.767606	0.00307016	31689.1	31598.6	31466.6
JNK	ZZS	FNP	0.00731747	1.16036	0.2459	0.0108429	32308.8	32728.5	32253
JSK	JSY	FNP	0.00136145	0.215817	0.82913	0.00192707	31942.2	27397.8	27323.2
JWH	JSK	FNP	0.00525254	0.975561	0.329282	0.00751232	34164.4	30262.6	29946.4
JWK	JSK	FNP	0.00353472	0.730237	0.465245	0.00513595	33417.8	30165.2	29952.8
FNP	JWY	JSK	0.0015413	0.254385	0.799198	0.00217958	30725.4	30946.9	30851.6
MMY	JSK	FNP	0.00918829	1.39663	0.162525	0.0130296	34793.1	31206.6	30638.4
MNB	JSK	FNP	0.00511281	1.05108	0.293223	0.0072471	33549.5	30225.2	29917.8
TCZ	JSK	FNP	0.0247956	5.2587	1.45078e-07	0.0361895	32003.6	33368.6	31753.9
THJ	JSK	FNP	0.0291995	6.42569	1.31275e-10	0.042331	30074.2	31687.2	29889.2
TNS	JSK	FNP	0.0227134	4.36329	1.28121e-05	0.0330022	30133.1	31304.9	29914.4
ZJN	JSK	FNP	0.00559956	1.15788	0.246913	0.00833936	32852.1	32864.1	32498.1
ZNH	JSK	FNP	0.00908152	1.37677	0.168583	0.0134279	31933.4	32361.9	31779.4
ZZS	JSK	FNP	0.00102492	0.228246	0.819455	0.00152915	33123.4	32719.1	32652.1
JWH	JSY	FNP	0.0081185	1.62965	0.103176	0.0113215	30510.9	26635.6	26206.6
JWK	JSY	FNP	0.00454781	0.869701	0.384464	0.00641919	29945.1	26202.6	25965.4
FNP	JWY	JSY	0.0154289	2.8403	0.0045071	0.0205728	26796	27946	27096.8
MMY	JSY	FNP	0.0135951	2.65582	0.00791168	0.0184115	31538.6	26793.6	26074.9
MNB	JSY	FNP	0.00817765	1.43086	0.152469	0.0112457	29683.8	26105.5	25682
TCZ	JSY	FNP	0.028607	6.65057	2.91958e-11	0.0403364	28713.5	28904.5	27296.8
THJ	JSY	FNP	0.0318942	4.65266	3.27674e-06	0.0449572	27136.2	27852.5	26130.8
TNS	JSY	FNP	0.0243672	4.72361	2.31692e-06	0.0344401	27299.9	27477.6	26170.4
ZJN	JSY	FNP	0.00735546	1.66029	0.0968567	0.0106988	29252.1	28708.9	28289.6
ZNH	JSY	FNP	0.0127265	2.18841	0.0286399	0.0182637	28567.6	28169.9	27461.9
ZZS	JSY	FNP	0.00357496	0.732033	0.464149	0.00519007	29556.4	28458.4	28255.6
JWH	JWK	FNP	0.00105078	0.195544	0.844967	0.00151552	31778.9	28818.4	28757.9
FNP	JWY	JWH	0.00914177	1.31505	0.188493	0.0124964	29481.4	29763.4	29224.1
MMY	JWH	FNP	0.00455001	1.02196	0.3068	0.00628071	34112.5	29170.5	28906.2
[truncated: 4,547 more rows]
