# Supplementary material for: Spatiotemporal genomic patterns of Quercus gilva: decoupling historical isolation from contemporary environmental adaptation
Source: For Res (Fayettev). 2026 Apr 28;6:e016. doi: 10.48130/forres-0026-0016 (PMC13195491; doi:10.48130/forres-0026-0016)
Supplement: Supplementary file 1 — Supplementary data to this article can be found online. [file forres-0026-0016-S1.zip › 10.48130_forres-0026-0016-Suppl-TableS9.xlsx]

## Sheet: Table S9
Table S9 Results of the RDA
		RDA
	PVE	Eigenvalue	ρ
bio5	0.0086	60803.5	0.001
bio8	0.0077	54454.3	0.004
bio9	0.0093	65574.8	0.001
bio12	0.007	49275.3	0.019
bio15	0.0093	66111.7	0.001
bio17	0.0065	46163	0.144
Note: Percentage of explained variance (PVE); Eigenvalue
